# Supplementary material for: INRI-seq enables global cell-free analysis of translation initiation and off-target effects of antisense inhibitors
Source: Nucleic Acids Res. 2022 Oct 14;50(22):e128. doi: 10.1093/nar/gkac838 (PMC9825163; doi:10.1093/nar/gkac838)
Supplement: gkac838_Supplemental_Files [file gkac838_supplemental_files.zip]

Archive with 9 entries (9 files):
- Supplementary Figures S1-6.pdf
- Supplementary Table Legends.pdf
- Supplementary Table S1.xlsx
- Supplementary Table S2.xlsx
- Supplementary Table S3.xlsx
- Supplementary Table S4.xlsx
- Supplementary Table S5.xlsx
- Supplementary Table S6.xlsx
- Supplementary Table S7.xlsx
