# Supplementary material for: INRI-seq enables global cell-free analysis of translation initiation and off-target effects of antisense inhibitors
Source: Nucleic Acids Res. 2022 Oct 14;50(22):e128. doi: 10.1093/nar/gkac838 (PMC9825163; doi:10.1093/nar/gkac838)
Supplement: gkac838_Supplemental_Files [file gkac838_supplemental_files.zip › Supplementary Table S1.xlsx]

## Sheet: rRNA regions for depletion
rRNA	Targeted Sequence
23S rRNA	ATTCATCTCCGGGGGTAGAGCACTGTTTCGGC
23S rRNA	AGGCTGAGGCGTGATGACGAGGCAC
23S rRNA	AGAACCTGAAACCGTGTACGTACAAGCAGTGGGAGCACGC
23S rRNA	GTTGTTGGGTAGGGGAGCGTTCTGTAAGCCT
23S rRNA	GGGCGACGGTTGTCCCGGTTTAAGCGTGTAGGCTGG
23S rRNA	GCGAAGCTCTTGATCGAAGCCCCGGTAAACGGCGGCCG
23S rRNA	ACGGTGCTGAAGCAACAAATGCCCTGCTTCCAGGAAAAGCCTCTAAGC
23S rRNA	AGGCGTGTGACTGCGTACCTTTTGTATAATGGGTCAGC
23S rRNA	TCCCGACTTACCAACCCGATGCAAACTGCGAATACC
16S rRNA	TAACACATGCAAGTCGAACGGTAACAGGAAGAAGC
16S rRNA	CACGCCGTAAACGATGTCGACTTGGAGGTTGTGCCC
16S rRNA	TGCTTCTTTGCTGACGAGTGGCGGACGGGTGAGTAATGTCTGGGAAACTGCC
16S rRNA	CGCATAACGTCGCAAGACCAAAGAGGGGTACC
16S rRNA	TCATAAAGTGCGTCGTAGTCCGGATTGGAGTCTGCAACTCGACTCCATGAAGTCGGAATCGCTAGTAATCGTGGATC
16S rRNA	AAATTGAAGAGTTTGATCATGGCTCAGATTGAACGCTGGC
16S rRNA	AGATGTGAAATCCCCGGGCTCAACCTGGGAACTGCATCTGATACTGGCAAGCTTGAGTCTCGTAGAGGG
16S rRNA	GGGTAGAATTCCAGGTGTAGCGGTGAAATGCGTAGAGATCTGGAGGAATACCGG
16S rRNA	GGCGAAGGCGGCCCCCTGGACGAAGACTGACGCTCAG
16S rRNA	TTGAGGCGTGGCTTCCGGAGCTAAC
16S rRNA	TCAGAGATGAGAATGTGCCTTCGGGAACCGTGAGACAGGTGCTGCATGGCTGTCGTC
16S rRNA	GCCAGCGGTCCGGCCGGGAACTCAAAGGAGACTGCC
16S rRNA	GATAAACTGGAGGAAGGTGGGGATGACGTC
5S rRNA	TGCCTGGCGGCAGTAGCGCGGTGGTCCCACCTGACCCCA
5S rRNA	CCTCATGCGAGAGTAGGGAACTGCCAGGCA
