# Supplementary material for: INRI-seq enables global cell-free analysis of translation initiation and off-target effects of antisense inhibitors
Source: Nucleic Acids Res. 2022 Oct 14;50(22):e128. doi: 10.1093/nar/gkac838 (PMC9825163; doi:10.1093/nar/gkac838)
Supplement: gkac838_Supplemental_Files [file gkac838_supplemental_files.zip › Supplementary Table S2.xlsx]

## Sheet: Annotated TISs
Gene	Locus tag	Start position	Strand	Peak Repl. 1	Peak Repl. 2	Peak Repl. 3	Peak Repl. 4	Peak Repl. 5	Peak identified (this study)	Peak Meydan et al., Mol Cell, 2019	Peak identified (Meydan et al., Mol Cell, 2019)
thrL	b0001	190	1	0	0	0	0	0	FALSE	12.1934	TRUE
thrA	b0002	337	1	59.9682	93.7495	77.1386	67.2124	89.633	TRUE	259.516	TRUE
thrB	b0003	2801	1	0	0	0	0	0	FALSE	0	FALSE
thrC	b0004	3734	1	7.75346	10.0053	11.0198	9.02853	8.08399	TRUE	7.31605	TRUE
yaaX	b0005	5234	1	87.2264	48.5256	42.1719	59.6886	66.232	TRUE	0	FALSE
yaaA	b0006	6459	-1	0	0	0	0	0	FALSE	0	FALSE
yaaJ	b0007	7959	-1	0	6.00317	0	0	0	FALSE	0	FALSE
talB	b0008	8238	1	23.0181	26.4139	19.4966	14.7968	21.1318	TRUE	21.1352	TRUE
mog	b0009	9306	1	70.8715	118.763	50.8606	118.625	107.361	TRUE	89.8248	TRUE
satP	b0010	10494	-1	20.8374	31.1164	24.6886	40.3776	45.242	TRUE	0	FALSE
yaaW	b0011	11356	-1	23.9873	24.7131	17.9072	21.8189	24.252	TRUE	0	FALSE
yaaI	b0013	11786	-1	0	0	0	0	0	FALSE	0	FALSE
dnaK	b0014	12163	1	440.009	228.621	281.111	186.213	215.857	TRUE	15.0385	TRUE
dnaJ	b0015	14168	1	24.8353	17.3091	12.2913	16.3015	13.4733	TRUE	0	FALSE
insL1	b0016	15445	1	0	0	0	0	0	FALSE	0	FALSE
mokC	b0018	16960	-1	0	0	0	0	0	FALSE	0	FALSE
nhaA	b0019	17489	1	72.3252	82.4435	56.1586	58.4347	54.8861	TRUE	0	FALSE
nhaR	b0020	18715	1	0	0	0	5.89362	0	FALSE	5.48703	TRUE
insB1	b0021	20314	-1	0	0	0	0	0	FALSE	0	FALSE
insA	b0022	20508	-1	0	0	0	0	0	FALSE	0	FALSE
rpsT	b0023	21078	-1	9.93412	7.90417	11.0198	5.89362	8.22582	TRUE	0	FALSE
yaaY	b0024	21181	1	0	0	0	0	0	FALSE	0	FALSE
ribF	b0025	21407	1	17.0818	22.3118	22.3575	27.5872	27.2303	TRUE	0	FALSE
ileS	b0026	22391	1	85.4092	45.8242	33.1654	26.0824	43.3983	TRUE	154.856	TRUE
lspA	b0027	25207	1	0	0	0	0	0	FALSE	0	FALSE
fkpB	b0028	25826	1	15.2646	22.6119	10.2781	12.5396	14.8916	TRUE	0	FALSE
ispH	b0029	26277	1	0	0	0	0	0	FALSE	15.0385	TRUE
rihC	b0030	27293	1	13.4474	20.911	9.21848	15.9253	18.4372	TRUE	0	FALSE
dapB	b0031	28374	1	7.99576	11.6061	8.37081	12.9158	13.0478	TRUE	0	FALSE
carA	b0032	29651	1	18.8991	18.4097	26.278	16.0507	14.6079	TRUE	421.892	TRUE
carB	b0033	30817	1	6.66313	8.00423	9.4304	8.52695	7.80034	TRUE	29.061	TRUE
caiF	b0034	34300	1	140.047	87.9464	88.2643	124.393	120.551	TRUE	0	FALSE
caiE	b0035	35371	-1	0	0	0	0	5.67298	FALSE	0	FALSE
caiD	b0036	36162	-1	383.554	346.983	266.065	239.883	379.097	TRUE	0	FALSE
caiC	b0037	37824	-1	822.23	630.033	687.572	632.499	660.335	TRUE	0	FALSE
caiB	b0038	39115	-1	118.967	104.255	142.092	136.807	137.995	TRUE	0	FALSE
caiA	b0039	40386	-1	26.2891	20.0106	17.2714	19.4364	18.7208	TRUE	0	FALSE
caiT	b0040	41931	-1	62.6334	147.478	112.529	166.777	149.908	TRUE	0	FALSE
fixA	b0041	42403	1	88.4379	51.6273	34.013	29.2173	43.9656	TRUE	0	FALSE
fixB	b0042	43188	1	88.9225	120.764	81.5889	126.901	153.454	TRUE	0	FALSE
fixC	b0043	44180	1	0	0	0	0	0	FALSE	0	FALSE
fixX	b0044	45463	1	21.9278	25.8136	23.4171	22.4459	20.4227	TRUE	0	FALSE
yaaU	b0045	45807	1	0	0	0	0	0	FALSE	0	FALSE
kefF	b0046	47246	1	0	0	0	0	0	FALSE	0	FALSE
kefC	b0047	47769	1	0	0	0	0	0	FALSE	0	FALSE
folA	b0048	49823	1	29.6812	29.4155	42.7017	34.6094	32.6196	TRUE	107.912	TRUE
apaH	b0049	51222	-1	0	0	0	0	0	FALSE	0	FALSE
apaG	b0050	51606	-1	28.9543	29.0153	30.6223	32.9792	30.0668	TRUE	0	FALSE
rsmA	b0051	52430	-1	9.32838	9.70513	9.21848	12.4142	7.94217	TRUE	0	FALSE
pdxA	b0052	53416	-1	0	0	0	0	0	FALSE	0	FALSE
surA	b0053	54702	-1	110.487	109.158	82.2246	70.8489	91.3349	TRUE	0	FALSE
lptD	b0054	57109	-1	0	0	0	0	0	FALSE	0	FALSE
djlA	b0055	57364	1	32.1042	17.109	29.5627	20.6904	20.4227	TRUE	6.29993	TRUE
rluA	b0058	60346	-1	65.4198	53.1281	58.3837	56.1775	73.1814	TRUE	0	FALSE
rapA	b0059	63264	-1	21.6855	7.80412	10.8079	0	6.09845	TRUE	0	FALSE
polB	b0060	65780	-1	9.93412	10.1053	15.2582	13.6682	7.65852	TRUE	0	FALSE
araD	b0061	66550	-1	305.05	344.182	375.839	334.306	338.251	TRUE	0	FALSE
araA	b0062	68337	-1	54.0319	37.4198	21.9336	46.522	36.3071	TRUE	0	FALSE
araB	b0063	70048	-1	373.741	223.218	346.912	264.21	273.863	TRUE	0	FALSE
araC	b0064	70387	1	0	0	0	0	0	FALSE	0	FALSE
yabI	b0065	71351	1	0	0	0	0	0	FALSE	0	FALSE
thiQ	b0066	72927	-1	23.0181	13.5071	15.1522	16.6777	18.7208	TRUE	0	FALSE
thiP	b0067	74521	-1	0	0	0	0	0	FALSE	0	FALSE
thiB	b0068	75480	-1	0	0	0	0	0	FALSE	0	FALSE
sgrR	b0069	77299	-1	0	0	0	0	0	FALSE	0	FALSE
setA	b0070	77621	1	0	0	0	0	0	FALSE	0	FALSE
leuD	b0071	79453	-1	0	0	0	0	0	FALSE	0	FALSE
leuC	b0072	80864	-1	0	0	0	0	0	FALSE	0	FALSE
leuB	b0073	81958	-1	441.584	333.976	394.064	314.619	302.37	TRUE	0	FALSE
leuA	b0074	83529	-1	0	0	0	0	0	FALSE	0	FALSE
leuL	b0075	83708	-1	0	0	0	0	0	FALSE	0	FALSE
leuO	b0076	84368	1	0	0	0	0	0	FALSE	0	FALSE
ilvI	b0077	85630	1	86.1361	76.1402	96.953	71.8521	75.0251	TRUE	0	FALSE
ilvH	b0078	87357	1	7.14772	5.70301	9.4304	6.7714	0	TRUE	0	FALSE
cra	b0080	88028	1	0	8.20433	0	10.4079	7.5167	TRUE	5.08059	TRUE
mraZ	b0081	89634	1	0	0	0	0	0	FALSE	6.0967	TRUE
rsmH	b0082	90094	1	0	0	0	0	0	FALSE	0	FALSE
ftsL	b0083	91032	1	0	0	0	0	0	FALSE	0	FALSE
ftsI	b0084	91413	1	15.8704	31.2165	26.9137	40.8792	37.158	TRUE	14.0224	TRUE
murE	b0085	93166	1	0	5.3028	0	7.89996	7.09122	TRUE	0	FALSE
murF	b0086	94650	1	0	0	0	0	0	FALSE	5.08059	TRUE
mraY	b0087	96002	1	110.245	90.948	120.052	77.9965	87.5057	TRUE	0	FALSE
murD	b0088	97087	1	0	0	5.82778	0	0	FALSE	0	FALSE
ftsW	b0089	98403	1	0	0	0	0	0	FALSE	0	FALSE
murG	b0090	99644	1	28.3486	59.1312	82.4366	115.49	97.4334	TRUE	17.6804	TRUE
murC	b0091	100765	1	113.031	47.5251	36.0263	51.5379	40.8454	TRUE	0	FALSE
ddlB	b0092	102233	1	18.051	15.108	24.9005	11.5365	8.93494	TRUE	5.69026	TRUE
ftsQ	b0093	103155	1	0	0	0	0	0	FALSE	0	FALSE
ftsA	b0094	103982	1	0	0	0	0	0	FALSE	32.1093	TRUE
ftsZ	b0095	105305	1	212.372	150.68	167.84	143.579	126.649	TRUE	227.814	TRUE
lpxC	b0096	106557	1	155.433	189.9	249.747	259.194	249.895	TRUE	1453.86	TRUE
secM	b0097	107705	1	12.9628	12.8068	19.6025	16.4269	14.0406	TRUE	152.214	TRUE
secA	b0098	108279	1	0	0	0	0	0	FALSE	0	FALSE
mutT	b0099	111044	1	7.51116	13.5071	7.31121	12.4142	15.4589	TRUE	0	FALSE
yacG	b0101	111846	-1	20.474	17.5092	19.0727	14.4206	16.0262	TRUE	0	FALSE
zapD	b0102	112599	-1	14.78	18.91	17.1655	19.6872	17.8699	TRUE	0	FALSE
coaE	b0103	113219	-1	0	0	0	0	0	FALSE	0	FALSE
guaC	b0104	113444	1	7.87461	8.9047	7.41717	7.64917	9.50224	TRUE	43.2866	TRUE
hofC	b0106	115724	-1	0	0	0	0	0	FALSE	0	FALSE
hofB	b0107	117099	-1	7.39002	9.60507	11.8675	12.1634	10.9205	TRUE	0	FALSE
ppdD	b0108	117549	-1	1082.33	742.092	945.477	742.973	780.602	TRUE	0	FALSE
nadC	b0109	118645	-1	0	0	0	0	0	FALSE	0	FALSE
ampD	b0110	118733	1	186.931	130.369	269.349	117.622	123.529	TRUE	15.2418	TRUE
ampE	b0111	119281	1	41.3114	23.1122	15.3641	12.5396	11.9133	TRUE	5.89348	TRUE
aroP	b0112	121551	-1	7.75346	11.9063	12.6092	18.3079	11.6296	TRUE	0	FALSE
pdhR	b0113	122092	1	0	0	0	0	0	FALSE	0	FALSE
aceE	b0114	123017	1	8.84379	12.8068	19.6025	9.9063	6.9494	TRUE	1383.95	TRUE
aceF	b0115	125695	1	40.7057	58.4309	59.5493	53.0426	45.1002	TRUE	17.274	TRUE
lpd	b0116	127912	1	631.907	996.526	751.995	1019.6	1140.84	TRUE	656.412	TRUE
yacH	b0117	131260	-1	110.245	84.4446	100.026	63.3251	60.2754	TRUE	0	FALSE
acnB	b0118	131615	1	492.587	434.529	451.6	411.927	451.144	TRUE	191.437	TRUE
yacL	b0119	134388	1	32.9522	52.7278	62.5162	55.4251	43.8238	TRUE	105.676	TRUE
speD	b0120	135582	-1	47.7322	45.7241	61.2446	34.9856	37.8671	TRUE	0	FALSE
speE	b0121	136464	-1	126.357	121.864	147.072	105.458	107.503	TRUE	0	FALSE
yacC	b0122	136917	-1	0	0	0	0	0	FALSE	0	FALSE
cueO	b0123	137083	1	115.212	55.8295	64.2115	53.0426	54.7442	TRUE	0	FALSE
gcd	b0124	141225	-1	21.5643	34.3181	21.1919	29.2173	34.4633	TRUE	0	FALSE
hpt	b0125	141431	1	6.17854	15.9084	5.72182	13.1666	17.4444	TRUE	21.5417	TRUE
can	b0126	142670	-1	0	0	0	0	0	FALSE	0	FALSE
yadG	b0127	142779	1	236.359	160.585	136.158	110.599	86.9384	TRUE	0	FALSE
yadH	b0128	143702	1	135.564	97.5515	113.165	65.7076	81.4072	TRUE	7.72249	TRUE
yadI	b0129	144577	1	395.305	321.17	491.017	386.346	349.597	TRUE	13.0063	TRUE
yadE	b0130	145081	1	0	0	0	0	0	FALSE	0	FALSE
panD	b0131	146694	-1	35.8598	45.7241	34.8607	49.0299	39.8527	TRUE	0	FALSE
yadD	b0132	146968	1	17.6876	21.7115	18.7548	20.8158	24.1102	TRUE	0	FALSE
panC	b0133	148795	-1	198.44	179.895	244.343	171.793	149.341	TRUE	0	FALSE
panB	b0134	149601	-1	31.135	40.7215	21.086	34.2332	42.2637	TRUE	0	FALSE
yadC	b0135	150953	-1	1107.29	436.13	467.388	263.834	333.146	TRUE	0	FALSE
yadK	b0136	151599	-1	0	0	0	0	0	FALSE	0	FALSE
yadL	b0137	152231	-1	8.3592	13.7072	5.82778	9.53012	15.6007	TRUE	0	FALSE
yadM	b0138	152812	-1	349.875	370.196	286.409	283.772	320.665	TRUE	0	FALSE
htrE	b0139	155426	-1	7.63231	9.50502	7.94697	13.0412	13.3315	TRUE	0	FALSE
yadV	b0140	156201	-1	19.0202	19.01	26.7018	19.311	19.5718	TRUE	0	FALSE
yadN	b0141	156883	-1	623.669	471.149	410.593	287.283	408.738	TRUE	0	FALSE
folK	b0142	157732	-1	0	0	0	0	0	FALSE	0	FALSE
pcnB	b0143	159126	-1	0	0	0	0	0	FALSE	0	FALSE
gluQ	b0144	160112	-1	0	0	0	0	0	FALSE	0	FALSE
dksA	b0145	160604	-1	24.1084	29.1154	21.8277	34.8602	39.7108	TRUE	0	FALSE
sfsA	b0146	161486	-1	27.1371	33.8179	33.1654	31.3491	30.2086	TRUE	0	FALSE
ligT	b0147	162031	-1	0	0	0	0	0	FALSE	0	FALSE
hrpB	b0148	162105	1	0	0	0	0	0	FALSE	0	FALSE
mrcB	b0149	164730	1	15.6281	19.01	18.331	21.4428	18.0117	TRUE	11.3805	TRUE
fhuA	b0150	167484	1	9.20723	11.0058	6.35758	10.9095	10.495	TRUE	23.3707	TRUE
fhuC	b0151	169778	1	0	0	0	0	0	FALSE	0	FALSE
fhuD	b0152	170575	1	0	0	0	0	0	FALSE	0	FALSE
fhuB	b0153	171462	1	0	0	0	0	0	FALSE	0	FALSE
hemL	b0154	174882	-1	0	6.10322	0	11.6619	8.36764	TRUE	0	FALSE
clcA	b0155	175107	1	16.8395	24.4129	12.9271	24.4523	20.2809	TRUE	0	FALSE
erpA	b0156	176610	1	109.154	77.3408	92.7146	58.4347	71.054	TRUE	393.441	TRUE
yadS	b0157	177624	-1	6.17854	5.10269	7.73505	6.646	6.09845	TRUE	0	FALSE
btuF	b0158	178462	-1	0	0	0	0	0	FALSE	0	FALSE
mtn	b0159	179153	-1	8.48035	11.2059	5.72182	9.02853	9.21859	TRUE	0	FALSE
dgt	b0160	179237	1	5.8151	0	5.19202	0	0	TRUE	14.8353	TRUE
degP	b0161	180884	1	13.6897	14.0074	10.7019	12.665	9.36041	TRUE	47.1478	TRUE
cdaR	b0162	182463	1	0	0	0	0	0	FALSE	0	FALSE
yaeH	b0163	184095	-1	31.6196	63.5336	35.1786	63.9521	56.0207	TRUE	0	FALSE
yaeI	b0164	185069	-1	0	0	0	0	0	FALSE	0	FALSE
dapD	b0166	185947	-1	172.514	264.64	161.8	230.478	218.126	TRUE	0	FALSE
glnD	b0167	188650	-1	8.96494	16.2086	12.2913	13.0412	10.495	TRUE	0	FALSE
map	b0168	189506	-1	0	0	0	0	0	FALSE	0	FALSE
rpsB	b0169	189874	1	155.554	203.107	116.556	156.745	136.577	TRUE	1489.22	TRUE
tsf	b0170	190857	1	7.02657	8.20433	6.46354	9.40472	5.95663	TRUE	724.085	TRUE
pyrH	b0171	191855	1	7.39002	9.90523	9.21848	11.1603	9.64406	TRUE	40.2383	TRUE
frr	b0172	192872	1	31.3773	66.1349	56.9003	104.455	88.4984	TRUE	547.078	TRUE
dxr	b0173	193521	1	6.54198	5.3028	0	6.52061	5.2475	TRUE	5.48703	TRUE
ispU	b0174	194903	1	6.54198	8.10428	0	0	0	TRUE	9.34828	TRUE
cdsA	b0175	195677	1	0	0	0	0	0	FALSE	7.51927	TRUE
rseP	b0176	196546	1	14.78	10.7057	7.09929	6.646	5.95663	TRUE	26.2158	TRUE
bamA	b0177	197928	1	21.5643	53.4282	44.609	61.068	49.3549	TRUE	5.89348	TRUE
skp	b0178	200482	1	143.076	150.58	142.939	125.772	153.17	TRUE	91.857	TRUE
lpxD	b0179	200971	1	0	0	0	0	0	FALSE	0	FALSE
fabZ	b0180	202101	1	39.4942	56.1296	26.7018	39.249	44.2492	TRUE	239.6	TRUE
lpxA	b0181	202560	1	11.2667	14.7078	15.9999	18.5586	20.5645	TRUE	120.918	TRUE
lpxB	b0182	203348	1	0	0	0	0	0	FALSE	0	FALSE
rnhB	b0183	204493	1	5.5728	0	5.82778	5.01585	0	TRUE	5.48703	TRUE
dnaE	b0184	205126	1	0	0	0	0	0	FALSE	0	FALSE
accA	b0185	208621	1	11.2667	19.6104	6.88737	14.4206	12.3387	TRUE	79.8668	TRUE
ldcC	b0186	209679	1	6.29969	7.50396	6.14566	5.76823	6.52392	TRUE	29.8739	TRUE
yaeR	b0187	211877	1	1076.4	587.81	712.79	511.868	728.836	TRUE	5.48703	TRUE
tilS	b0188	212331	1	0	0	0	0	0	FALSE	0	FALSE
rof	b0189	213932	-1	8.23805	12.8068	12.5032	10.6587	12.3387	TRUE	0	FALSE
yaeQ	b0190	214291	1	0	0	0	0	0	FALSE	30.6867	TRUE
arfB	b0191	214833	1	0	0	0	0	0	FALSE	0	FALSE
nlpE	b0192	215269	1	56.2126	58.5309	67.9201	71.3505	82.9673	TRUE	32.1093	TRUE
yaeF	b0193	217003	-1	22.0489	26.1138	22.0396	18.4332	21.2737	TRUE	0	FALSE
proS	b0194	218775	-1	0	0	0	6.89679	6.09845	TRUE	0	FALSE
tsaA	b0195	219594	-1	0	0	0	0	0	FALSE	0	FALSE
rcsF	b0196	219995	-1	0	5.3028	0	0	6.24028	TRUE	0	FALSE
metQ	b0197	220928	-1	410.812	408.716	299.866	353.492	386.046	TRUE	0	FALSE
metI	b0198	221621	-1	87.8322	85.9454	151.522	99.8154	84.2437	TRUE	0	FALSE
metN	b0199	222645	-1	0	7.10375	0	8.40155	0	TRUE	0	FALSE
gmhB	b0200	222833	1	169.728	169.389	127.469	179.066	190.47	TRUE	7.92572	TRUE
dkgB	b0207	229167	1	0	0	0	0	0	FALSE	0	FALSE
yafC	b0208	230881	-1	300.931	194.703	238.091	190.602	205.22	TRUE	0	FALSE
yafD	b0209	231122	1	54.7588	68.8364	53.7215	60.9426	44.5329	TRUE	5.69026	TRUE
yafE	b0210	231926	1	0	0	0	0	0	FALSE	0	FALSE
mltD	b0211	233955	-1	0	0	0	0	0	FALSE	0	FALSE
gloB	b0212	234782	-1	12.9628	16.0085	9.00657	13.7936	11.6296	TRUE	0	FALSE
yafS	b0213	234816	1	0	7.60402	5.19202	9.40472	10.0695	TRUE	0	FALSE
rnhA	b0214	236002	-1	35.254	50.9269	40.4766	41.0046	44.8165	TRUE	0	FALSE
dnaQ	b0215	236067	1	27.9851	55.3292	29.9866	50.0331	50.2059	TRUE	0	FALSE
yafT	b0217	237335	1	0	0	0	0	0	FALSE	68.4863	TRUE
yafU	b0218	239102	-1	0	0	0	0	0	FALSE	0	FALSE
yafV	b0219	240189	-1	0	0	0	0	0	FALSE	0	FALSE
ivy	b0220	240343	1	23.0181	18.6098	30.0925	19.4364	18.7208	TRUE	0	FALSE
fadE	b0221	243303	-1	57.3029	48.9258	42.2779	58.56	45.3838	TRUE	0	FALSE
gmhA	b0222	243543	1	12.5994	18.1096	13.7747	17.5555	16.168	TRUE	102.831	TRUE
yafJ	b0223	244327	1	5.5728	0	8.79465	0	0	TRUE	31.2964	TRUE
yafK	b0224	245805	-1	18.8991	35.7189	22.7813	36.4903	42.9728	TRUE	0	FALSE
yafQ	b0225	246239	-1	209.465	202.407	350.726	242.391	201.816	TRUE	0	FALSE
dinJ	b0226	246502	-1	16.2338	24.2128	20.6621	29.5935	21.5573	TRUE	0	FALSE
yafL	b0227	246712	1	0	0	0	0	0	FALSE	0	FALSE
rayT	b0228	247637	1	11.9936	12.4066	11.7615	7.64917	9.50224	TRUE	0	FALSE
lfhA	b0229	250070	-1	0	0	0	0	0	FALSE	0	FALSE
lafU	b0230	250072	1	0	0	0	0	0	FALSE	0	FALSE
dinB	b0231	250898	1	203.044	235.024	182.886	196.496	223.515	TRUE	18.2901	TRUE
yafN	b0232	252005	1	6.66313	12.6067	7.41717	10.1571	8.50947	TRUE	0	FALSE
yafO	b0233	252301	1	16.2338	23.3123	11.1258	13.6682	20.5645	TRUE	0	FALSE
yafP	b0234	252709	1	0	0	0	0	0	FALSE	0	FALSE
ykfJ	b0235	253479	1	5.69395	8.50449	6.88737	8.40155	9.78589	TRUE	0	FALSE
prfH	b0236	253702	1	0	0	0	0	0	FALSE	0	FALSE
pepD	b0237	255716	-1	0	0	0	0	0	FALSE	0	FALSE
gpt	b0238	255977	1	8.1169	6.90365	5.61586	7.27298	7.23305	TRUE	136.769	TRUE
frsA	b0239	256527	1	0	0	0	0	0	FALSE	38.206	TRUE
crl	b0240	257829	1	357.75	247.331	293.296	204.145	224.224	TRUE	167.659	TRUE
crl	b0240	258676	1	0	0	0	0	0	FALSE	0	FALSE
phoE	b0241	260100	-1	29.4389	39.9211	28.821	40.1268	43.3983	TRUE	0	FALSE
proB	b0242	260388	1	52.457	45.1238	60.6089	56.9299	55.1697	TRUE	113.399	TRUE
proA	b0243	261503	1	209.707	201.707	274.647	216.183	222.097	TRUE	29.6706	TRUE
ykfI	b0245	263669	-1	113.516	130.969	118.251	98.1853	93.8878	TRUE	0	FALSE
yafW	b0246	264007	-1	10.5399	13.207	26.278	14.546	11.346	TRUE	0	FALSE
ykfG	b0247	264732	-1	22.6546	20.3107	31.2581	18.5586	13.757	TRUE	0	FALSE
yafX	b0248	265206	-1	0	0	0	0	0	FALSE	0	FALSE
ykfF	b0249	265543	-1	0	0	0	0	0	FALSE	0	FALSE
ykfB	b0250	266087	-1	95.3433	126.167	92.6087	112.104	105.801	TRUE	0	FALSE
yafY	b0251	266553	-1	0	0	0	0	0	FALSE	0	FALSE
yafZ	b0252	268005	-1	0	0	0	0	0	FALSE	0	FALSE
ykfA	b0253	268960	-1	1310.58	609.022	938.06	476.004	570.276	TRUE	0	FALSE
perR	b0254	270182	-1	0	6.60349	5.72182	11.0349	7.65852	TRUE	0	FALSE
insI1	b0256	270603	1	0	0	0	0	0	FALSE	0	FALSE
ykfC	b0258	272847	1	20.7163	30.4161	15.682	29.9697	32.4778	TRUE	10.3644	TRUE
insH1	b0259	275117	-1	0	0	0	0	0	FALSE	0	FALSE
mmuP	b0260	275325	1	17.0818	23.8126	9.74828	16.5523	18.1535	TRUE	0	FALSE
mmuM	b0261	276715	1	146.589	145.377	165.509	116.744	132.606	TRUE	0	FALSE
afuC	b0262	278802	-1	12.1148	13.0069	10.7019	10.6587	11.7714	TRUE	0	FALSE
afuB	b0263	279161	-1	0	0	0	0	0	FALSE	0	FALSE
insB1	b0264	279681	-1	0	0	0	0	0	FALSE	0	FALSE
insA	b0265	279875	-1	0	0	0	0	0	FALSE	0	FALSE
yagB	b0266	280735	-1	16.4761	26.2138	24.9005	35.3617	30.3504	TRUE	0	FALSE
yagA	b0267	281983	-1	0	0	0	0	0	FALSE	0	FALSE
yagE	b0268	282278	1	50.3975	58.3308	56.2645	87.1504	83.2509	TRUE	0	FALSE
yagF	b0269	283201	1	0	0	0	0	0	FALSE	0	FALSE
yagG	b0270	285395	1	13.4474	21.9116	17.5893	29.8443	21.1318	TRUE	0	FALSE
yagH	b0271	286789	1	47.3688	51.8274	51.3904	42.6347	50.915	TRUE	0	FALSE
yagI	b0272	289162	-1	0	0	0	0	0	FALSE	0	FALSE
argF	b0273	290305	-1	7.99576	11.306	8.05293	12.4142	11.0623	TRUE	0	FALSE
insB1	b0274	291152	-1	0	0	0	0	0	FALSE	0	FALSE
insA	b0275	291346	-1	0	0	0	0	0	FALSE	0	FALSE
yagJ	b0276	291404	1	0	0	0	0	0	FALSE	0	FALSE
yagK	b0277	292948	-1	24.8353	23.4124	20.7681	18.4332	19.0045	TRUE	0	FALSE
yagL	b0278	293918	-1	12.8417	22.4118	10.49	11.1603	17.3026	TRUE	0	FALSE
yagM	b0279	294799	-1	291.966	355.788	431.361	335.686	288.755	TRUE	0	FALSE
yagN	b0280	295579	-1	60.9374	48.3255	40.3706	49.4061	34.1797	TRUE	0	FALSE
intF	b0281	297096	-1	0	0	0	0	0	FALSE	0	FALSE
paoD	b0283	298726	-1	95.2222	108.958	132.238	124.518	124.38	TRUE	0	FALSE
paoC	b0284	300934	-1	0	6.90365	7.73505	5.89362	0	TRUE	0	FALSE
paoB	b0285	301887	-1	17.0818	15.5082	23.2052	18.3079	11.0623	TRUE	0	FALSE
paoA	b0286	302573	-1	0	0	0	0	6.80757	FALSE	0	FALSE
yagU	b0287	302991	1	139.926	186.899	149.721	170.163	210.326	TRUE	9.75473	TRUE
ykgJ	b0288	304182	-1	21.4432	17.2091	17.9072	17.0539	15.4589	TRUE	0	FALSE
ecpE	b0289	305205	-1	54.2742	42.8226	58.9135	46.2712	46.3766	TRUE	0	FALSE
ecpD	b0290	306817	-1	43.4921	27.1143	30.0925	23.1983	25.6702	TRUE	0	FALSE
ecpC	b0291	309332	-1	10.9033	11.1059	23.4171	21.8189	12.4806	TRUE	0	FALSE
ecpB	b0292	310026	-1	0	0	0	5.14125	0	FALSE	0	FALSE
ecpA	b0293	310671	-1	251.624	225.019	311.097	214.929	204.227	TRUE	0	FALSE
ecpR	b0294	311336	-1	0	0	0	0	0	FALSE	0	FALSE
ykgL	b0295	312112	1	0	6.70354	5.61586	5.89362	7.09122	TRUE	0	FALSE
ykgM	b0296	312777	-1	38.2827	43.3229	29.0329	36.9919	24.9611	TRUE	0	FALSE
eaeH	b0297	314357	1	12.2359	6.90365	0	9.78091	5.67298	TRUE	0	FALSE
insE1	b0298	315291	1	0	0	0	0	0	FALSE	0	FALSE
insF1	b0299	315587	1	0	0	0	0	0	FALSE	0	FALSE
ykgA	b0300	317169	-1	0	0	0	0	0	FALSE	0	FALSE
rclC	b0301	318319	-1	74.3848	136.872	82.4366	118.75	106.51	TRUE	0	FALSE
rclB	b0303	318567	-1	0	0	0	0	0	FALSE	0	FALSE
rclA	b0304	320001	-1	158.34	138.873	232.263	162.764	151.185	TRUE	0	FALSE
rclR	b0305	320227	1	23.9873	27.1143	22.3575	25.957	22.1246	TRUE	0	FALSE
ykgE	b0306	321608	1	629.969	387.405	595.387	385.343	357.398	TRUE	0	FALSE
ykgF	b0307	322338	1	14.5377	9.80518	9.4304	7.89996	6.9494	TRUE	0	FALSE
ykgG	b0308	323758	1	277.429	195.803	314.17	204.772	193.59	TRUE	0	FALSE
ykgH	b0310	325364	-1	0	0	0	0	0	FALSE	0	FALSE
betA	b0311	327247	-1	104.793	89.4472	84.5558	69.7203	91.3349	TRUE	0	FALSE
betB	b0312	328733	-1	29.3178	44.8237	38.5693	52.0394	51.7659	TRUE	0	FALSE
betI	b0313	329334	-1	0	0	0	0	0	FALSE	0	FALSE
betT	b0314	329463	1	29.8024	52.7278	50.7546	58.0585	47.2275	TRUE	19.5095	TRUE
yahA	b0315	332371	1	90.0128	56.6299	57.1122	38.622	56.3043	TRUE	54.6671	TRUE
yahB	b0316	334433	-1	0	0	0	0	0	FALSE	0	FALSE
yahC	b0317	335022	-1	9.81297	7.70407	15.5761	14.1698	13.1897	TRUE	0	FALSE
yahD	b0318	335280	1	107.095	68.7363	64.8473	42.3839	68.3594	TRUE	0	FALSE
yahE	b0319	335925	1	0	0	0	0	0	FALSE	0	FALSE
yahF	b0320	336778	1	111.093	140.374	126.516	129.911	142.392	TRUE	0	FALSE
yahG	b0321	338325	1	66.6313	79.1418	103.311	107.841	98.1425	TRUE	0	FALSE
yahI	b0323	340165	1	157.613	151.48	196.025	168.658	155.014	TRUE	0	FALSE
yahJ	b0324	341125	1	5.8151	5.80306	8.26485	8.27615	7.65852	TRUE	0	FALSE
yahK	b0325	342884	1	460.119	529.28	430.832	496.318	546.024	TRUE	13.0063	TRUE
yahL	b0326	344176	1	140.653	200.106	112.847	160.006	217.275	TRUE	0	FALSE
yahM	b0327	345404	1	0	0	0	0	0	FALSE	0	FALSE
yahN	b0328	346337	-1	127.811	120.264	95.1517	91.9155	104.808	TRUE	0	FALSE
yahO	b0329	346484	1	138.23	128.668	164.025	136.807	149.908	TRUE	6.29993	TRUE
prpR	b0330	348443	-1	0	0	0	0	0	FALSE	0	FALSE
prpB	b0331	348682	1	210.313	188.9	162.648	128.782	121.544	TRUE	0	FALSE
prpC	b0333	350012	1	105.035	142.075	198.992	175.053	156.858	TRUE	0	FALSE
prpD	b0334	351215	1	10.5399	13.1069	18.6489	17.4301	14.0406	TRUE	0	FALSE
prpE	b0335	352706	1	30.4081	53.4282	31.9998	49.5315	59.5663	TRUE	0	FALSE
codB	b0336	354922	1	279.73	225.919	259.283	194.113	215.715	TRUE	503.588	TRUE
codA	b0337	356171	1	229.817	160.385	242.224	226.089	164.658	TRUE	17.8837	TRUE
cynR	b0338	358690	-1	9.44953	13.307	10.8079	15.2983	13.0478	TRUE	0	FALSE
cynT	b0339	358799	1	19.7471	20.911	19.9204	23.1983	18.7208	TRUE	0	FALSE
cynS	b0340	359489	1	14.5377	22.9121	21.9336	23.0729	22.8337	TRUE	0	FALSE
cynX	b0341	359992	1	12.9628	11.0058	12.5032	13.1666	13.1897	TRUE	0	FALSE
lacA	b0342	361860	-1	42.2806	43.2228	61.2446	42.3839	36.5907	TRUE	0	FALSE
lacY	b0343	363179	-1	0	0	0	0	0	FALSE	0	FALSE
lacZ	b0344	366305	-1	355.569	238.426	277.826	194.239	228.196	TRUE	0	FALSE
lacI	b0345	367510	-1	0	0	0	8.15076	7.65852	TRUE	0	FALSE
mhpR	b0346	368420	-1	252.351	372.897	236.714	269.477	285.209	TRUE	0	FALSE
mhpA	b0347	368611	1	37.0712	46.8247	43.0196	53.795	52.0496	TRUE	0	FALSE
mhpB	b0348	370277	1	0	0	0	0	0	FALSE	0	FALSE
mhpC	b0349	371239	1	305.777	289.853	267.23	269.477	302.795	TRUE	0	FALSE
mhpD	b0350	372115	1	29.3178	34.018	32.2117	39.3744	34.747	TRUE	0	FALSE
mhpF	b0351	372921	1	31.7407	46.6246	45.9865	50.4093	58.7153	TRUE	9.75473	TRUE
mhpE	b0352	373868	1	15.5069	13.1069	13.2449	16.5523	19.1463	TRUE	12.8031	TRUE
mhpT	b0353	375459	1	0	0	0	0	0	FALSE	0	FALSE
yaiL	b0354	376772	1	56.3337	76.8406	48.1057	59.0616	58.4317	TRUE	31.7029	TRUE
frmB	b0355	378368	-1	0	0	0	0	0	FALSE	0	FALSE
frmA	b0356	379571	-1	117.029	91.5483	94.6219	74.8616	64.9556	TRUE	0	FALSE
frmR	b0357	379881	-1	7.51116	11.8062	14.1986	14.7968	11.6296	TRUE	0	FALSE
yaiO	b0358	380842	-1	294.147	176.893	253.243	236.874	195.15	TRUE	0	FALSE
insC1	b0360	381351	1	0	0	0	0	0	FALSE	0	FALSE
insD1	b0361	381674	1	0	0	0	0	0	FALSE	0	FALSE
yaiP	b0363	383935	-1	6.42083	6.20328	6.0397	8.77774	6.09845	TRUE	0	FALSE
yaiS	b0364	384616	-1	516.211	542.386	599.519	481.396	525.318	TRUE	0	FALSE
tauA	b0365	385232	1	54.6377	43.8231	41.1123	39.4998	38.4344	TRUE	0	FALSE
tauB	b0366	386207	1	0	0	0	0	0	FALSE	0	FALSE
tauC	b0367	386971	1	0	0	0	0	0	FALSE	0	FALSE
tauD	b0368	387795	1	0	0	0	0	0	FALSE	0	FALSE
hemB	b0369	389727	-1	7.99576	11.0058	9.64232	11.6619	8.79312	TRUE	0	FALSE
insF1	b0372	392605	-1	0	0	0	0	0	FALSE	0	FALSE
insE1	b0373	392901	-1	0	0	0	0	0	FALSE	0	FALSE
yaiV	b0375	394506	1	19.2625	26.4139	15.2582	24.0761	31.6268	TRUE	0	FALSE
ampH	b0376	396287	-1	41.9171	43.623	29.6687	44.3903	43.5401	TRUE	0	FALSE
sbmA	b0377	396639	1	60.2105	80.9427	65.9069	80.1282	85.9456	TRUE	7.72249	TRUE
yaiW	b0378	397872	1	40.3422	36.019	48.2116	43.6379	47.0857	TRUE	10.3644	TRUE
yaiY	b0379	399333	-1	55.8491	50.8268	58.8076	55.6759	44.1074	TRUE	0	FALSE
yaiZ	b0380	399593	1	74.8694	103.855	89.7478	110.474	104.525	TRUE	6.70638	TRUE
ddlA	b0381	400923	-1	268.342	202.707	290.647	227.218	223.941	TRUE	0	FALSE
iraP	b0382	401386	1	91.2243	137.673	131.072	131.29	102.114	TRUE	11.3805	TRUE
phoA	b0383	401747	1	331.703	300.659	464.209	270.856	280.671	TRUE	8.33216	TRUE
psiF	b0384	403281	1	84.0766	80.4425	65.2711	77.6203	74.7415	TRUE	0	FALSE
yaiC	b0385	403703	1	0	0	0	0	0	FALSE	0	FALSE
proC	b0386	405644	-1	234.784	144.076	194.436	147.466	149.483	TRUE	0	FALSE
yaiI	b0387	405764	1	30.8927	17.109	20.6621	14.1698	14.1824	TRUE	22.9643	TRUE
aroL	b0388	406405	1	0	0	0	0	0	FALSE	8.94183	TRUE
yaiA	b0389	406979	1	15.2646	18.6098	8.90061	17.8063	14.1824	TRUE	0	FALSE
aroM	b0390	407428	1	182.085	178.494	159.681	145.209	142.959	TRUE	23.3707	TRUE
yaiE	b0391	408177	1	9.81297	10.0053	7.84101	7.02219	8.22582	TRUE	91.6538	TRUE
ykiA	b0392	408609	1	0	0	0	0	0	FALSE	0	FALSE
rdgC	b0393	410019	-1	0	0	0	0	0	FALSE	0	FALSE
mak	b0394	410144	1	52.2147	66.5351	36.9799	55.6759	72.8978	TRUE	14.4289	TRUE
araJ	b0396	412481	-1	5.93624	8.10428	10.384	8.02536	11.9133	TRUE	0	FALSE
sbcC	b0397	415753	-1	0	0	0	0	0	FALSE	0	FALSE
sbcD	b0398	416952	-1	0	0	0	0	0	FALSE	0	FALSE
phoB	b0399	417142	1	0	0	0	5.26664	0	FALSE	0	FALSE
phoR	b0400	417889	1	53.7896	45.1238	54.2513	42.2585	47.7948	TRUE	0	FALSE
brnQ	b0401	419591	1	0	0	0	0	0	FALSE	0	FALSE
proY	b0402	420986	1	13.6897	17.2091	21.6158	22.9475	20.99	TRUE	46.1317	TRUE
malZ	b0403	422518	1	25.0776	33.5177	48.7414	36.4903	42.4055	TRUE	0	FALSE
acpH	b0404	424918	-1	103.218	167.188	115.284	103.703	95.306	TRUE	0	FALSE
queA	b0405	425011	1	0	0	0	0	0	FALSE	6.9096	TRUE
tgt	b0406	426137	1	337.518	232.823	335.786	249.915	296.98	TRUE	89.0119	TRUE
yajC	b0407	427287	1	15.3858	41.8221	25.8541	57.5569	61.5518	TRUE	302.397	TRUE
secD	b0408	427647	1	18.5356	17.8094	13.9867	17.8063	19.9972	TRUE	121.121	TRUE
secF	b0409	429505	1	23.5027	33.6178	29.4568	61.9457	51.9077	TRUE	19.9159	TRUE
yajD	b0410	430605	1	0	0	0	0	0	FALSE	9.5515	TRUE
tsx	b0411	432013	-1	0	0	0	0	0	FALSE	0	FALSE
yajI	b0412	432851	-1	11.3879	12.2064	9.53636	10.6587	11.9133	TRUE	0	FALSE
nrdR	b0413	433002	1	0	0	0	0	0	FALSE	0	FALSE
ribD	b0414	433455	1	0	0	0	0	0	FALSE	0	FALSE
ribE	b0415	434647	1	13.4474	18.8099	24.0528	25.8316	21.2737	TRUE	411.528	TRUE
nusB	b0416	435137	1	0	0	0	0	0	FALSE	28.2481	TRUE
thiL	b0417	435634	1	0	0	0	0	0	FALSE	0	FALSE
pgpA	b0418	436589	1	0	0	0	0	0	FALSE	0	FALSE
yajO	b0419	438135	-1	41.1903	41.5219	28.2912	32.8538	38.1508	TRUE	0	FALSE
dxs	b0420	440177	-1	35.6175	23.2123	21.6158	21.5682	21.1318	TRUE	0	FALSE
ispA	b0421	441101	-1	44.219	42.3224	33.1654	35.9887	37.158	TRUE	0	FALSE
xseB	b0422	441343	-1	9.81297	8.30439	8.37081	6.39521	0	TRUE	0	FALSE
thiI	b0423	441549	1	0	5.3028	0	0	0	FALSE	0	FALSE
yajL	b0424	443641	-1	73.1733	69.0365	72.9002	66.8362	74.0324	TRUE	0	FALSE
panE	b0425	444515	-1	65.4198	57.5304	115.92	68.9679	67.2248	TRUE	0	FALSE
yajQ	b0426	444683	1	0	9.70513	0	6.39521	11.346	TRUE	51.0091	TRUE
yajR	b0427	446666	-1	37.1924	36.1191	53.7215	45.0173	48.6458	TRUE	0	FALSE
cyoE	b0428	447705	-1	0	0	0	0	0	FALSE	0	FALSE
cyoD	b0429	448046	-1	31.983	46.5246	43.0196	50.7855	50.7731	TRUE	0	FALSE
cyoC	b0430	448660	-1	98.0086	84.5446	66.6486	65.4568	68.9267	TRUE	0	FALSE
cyoB	b0431	450641	-1	50.2763	34.118	23.0992	18.684	28.7904	TRUE	0	FALSE
cyoA	b0432	451610	-1	0	5.40285	0	5.01585	5.53115	TRUE	0	FALSE
ampG	b0433	453545	-1	0	0	0	0	0	FALSE	0	FALSE
yajG	b0434	454167	-1	6.05739	6.00317	6.46354	0	6.66575	TRUE	0	FALSE
bolA	b0435	454472	1	235.633	138.773	168.582	98.9376	95.4478	TRUE	253.42	TRUE
tig	b0436	455133	1	61.7854	83.8443	56.0526	69.2187	81.6909	TRUE	2638.65	TRUE
clpP	b0437	456677	1	115.09	127.767	132.449	136.807	139.413	TRUE	1426.83	TRUE
clpX	b0438	457426	1	13.932	11.306	6.46354	7.89996	8.22582	TRUE	308.29	TRUE
lon	b0439	458888	1	0	0	0	8.27615	5.95663	TRUE	25.1997	TRUE
hupB	b0440	461451	1	56.0914	97.8517	37.0859	97.0567	114.452	TRUE	864.106	TRUE
ppiD	b0441	461915	1	0	5.00264	0	0	0	FALSE	72.9572	TRUE
ybaV	b0442	463937	1	84.0766	61.9327	65.0592	42.1331	53.0423	TRUE	0	FALSE
fadM	b0443	464402	1	7.75346	13.307	9.9602	15.4237	11.6296	TRUE	0	FALSE
queC	b0444	465547	-1	0	7.70407	0	5.51744	6.9494	TRUE	0	FALSE
ybaE	b0445	467312	-1	0	0	0	0	0	FALSE	0	FALSE
cof	b0446	467412	1	0	9.80518	9.74828	10.9095	11.2041	TRUE	0	FALSE
ybaO	b0447	468383	1	0	0	5.5099	0	5.2475	TRUE	5.69026	TRUE
mdlA	b0448	468871	1	0	0	0	0	0	FALSE	0	FALSE
mdlB	b0449	470636	1	18.1722	15.8083	28.715	19.5618	17.5862	TRUE	13.4128	TRUE
glnK	b0450	472598	1	19.6259	19.9105	22.8873	22.8221	26.663	TRUE	0	FALSE
amtB	b0451	472966	1	169.122	193.802	286.621	236.121	187.35	TRUE	0	FALSE
tesB	b0452	475161	-1	78.5038	62.7331	88.4763	65.4568	65.2392	TRUE	0	FALSE
ybaY	b0453	475379	1	66.9947	65.5346	50.1189	64.7045	71.905	TRUE	0	FALSE
ybaZ	b0454	476371	-1	0	0	0	0	0	FALSE	0	FALSE
ybaA	b0456	476672	1	253.32	147.878	218.065	101.446	108.638	TRUE	51.4155	TRUE
ylaB	b0457	478617	-1	65.4198	74.8395	90.0657	76.7425	93.6041	TRUE	0	FALSE
ylaC	b0458	479251	-1	0	0	0	0	0	FALSE	0	FALSE
maa	b0459	479918	-1	100.553	100.253	106.913	95.8027	82.2582	TRUE	0	FALSE
hha	b0460	480308	-1	24.3507	34.9184	29.0329	33.23	29.2158	TRUE	0	FALSE
tomB	b0461	480708	-1	11.2667	12.8068	19.4966	14.0444	19.2881	TRUE	0	FALSE
acrB	b0462	484403	-1	5.93624	5.40285	6.46354	6.26981	5.95663	TRUE	0	FALSE
acrA	b0463	485619	-1	68.9331	45.9243	47.6818	45.3934	29.2158	TRUE	0	FALSE
acrR	b0464	485761	1	0	0	0	0	0	FALSE	0	FALSE
mscK	b0465	486536	1	0	0	0	0	0	FALSE	0	FALSE
ybaM	b0466	490271	-1	0	0	7.20525	0	0	FALSE	0	FALSE
priC	b0467	490812	-1	22.6546	39.1207	31.364	39.1236	42.5473	TRUE	0	FALSE
ybaN	b0468	490882	1	10.0553	10.7057	0	0	0	TRUE	0	FALSE
apt	b0469	491412	1	0	0	0	0	0	FALSE	22.9643	TRUE
dnaX	b0470	492092	1	11.7513	22.6119	19.3906	29.7189	28.5067	TRUE	118.886	TRUE
ybaB	b0471	494076	1	27.016	21.2112	23.7349	16.3015	15.7425	TRUE	98.3602	TRUE
recR	b0472	494405	1	0	0	0	0	0	FALSE	0	FALSE
htpG	b0473	495120	1	13.3263	21.9116	12.8211	30.4713	21.841	TRUE	7.51927	TRUE
adk	b0474	497175	1	5.8151	8.50449	5.19202	0	7.23305	TRUE	365.396	TRUE
hemH	b0475	498055	1	27.6217	23.9126	16.4237	19.6872	20.99	TRUE	5.08059	TRUE
aes	b0476	499973	-1	558.249	357.789	381.455	332.927	367.042	TRUE	0	FALSE
gsk	b0477	500125	1	0	0	0	0	0	FALSE	0	FALSE
ybaL	b0478	503238	-1	7.26887	7.30386	9.85424	6.646	8.22582	TRUE	0	FALSE
fsr	b0479	504696	-1	8.23805	8.9047	6.67545	9.02853	8.08399	TRUE	0	FALSE
ushA	b0480	504914	1	9.93412	7.80412	13.6688	10.4079	6.9494	TRUE	0	FALSE
ybaK	b0481	507082	-1	0	0	0	0	0	FALSE	0	FALSE
ybaP	b0482	508080	-1	15.3858	13.9073	21.086	9.53012	11.4878	TRUE	0	FALSE
ybaQ	b0483	508218	1	12.9628	6.30333	0	5.89362	0	TRUE	0	FALSE
copA	b0484	511379	-1	23.5027	32.7173	17.9072	27.0856	29.074	TRUE	0	FALSE
glsA	b0485	511641	1	153.373	129.468	130.754	93.9218	101.688	TRUE	0	FALSE
ybaT	b0486	512576	1	119.209	86.9459	128.529	124.268	120.409	TRUE	0	FALSE
cueR	b0487	513993	1	259.256	210.511	337.057	264.21	173.735	TRUE	29.6706	TRUE
ybbJ	b0488	514859	-1	16.355	10.0053	16.4237	11.9126	12.0551	TRUE	0	FALSE
qmcA	b0489	515773	-1	94.9799	88.0465	88.2643	83.1377	60.9845	TRUE	0	FALSE
fetA	b0490	515919	1	170.092	116.762	151.31	92.6678	105.801	TRUE	12.1934	TRUE
fetB	b0491	516583	1	0	5.00264	0	0	0	FALSE	0	FALSE
ybbN	b0492	518279	-1	7.14772	9.50502	7.09929	12.2888	8.22582	TRUE	0	FALSE
ybbO	b0493	519149	-1	0	0	0	0	0	FALSE	0	FALSE
tesA	b0494	519765	-1	0	0	0	0	0	FALSE	0	FALSE
ybbA	b0495	519733	1	0	0	0	0	0	FALSE	0	FALSE
ybbP	b0496	520416	1	10.661	16.1085	25.2184	27.9634	20.4227	TRUE	0	FALSE
rhsD	b0497	523261	1	5.8151	0	7.73505	5.01585	0	TRUE	0	FALSE
ybbC	b0498	527581	1	8.3592	11.6061	15.1522	12.7904	12.6224	TRUE	5.69026	TRUE
rhsH	b0499	527952	1	0	0	0	0	0	FALSE	0	FALSE
ybbD	b0501	528640	1	14.5377	11.2059	7.52313	7.52378	8.36764	TRUE	0	FALSE
ylbG	b0502	530016	-1	54.5165	84.3445	81.0591	105.333	75.8761	TRUE	0	FALSE
ylbG	b0502	529660	-1	0	0	0	0	0	FALSE	0	FALSE
mnmH	b0503	531226	-1	0	0	0	0	0	FALSE	0	FALSE
allS	b0504	532221	-1	13.4474	17.3091	10.49	20.3142	22.1246	TRUE	0	FALSE
allA	b0505	532451	1	150.95	180.996	131.602	143.453	187.066	TRUE	0	FALSE
allR	b0506	533011	1	0	0	0	0	0	FALSE	0	FALSE
gcl	b0507	533916	1	86.6207	60.7321	91.761	45.268	36.0234	TRUE	0	FALSE
hyi	b0508	535710	1	0	0	0	0	0	FALSE	0	FALSE
glxR	b0509	536586	1	0	7.0037	5.61586	0	5.95663	TRUE	0	FALSE
ybbW	b0511	537633	1	114	90.948	86.9928	78.2473	100.979	TRUE	0	FALSE
allB	b0512	539147	1	47.1265	88.3467	52.344	61.8204	103.39	TRUE	0	FALSE
ybbY	b0513	540565	1	0	0	0	0	0	FALSE	0	FALSE
glxK	b0514	541888	1	7.51116	13.9073	6.46354	9.02853	10.9205	TRUE	0	FALSE
allE	b0515	544046	-1	24.9565	31.7167	27.7614	32.2268	51.9077	TRUE	0	FALSE
allC	b0516	545292	-1	43.0075	40.2212	23.9469	30.0951	29.4995	TRUE	0	FALSE
allD	b0517	546363	-1	276.459	398.01	260.767	360.013	419.942	TRUE	0	FALSE
fdrA	b0518	546680	1	0	0	0	0	0	FALSE	0	FALSE
ylbF	b0520	549627	1	0	0	0	0	0	FALSE	0	FALSE
ybcF	b0521	550439	1	7.87461	0	0	0	0	FALSE	0	FALSE
purK	b0522	552594	-1	0	0	0	0	0	FALSE	0	FALSE
purE	b0523	553100	-1	0	0	0	0	0	FALSE	0	FALSE
lpxH	b0524	553940	-1	0	0	0	0	0	FALSE	0	FALSE
ppiB	b0525	554437	-1	29.8024	28.8152	14.7284	19.0602	21.2737	TRUE	0	FALSE
cysS	b0526	554611	1	0	0	0	0	0	FALSE	18.0869	TRUE
ybcI	b0527	556553	-1	0	0	0	0	0	FALSE	0	FALSE
ybcJ	b0528	556873	-1	0	0	0	0	5.38933	FALSE	0	FALSE
folD	b0529	557741	-1	11.8725	9.40497	6.99333	9.78091	6.52392	TRUE	0	FALSE
sfmA	b0530	558212	1	10.4187	23.7125	17.4833	28.5903	30.2086	TRUE	0	FALSE
sfmC	b0531	558974	1	5.3305	5.70301	0	5.14125	5.38933	TRUE	0	FALSE
sfmD	b0532	559697	1	0	0	0	0	0	FALSE	0	FALSE
sfmH	b0533	562336	1	0	0	0	0	0	FALSE	0	FALSE
sfmF	b0534	563330	1	19.0202	36.9195	53.5096	58.4347	57.1552	TRUE	0	FALSE
sfmZ	b0535	564480	-1	0	5.20275	0	0	0	FALSE	0	FALSE
intD	b0537	565978	-1	0	0	0	0	0	FALSE	0	FALSE
exoD	b0539	566376	-1	0	0	0	0	0	FALSE	0	FALSE
insE1	b0540	566842	1	0	0	0	0	0	FALSE	0	FALSE
insF1	b0541	567138	1	0	0	0	0	0	FALSE	0	FALSE
renD	b0542	566684	1	0	0	5.93374	6.52061	0	TRUE	0	FALSE
renD	b0542	568035	1	0	0	0	0	0	FALSE	0	FALSE
emrE	b0543	568315	1	16.2338	24.2128	15.1522	23.9507	21.1318	TRUE	17.8837	TRUE
ybcK	b0544	568902	1	12.1148	11.6061	8.68869	13.7936	8.08399	TRUE	0	FALSE
ybcL	b0545	570893	1	0	0	0	0	0	FALSE	0	FALSE
ybcM	b0546	571454	1	0	0	0	0	0	FALSE	0	FALSE
ybcN	b0547	572466	1	0	0	0	0	0	FALSE	0	FALSE
ninE	b0548	572921	1	0	0	0	0	0	FALSE	0	FALSE
ybcO	b0549	573084	1	90.2551	104.755	122.383	109.722	103.957	TRUE	0	FALSE
rusA	b0550	573371	1	114.969	112.159	148.767	82.1345	90.2003	TRUE	0	FALSE
quuD	b0551	573956	1	26.8948	36.7194	39.5229	40.3776	48.2203	TRUE	0	FALSE
insH1	b0552	575753	-1	0	0	0	0	0	FALSE	0	FALSE
nmpC	b0553	576825	-1	38.0404	45.8242	41.1123	45.3934	40.2781	TRUE	0	FALSE
nmpC	b0553	574586	-1	0	0	0	0	0	FALSE	0	FALSE
essD	b0554	577398	1	0	0	0	0	0	FALSE	0	FALSE
rrrD	b0555	577613	1	0	0	0	0	0	FALSE	0	FALSE
rzpD	b0556	578107	1	14.0531	13.9073	13.139	18.1825	16.3098	TRUE	0	FALSE
borD	b0557	578893	-1	0	0	0	0	0	FALSE	0	FALSE
ybcV	b0558	579594	-1	18.8991	23.6125	23.3111	25.8316	26.2375	TRUE	0	FALSE
ybcW	b0559	579880	1	152.889	107.457	78.1982	90.5361	89.9167	TRUE	76.8185	TRUE
nohD	b0560	580834	1	0	0	0	0	0	FALSE	0	FALSE
tfaD	b0561	581660	1	0	0	0	0	0	FALSE	0	FALSE
ybcY	b0562	582806	-1	0	0	0	0	0	FALSE	0	FALSE
ybcY	b0562	582804	-1	0	0	0	0	0	FALSE	0	FALSE
tfaX	b0563	582953	1	0	0	0	0	0	FALSE	0	FALSE
appY	b0564	583681	1	45.067	79.2418	69.6155	102.198	77.7198	TRUE	0	FALSE
ompT	b0565	585633	-1	17.3241	10.4055	11.8675	5.89362	8.93494	TRUE	0	FALSE
envY	b0566	586908	-1	152.041	216.414	159.363	235.87	302.937	TRUE	0	FALSE
ybcH	b0567	587981	-1	15.2646	20.7109	25.3243	19.311	19.2881	TRUE	0	FALSE
nfrA	b0568	590954	-1	144.65	124.066	198.038	138.312	129.911	TRUE	0	FALSE
nfrB	b0569	593178	-1	0	0	0	0	0	FALSE	0	FALSE
cusS	b0570	594770	-1	0	0	0	0	0	FALSE	0	FALSE
cusR	b0571	595443	-1	74.6271	84.6447	93.8802	84.2663	85.0947	TRUE	0	FALSE
cusC	b0572	595600	1	0	0	0	0	0	FALSE	0	FALSE
cusF	b0573	597131	1	244.234	233.723	196.979	174.175	197.561	TRUE	0	FALSE
cusB	b0574	597479	1	0	0	0	0	0	FALSE	0	FALSE
cusA	b0575	598714	1	0	0	0	0	0	FALSE	0	FALSE
pheP	b0576	601959	1	20.8374	21.6114	28.821	21.6936	29.7831	TRUE	28.0448	TRUE
ybdG	b0577	604663	-1	72.931	53.6283	66.0128	51.5379	55.4534	TRUE	0	FALSE
nfsB	b0578	605424	-1	88.8014	143.776	111.152	137.81	152.887	TRUE	0	FALSE
ybdF	b0579	605886	-1	0	0	0	0	0	FALSE	0	FALSE
ybdJ	b0580	606199	-1	0	0	0	0	0	FALSE	0	FALSE
ybdK	b0581	607383	-1	5.69395	5.3028	0	0	0	TRUE	0	FALSE
insL1	b0582	608065	1	0	0	0	0	0	FALSE	0	FALSE
entD	b0583	610079	-1	0	0	0	0	0	FALSE	0	FALSE
fepA	b0584	612494	-1	194.2	254.534	228.979	219.318	230.181	TRUE	0	FALSE
fes	b0585	612737	1	0	0	0	5.14125	0	FALSE	0	FALSE
entF	b0586	614157	1	43.9767	40.8216	36.662	39.876	37.0162	TRUE	20.1191	TRUE
fepE	b0587	618254	1	8.6015	6.30333	5.72182	5.89362	5.67298	TRUE	0	FALSE
fepC	b0588	620199	-1	0	0	0	0	0	FALSE	0	FALSE
fepG	b0589	621188	-1	0	0	0	0	0	FALSE	0	FALSE
fepD	b0590	622189	-1	16.355	11.406	15.8939	9.65551	11.7714	TRUE	0	FALSE
entS	b0591	622300	1	33.9214	23.3123	19.2846	11.1603	13.8988	TRUE	39.6286	TRUE
fepB	b0592	624510	-1	16.4761	20.2107	24.6886	26.9602	20.99	TRUE	0	FALSE
entC	b0593	624885	1	158.098	157.383	319.256	204.145	187.35	TRUE	26.2158	TRUE
entE	b0594	626070	1	16.8395	20.2107	43.6554	26.9602	27.5139	TRUE	0	FALSE
entB	b0595	627694	1	8.84379	11.5061	5.08606	11.6619	8.50947	TRUE	6.29993	TRUE
entA	b0596	628551	1	0	6.10322	6.0397	6.89679	0	TRUE	0	FALSE
entH	b0597	629300	1	0	0	0	0	0	FALSE	0	FALSE
cstA	b0598	629894	1	219.762	276.846	312.793	281.264	253.724	TRUE	0	FALSE
ybdH	b0599	633477	-1	0	0	0	0	0	FALSE	0	FALSE
ybdL	b0600	633586	1	14.4166	19.9105	15.8939	14.6714	12.6224	TRUE	0	FALSE
ybdM	b0601	635376	-1	37.3135	42.6225	36.5561	35.4871	42.9728	TRUE	0	FALSE
ybdN	b0602	636569	-1	0	0	0	0	0	FALSE	0	FALSE
ybdO	b0603	637618	-1	53.9108	52.928	48.9533	51.6633	51.7659	TRUE	0	FALSE
dsbG	b0604	638573	-1	15.2646	25.2133	18.437	40.0014	27.5139	TRUE	0	FALSE
ahpC	b0605	638945	1	82.6228	97.7516	73.43	126.901	101.121	TRUE	1388.22	TRUE
ahpF	b0606	639753	1	20.1105	8.9047	9.85424	8.27615	10.3532	TRUE	15.445	TRUE
uspG	b0607	641867	-1	151.798	137.373	189.456	134.049	135.868	TRUE	0	FALSE
ybdR	b0608	642088	1	0	0	0	5.01585	0	FALSE	0	FALSE
rnk	b0610	643967	-1	13.4474	22.812	11.6556	25.33	15.1752	TRUE	0	FALSE
rna	b0611	645003	-1	0	0	0	0	0	FALSE	0	FALSE
citT	b0612	646580	-1	10.4187	12.8068	10.7019	14.9222	16.7353	TRUE	0	FALSE
citG	b0613	647509	-1	13.084	12.2064	11.7615	10.4079	10.495	TRUE	0	FALSE
citX	b0614	648035	-1	0	0	0	0	0	FALSE	0	FALSE
citF	b0615	649571	-1	7.63231	11.0058	0	7.02219	8.93494	TRUE	0	FALSE
citE	b0616	650490	-1	0	0	5.19202	0	0	FALSE	0	FALSE
citD	b0617	650783	-1	7.63231	11.6061	9.11252	12.7904	9.64406	TRUE	0	FALSE
citC	b0618	651856	-1	11.8725	12.5066	5.82778	6.39521	8.36764	TRUE	0	FALSE
citA	b0619	652235	1	8.72264	11.9063	10.1721	14.2952	15.317	TRUE	0	FALSE
citB	b0620	653862	1	0	0	0	0	0	FALSE	0	FALSE
dcuC	b0621	655968	-1	20.2317	23.7125	23.7349	23.1983	17.7281	TRUE	0	FALSE
pagP	b0622	656557	1	0	0	0	0	0	FALSE	0	FALSE
cspE	b0623	657292	1	25678	23568.8	22180.5	17643.5	18374.5	TRUE	870.406	TRUE
flc	b0624	657938	-1	21.5643	34.4182	23.9469	37.2427	38.4344	TRUE	0	FALSE
tatE	b0627	658947	1	8.6015	15.3081	11.9734	14.6714	17.8699	TRUE	41.0511	TRUE
lipA	b0628	660216	-1	10.2976	10.9058	12.5032	10.7841	8.36764	TRUE	0	FALSE
ybeF	b0629	661378	-1	98.2509	61.7326	78.5161	73.106	72.8978	TRUE	0	FALSE
lipB	b0630	662278	-1	0	0	0	0	0	FALSE	0	FALSE
ybeD	b0631	662642	-1	19.5048	21.7115	13.4569	17.3047	20.99	TRUE	0	FALSE
dacA	b0632	663963	-1	7.26887	5.3028	0	5.64283	5.67298	TRUE	0	FALSE
rlpA	b0633	665190	-1	54.2742	59.9316	114.224	101.069	67.5084	TRUE	0	FALSE
mrdB	b0634	666313	-1	0	0	0	5.01585	0	FALSE	0	FALSE
mrdA	b0635	668217	-1	18.051	17.6093	17.6953	18.8094	20.2809	TRUE	0	FALSE
rlmH	b0636	668715	-1	37.1924	36.2191	34.5428	46.2712	44.6747	TRUE	0	FALSE
rsfS	b0637	669036	-1	0	0	0	0	0	FALSE	0	FALSE
cobC	b0638	669907	-1	0	0	0	0	0	FALSE	0	FALSE
nadD	b0639	670572	-1	0	0	0	0	0	FALSE	0	FALSE
holA	b0640	671605	-1	0	0	0	0	0	FALSE	0	FALSE
lptE	b0641	672186	-1	17.8087	16.1085	36.1322	32.1014	30.2086	TRUE	0	FALSE
leuS	b0642	674783	-1	0	0	0	0	0	FALSE	0	FALSE
ybeL	b0643	675018	1	31.135	41.1217	34.5428	42.5093	36.1652	TRUE	132.502	TRUE
ybeQ	b0644	676547	-1	28.8332	34.6183	17.8012	18.8094	23.5429	TRUE	0	FALSE
ybeR	b0645	676711	1	391.065	223.518	329.852	165.272	180.117	TRUE	0	FALSE
djlB	b0646	677415	1	31.6196	31.4166	52.0262	25.4554	23.9683	TRUE	0	FALSE
ybeT	b0647	679406	-1	0	0	0	0	0	FALSE	0	FALSE
ybeU	b0648	679508	1	47.0054	90.7479	57.1122	89.7837	90.7676	TRUE	0	FALSE
djlC	b0649	680212	1	6.05739	5.60296	0	6.01902	0	TRUE	0	FALSE
hscC	b0650	683393	-1	0	0	0	0	6.09845	FALSE	0	FALSE
rihA	b0651	684412	-1	0	7.0037	0	6.14442	7.23305	TRUE	0	FALSE
gltL	b0652	685255	-1	0	0	0	0	0	FALSE	0	FALSE
gltK	b0653	685929	-1	0	0	0	0	0	FALSE	0	FALSE
gltJ	b0654	686669	-1	106.489	91.0481	159.575	89.2821	95.8733	TRUE	0	FALSE
gltI	b0655	687747	-1	434.557	398.41	421.295	295.308	352.717	TRUE	0	FALSE
insH1	b0656	689013	-1	0	0	0	0	0	FALSE	0	FALSE
lnt	b0657	690881	-1	13.2051	15.9084	20.4502	14.9222	19.8554	TRUE	0	FALSE
ybeX	b0658	691784	-1	0	0	0	0	0	FALSE	0	FALSE
ybeY	b0659	692341	-1	110.002	168.089	148.237	210.54	190.612	TRUE	0	FALSE
ybeZ	b0660	693378	-1	0	0	0	0	0	FALSE	0	FALSE
miaB	b0661	694955	-1	19.5048	16.0085	15.0463	13.0412	11.6296	TRUE	0	FALSE
ubiF	b0662	695101	1	18.4145	18.6098	9.00657	10.0317	10.495	TRUE	0	FALSE
asnB	b0674	699177	-1	45.4304	33.9179	35.3905	22.6967	23.1174	TRUE	0	FALSE
umpH	b0675	700326	-1	8.23805	12.0063	6.46354	10.5333	11.7714	TRUE	0	FALSE
nagC	b0676	701594	-1	0	0	5.5099	0	0	FALSE	0	FALSE
nagA	b0677	702751	-1	32.8311	30.7162	24.1588	33.3554	28.7904	TRUE	0	FALSE
nagB	b0678	703611	-1	24.7142	28.8152	29.8806	33.4808	22.6919	TRUE	0	FALSE
nagE	b0679	703944	1	107.216	107.657	214.144	188.596	160.12	TRUE	98.3602	TRUE
glnS	b0680	706093	1	0	5.20275	5.93374	7.89996	5.53115	TRUE	27.4352	TRUE
chiP	b0681	708334	1	133.141	111.759	148.979	71.6013	83.9601	TRUE	0	FALSE
chiQ	b0682	709790	1	8.84379	15.208	9.32444	15.1729	16.0262	TRUE	0	FALSE
fur	b0683	710646	-1	0	0	0	0	0	FALSE	0	FALSE
fldA	b0684	711465	-1	16.7184	19.7104	15.0463	16.4269	12.6224	TRUE	0	FALSE
ybfE	b0685	711898	-1	0	0	0	0	0	FALSE	0	FALSE
ybfF	b0686	712802	-1	0	0	0	0	0	FALSE	0	FALSE
seqA	b0687	712987	1	84.8035	70.3371	76.7147	66.9616	63.3955	TRUE	135.957	TRUE
pgm	b0688	713558	1	6.42083	14.6077	13.8807	14.4206	15.8843	TRUE	19.3062	TRUE
ybfP	b0689	715412	1	9.20723	8.00423	10.0662	8.15076	8.22582	TRUE	0	FALSE
ybfG	b0691	716597	-1	37.1924	43.7231	33.8011	40.7538	47.3694	TRUE	0	FALSE
potE	b0692	718265	-1	130.597	87.146	97.8007	61.1934	89.4912	TRUE	0	FALSE
speF	b0693	720460	-1	10.661	21.8115	11.3377	16.8031	19.0045	TRUE	0	FALSE
kdpE	b0694	721733	-1	33.3156	44.4235	45.0328	49.1553	44.9583	TRUE	0	FALSE
kdpD	b0695	724414	-1	0	0	0	0	0	FALSE	0	FALSE
kdpC	b0696	724979	-1	0	0	0	0	0	FALSE	0	FALSE
kdpB	b0697	727036	-1	9.57068	19.4103	10.2781	17.4301	20.4227	TRUE	0	FALSE
kdpA	b0698	728732	-1	0	0	0	0	0	FALSE	0	FALSE
ybfA	b0699	729134	1	52.6993	70.8374	142.728	90.4107	78.2871	TRUE	475.34	TRUE
rhsC	b0700	729583	1	0	0	7.31121	5.39204	0	TRUE	0	FALSE
ybfB	b0702	733776	1	190.687	142.875	213.297	147.842	192.314	TRUE	0	FALSE
rhsO	b0703	734133	1	0	0	0	0	0	FALSE	0	FALSE
ybfC	b0704	735650	1	416.264	386.104	645.4	381.079	347.186	TRUE	9.5515	TRUE
ybfL	b0705	736825	1	0	0	0	0	0	FALSE	0	FALSE
ybfD	b0706	738092	1	0	0	0	0	0	FALSE	0	FALSE
ybgA	b0707	739001	1	17.0818	22.4118	25.6422	28.4649	27.2303	TRUE	0	FALSE
phr	b0708	739507	1	9.69183	7.50396	8.05293	6.89679	8.93494	TRUE	0	FALSE
dtpD	b0709	742556	-1	0	0	0	0	0	FALSE	0	FALSE
ybgI	b0710	742827	1	41.5537	39.9211	47.3639	37.8697	36.3071	TRUE	70.7218	TRUE
ybgJ	b0711	743593	1	132.051	88.0465	95.4696	97.6837	81.9745	TRUE	0	FALSE
ybgK	b0712	744243	1	78.7461	73.5388	153.429	79.5012	62.8282	TRUE	49.993	TRUE
ybgL	b0713	745165	1	0	5.80306	0	7.52378	5.38933	TRUE	0	FALSE
nei	b0714	745935	1	171.909	141.175	171.019	109.596	122.82	TRUE	0	FALSE
abrB	b0715	747769	-1	0	0	0	0	0	FALSE	0	FALSE
ybgO	b0716	748982	-1	59.4836	32.7173	50.2248	37.8697	31.6268	TRUE	0	FALSE
ybgP	b0717	749707	-1	114.727	61.5325	71.9466	42.6347	59.2826	TRUE	0	FALSE
ybgQ	b0718	752169	-1	0	6.70354	0	8.40155	7.23305	TRUE	0	FALSE
ybgD	b0719	752795	-1	10.4187	10.0053	14.4105	11.0349	14.8916	TRUE	0	FALSE
gltA	b0720	754468	-1	73.1733	89.5473	90.0657	99.8154	92.4695	TRUE	0	FALSE
sdhC	b0721	755177	1	103.339	108.757	162.966	133.923	114.027	TRUE	316.825	TRUE
sdhD	b0722	755560	1	0	0	0	0	0	FALSE	7.72249	TRUE
sdhA	b0723	755907	1	11.1456	10.2054	7.84101	14.4206	12.7642	TRUE	0	FALSE
sdhB	b0724	757689	1	30.7715	20.5108	22.3575	19.5618	31.485	TRUE	0	FALSE
sucA	b0726	758706	1	23.5027	40.5214	34.119	87.4012	59.2826	TRUE	7.72249	TRUE
sucB	b0727	761522	1	144.287	102.754	72.7942	178.815	135.726	TRUE	64.2186	TRUE
sucC	b0728	763014	1	267.979	395.909	256.104	452.179	379.38	TRUE	368.647	TRUE
sucD	b0729	764180	1	12.2359	19.7104	16.1059	18.5586	19.2881	TRUE	240.413	TRUE
mngR	b0730	765875	-1	0	0	0	6.646	6.09845	TRUE	0	FALSE
mngA	b0731	765984	1	0	0	0	0	0	FALSE	0	FALSE
mngB	b0732	767978	1	49.5495	86.4457	64.7413	90.9123	80.8399	TRUE	0	FALSE
cydA	b0733	771458	1	228.848	194.002	268.078	189.599	191.888	TRUE	250.168	TRUE
cydB	b0734	773042	1	44.7035	56.2297	67.1784	69.5949	78.0034	TRUE	151.808	TRUE
ybgE	b0735	774309	1	0	0	0	0	0	FALSE	0	FALSE
ybgC	b0736	774752	1	19.8682	23.2123	18.9668	28.3396	24.8193	TRUE	101.612	TRUE
tolQ	b0737	775153	1	0	0	0	0	0	FALSE	14.6321	TRUE
tolR	b0738	775849	1	15.9915	14.7078	24.3707	12.4142	13.3315	TRUE	8.53539	TRUE
tolA	b0739	776342	1	87.4687	127.267	104.158	128.531	140.832	TRUE	9.34828	TRUE
tolB	b0740	777740	1	276.096	285.451	272.634	336.94	345.768	TRUE	108.115	TRUE
pal	b0741	779067	1	69.0543	164.287	75.3373	127.277	135.868	TRUE	581.219	TRUE
ybgF	b0742	779598	1	0	5.00264	0	6.39521	5.38933	TRUE	72.1443	TRUE
nadA	b0750	782085	1	67.1159	80.0423	63.2579	74.987	93.746	TRUE	0	FALSE
pnuC	b0751	783166	1	80.6844	67.5357	76.8207	73.8584	69.0685	TRUE	24.7933	TRUE
zitB	b0752	784823	-1	20.474	41.3218	23.629	33.23	41.4127	TRUE	0	FALSE
ybgS	b0753	785317	-1	60.3316	121.664	88.1584	130.036	147.639	TRUE	0	FALSE
aroG	b0754	785633	1	446.551	352.386	442.169	336.94	327.898	TRUE	23.9804	TRUE
gpmA	b0755	787595	-1	75.2328	58.5309	79.9995	47.776	51.6241	TRUE	0	FALSE
galM	b0756	788837	-1	11.9936	11.8062	13.4569	10.0317	9.64406	TRUE	0	FALSE
galK	b0757	789979	-1	41.0691	45.424	60.397	46.0204	45.8093	TRUE	0	FALSE
galT	b0758	791029	-1	6.29969	6.80359	5.82778	5.39204	5.67298	TRUE	0	FALSE
galE	b0759	792055	-1	7.14772	8.60454	11.1258	12.665	11.2041	TRUE	0	FALSE
modF	b0760	793788	-1	5.5728	10.6056	7.62909	11.6619	8.36764	TRUE	0	FALSE
modE	b0761	794644	-1	0	0	0	0	0	FALSE	0	FALSE
acrZ	b0762	794773	1	89.4071	64.334	85.1915	55.4251	59.8499	TRUE	299.958	TRUE
modA	b0763	795089	1	335.822	278.647	397.243	240.259	263.935	TRUE	15.8514	TRUE
modB	b0764	795862	1	0	0	0	0	0	FALSE	0	FALSE
modC	b0765	796554	1	0	0	0	0	0	FALSE	0	FALSE
ybhA	b0766	798431	-1	9.93412	8.10428	10.9138	10.0317	10.9205	TRUE	0	FALSE
pgl	b0767	798586	1	69.4177	100.553	65.483	87.025	111.616	TRUE	16.8675	TRUE
ybhD	b0768	800575	-1	31.135	18.8099	15.682	14.1698	16.3098	TRUE	0	FALSE
ybhH	b0769	800759	1	0	0	0	0	0	FALSE	0	FALSE
ybhI	b0770	801887	1	29.8024	72.1381	21.086	78.2473	74.5997	TRUE	0	FALSE
ybhJ	b0771	803503	1	12.9628	13.9073	13.8807	10.6587	11.9133	TRUE	0	FALSE
ybhC	b0772	807281	-1	21.6855	21.1111	16.6357	21.6936	18.579	TRUE	0	FALSE
ybhB	b0773	807909	-1	11.7513	15.5082	6.25162	17.1793	18.7208	TRUE	0	FALSE
bioA	b0774	809257	-1	0	0	0	0	0	FALSE	0	FALSE
bioB	b0775	809344	1	17.3241	21.0111	14.5165	15.6745	9.78589	TRUE	0	FALSE
bioF	b0776	810381	1	0	0	0	0	0	FALSE	0	FALSE
bioC	b0777	811522	1	0	0	0	0	0	FALSE	0	FALSE
bioD	b0778	812270	1	47.8534	25.6135	29.2448	11.5365	19.1463	TRUE	0	FALSE
uvrB	b0779	813526	1	0	5.20275	5.72182	8.65234	6.52392	TRUE	23.1675	TRUE
ybhK	b0780	816647	-1	0	0	0	0	0	FALSE	0	FALSE
moaA	b0781	817044	1	9.44953	11.9063	13.3509	13.919	11.346	TRUE	0	FALSE
moaB	b0782	818055	1	225.941	217.615	357.084	281.264	250.746	TRUE	105.067	TRUE
moaC	b0783	818570	1	25.3199	24.5129	13.139	13.292	16.8771	TRUE	0	FALSE
moaD	b0784	819048	1	32.2253	43.2228	39.6289	36.4903	47.653	TRUE	0	FALSE
moaE	b0785	819295	1	0	0	0	0	0	FALSE	0	FALSE
ybhL	b0786	819884	1	35.9809	45.9243	31.0462	57.1807	57.0134	TRUE	243.665	TRUE
ybhM	b0787	820793	1	40.8268	76.1402	46.3043	61.695	52.0496	TRUE	0	FALSE
ybhN	b0788	822498	-1	0	0	0	0	0	FALSE	0	FALSE
clsB	b0789	823739	-1	0	0	0	6.14442	5.95663	TRUE	0	FALSE
ybhP	b0790	824497	-1	0	0	0	0	0	FALSE	0	FALSE
ybhQ	b0791	824630	1	72.5675	126.267	77.4565	141.322	150.334	TRUE	84.3377	TRUE
ybhR	b0792	826108	-1	58.7567	27.7146	36.2382	22.4459	27.0885	TRUE	0	FALSE
ybhS	b0793	827252	-1	78.3826	80.1423	126.41	83.8901	67.9339	TRUE	0	FALSE
ybhF	b0794	828981	-1	0	0	0	0	0	FALSE	0	FALSE
ybhG	b0795	829972	-1	168.153	157.683	212.767	151.353	157.425	TRUE	0	FALSE
ybiH	b0796	830643	-1	0	0	0	0	0	FALSE	0	FALSE
rhlE	b0797	830872	1	0	0	0	0	0	FALSE	5.28381	TRUE
ybiA	b0798	832950	-1	0	0	0	0	0	FALSE	0	FALSE
dinG	b0799	833070	1	0	0	0	0	0	FALSE	0	FALSE
ybiB	b0800	835248	1	27.5006	40.0211	31.364	60.441	63.1119	TRUE	8.12894	TRUE
ybiC	b0801	836351	1	124.177	237.425	137.43	230.478	271.736	TRUE	21.7449	TRUE
ybiJ	b0802	837925	-1	7.63231	11.2059	10.8079	10.7841	9.78589	TRUE	0	FALSE
ybiI	b0803	838456	-1	62.3911	44.3234	63.8936	47.149	56.4461	TRUE	0	FALSE
ybiX	b0804	839207	-1	0	0	0	0	0	FALSE	0	FALSE
fiu	b0805	841531	-1	6.42083	6.50343	0	7.27298	5.95663	TRUE	0	FALSE
mcbA	b0806	842056	-1	0	0	0	0	0	FALSE	0	FALSE
rlmF	b0807	842332	1	0	0	5.72182	0	0	FALSE	6.50315	TRUE
ybiO	b0808	845480	-1	7.51116	5.00264	7.20525	6.7714	5.10568	TRUE	0	FALSE
glnQ	b0809	846463	-1	0	0	0	0	0	FALSE	0	FALSE
glnP	b0810	847119	-1	61.3008	43.7231	47.3639	41.0046	48.0785	TRUE	0	FALSE
glnH	b0811	848004	-1	21.0797	26.8142	12.7152	18.4332	19.4299	TRUE	0	FALSE
dps	b0812	848911	-1	21.2009	26.514	5.93374	12.9158	17.4444	TRUE	0	FALSE
rhtA	b0813	850097	-1	5.93624	7.0037	8.37081	7.77457	7.37487	TRUE	0	FALSE
ompX	b0814	850450	1	40.0999	42.1222	42.5958	30.7221	33.6124	TRUE	2740.06	TRUE
opgE	b0815	852597	-1	0	0	0	0	0	FALSE	0	FALSE
mntR	b0817	853183	1	26.6525	17.5092	32.5296	19.311	20.1391	TRUE	72.5508	TRUE
ybiR	b0818	853647	1	0	0	0	0	0	FALSE	0	FALSE
ldtB	b0819	855744	-1	0	0	0	0	0	FALSE	0	FALSE
ybiT	b0820	855963	1	6.90543	11.406	6.78141	10.6587	14.0406	TRUE	34.9544	TRUE
ybiU	b0821	859061	-1	0	8.20433	0	5.14125	0	TRUE	0	FALSE
ybiV	b0822	860028	-1	11.0245	11.8062	6.56949	8.27615	13.1897	TRUE	0	FALSE
ybiW	b0823	862606	-1	29.1966	55.1291	47.5759	62.0711	44.2492	TRUE	0	FALSE
ybiY	b0824	863511	-1	23.8661	42.7226	35.8143	53.2934	47.2275	TRUE	0	FALSE
fsaA	b0825	863642	1	366.472	269.142	358.567	252.548	272.303	TRUE	0	FALSE
moeB	b0826	865129	-1	0	0	0	0	0	FALSE	0	FALSE
moeA	b0827	866364	-1	17.4453	14.2075	21.4038	16.3015	11.4878	TRUE	0	FALSE
iaaA	b0828	866568	1	0	0	0	0	6.3821	FALSE	0	FALSE
gsiA	b0829	867520	1	0	0	0	0	0	FALSE	0	FALSE
gsiB	b0830	869411	1	10.661	20.0106	15.9999	30.4713	27.7976	TRUE	0	FALSE
gsiC	b0831	870967	1	39.6153	42.2223	41.1123	47.776	54.1769	TRUE	0	FALSE
gsiD	b0832	871890	1	24.3507	17.6093	12.5032	19.938	18.579	TRUE	0	FALSE
yliE	b0833	872979	1	8.6015	8.30439	0	6.89679	5.38933	TRUE	0	FALSE
yliF	b0834	875335	1	30.4081	33.4176	23.0992	25.0793	26.8048	TRUE	0	FALSE
rimO	b0835	878035	-1	6.42083	6.00317	5.93374	0	0	TRUE	0	FALSE
bssR	b0836	878248	1	52.2147	53.9285	72.0525	55.5505	54.3188	TRUE	0	FALSE
yliI	b0837	878742	1	0	0	6.67545	7.14759	8.22582	TRUE	0	FALSE
gstB	b0838	880480	-1	6.90543	9.00476	15.8939	15.2983	10.7787	TRUE	0	FALSE
dacC	b0839	880727	1	0	0	0	0	0	FALSE	10.7708	TRUE
deoR	b0840	882734	-1	85.8938	111.959	113.377	132.418	125.515	TRUE	0	FALSE
ybjG	b0841	883388	-1	12.8417	11.7062	11.7615	12.9158	14.8916	TRUE	0	FALSE
mdfA	b0842	883673	1	15.9915	12.3065	8.15889	8.52695	10.7787	TRUE	17.6804	TRUE
ybjH	b0843	885230	-1	8.72264	7.90417	0	0	7.09122	TRUE	0	FALSE
ybjI	b0844	886131	-1	31.0138	27.3144	29.5627	19.938	26.2375	TRUE	0	FALSE
ybjJ	b0845	887339	-1	0	0	0	0	0	FALSE	0	FALSE
rcdA	b0846	887423	1	89.4071	78.7416	89.0061	70.4727	69.7776	TRUE	0	FALSE
ybjL	b0847	889819	-1	0	0	0	0	0	FALSE	0	FALSE
ybjM	b0848	890089	1	170.94	136.972	184.264	132.418	133.599	TRUE	27.4352	TRUE
grxA	b0849	890753	-1	192.262	123.065	173.668	107.966	112.183	TRUE	0	FALSE
ybjC	b0850	890913	1	7.87461	5.60296	8.58273	8.90313	7.5167	TRUE	0	FALSE
nfsA	b0851	891184	1	103.339	106.556	88.4763	74.1092	76.4434	TRUE	20.5256	TRUE
rimK	b0852	891967	1	0	5.40285	6.25162	7.14759	0	TRUE	26.2158	TRUE
ybjN	b0853	892957	1	20.9586	23.9126	26.7018	18.684	13.4733	TRUE	19.3062	TRUE
potF	b0854	893784	1	0	0	0	0	0	FALSE	0	FALSE
potG	b0855	894991	1	0	0	5.19202	7.27298	0	TRUE	0	FALSE
potH	b0856	896134	1	46.5208	51.3271	63.5758	52.1648	57.8644	TRUE	0	FALSE
potI	b0857	897084	1	8.23805	6.00317	16.8476	11.0349	6.9494	TRUE	0	FALSE
ybjO	b0858	897989	1	0	0	0	0	0	FALSE	0	FALSE
rlmC	b0859	898518	1	0	0	0	0	0	FALSE	5.08059	TRUE
artJ	b0860	900575	-1	564.791	365.093	472.368	285.778	314.425	TRUE	0	FALSE
artM	b0861	901534	-1	0	0	0	0	0	FALSE	0	FALSE
artQ	b0862	902250	-1	26.7737	26.1138	17.9072	21.6936	16.8771	TRUE	0	FALSE
artI	b0863	902988	-1	64.4506	76.4404	74.9134	74.8616	78.0034	TRUE	0	FALSE
artP	b0864	903734	-1	0	0	0	0	0	FALSE	0	FALSE
ybjP	b0865	904467	-1	6.42083	13.5071	7.41717	9.53012	18.8627	TRUE	0	FALSE
ybjQ	b0866	904593	1	62.3911	64.1339	73.1121	54.1712	54.0351	TRUE	51.4155	TRUE
amiD	b0867	904913	1	0	0	0	0	0	FALSE	0	FALSE
ybjS	b0868	906753	-1	0	0	0	5.01585	5.53115	TRUE	0	FALSE
ybjT	b0869	908282	-1	0	0	0	0	0	FALSE	0	FALSE
ltaE	b0870	909294	-1	5.20936	6.60349	5.61586	5.01585	5.8148	TRUE	0	FALSE
poxB	b0871	911049	-1	28.3486	43.8231	42.8077	62.5727	58.4317	TRUE	0	FALSE
hcr	b0872	912150	-1	166.821	219.416	316.925	282.267	237.981	TRUE	0	FALSE
hcp	b0873	913814	-1	196.623	123.465	118.463	65.0807	99.5608	TRUE	0	FALSE
ybjE	b0874	914857	-1	32.3465	29.7157	43.5494	24.3269	33.0451	TRUE	0	FALSE
aqpZ	b0875	916047	-1	83.2286	50.2265	42.3838	51.6633	60.1336	TRUE	0	FALSE
ybjD	b0876	916473	1	122.117	87.4462	93.8802	101.947	108.496	TRUE	21.3385	TRUE
ybjX	b0877	919120	-1	0	0	0	0	0	FALSE	0	FALSE
macA	b0878	919235	1	17.203	16.1085	15.0463	10.4079	15.4589	TRUE	0	FALSE
macB	b0879	920347	1	0	0	0	0	0	FALSE	0	FALSE
cspD	b0880	922590	-1	207.647	175.793	214.462	223.832	198.98	TRUE	0	FALSE
clpS	b0881	922913	1	269.917	343.681	298.912	322.143	331.444	TRUE	0	FALSE
clpA	b0882	923264	1	65.9044	79.0417	68.7678	82.6361	83.6764	TRUE	551.345	TRUE
infA	b0884	926443	-1	25.0776	25.4134	30.0925	23.4491	20.4227	TRUE	0	FALSE
aat	b0885	927432	-1	22.7758	24.2128	42.066	26.2078	23.401	TRUE	0	FALSE
cydC	b0886	929195	-1	22.8969	19.01	38.7812	22.4459	22.6919	TRUE	0	FALSE
cydD	b0887	930962	-1	30.8927	32.7173	24.7945	28.4649	24.9611	TRUE	0	FALSE
trxB	b0888	932050	-1	0	8.10428	0	9.9063	9.36041	TRUE	0	FALSE
lrp	b0889	932595	1	31.4984	50.1265	41.2183	47.6506	41.1291	TRUE	51.4155	TRUE
ftsK	b0890	933224	1	0	0	0	0	0	FALSE	94.4989	TRUE
lolA	b0891	937372	1	18.7779	26.0137	20.3442	23.0729	31.2014	TRUE	47.3511	TRUE
rarA	b0892	937994	1	101.28	131.469	121.324	141.322	97.4334	TRUE	57.309	TRUE
serS	b0893	939428	1	10.0553	16.5087	10.8079	19.5618	18.0117	TRUE	32.719	TRUE
dmsA	b0894	940959	1	14.5377	11.7062	9.74828	9.02853	10.495	TRUE	0	FALSE
dmsB	b0895	943414	1	28.1063	18.4097	29.3508	15.5491	17.5862	TRUE	0	FALSE
dmsC	b0896	944033	1	77.7769	52.8279	38.7812	38.7474	45.242	TRUE	16.6643	TRUE
ycaC	b0897	945557	-1	184.387	159.884	208.846	147.968	134.308	TRUE	0	FALSE
ycaD	b0898	945871	1	0	0	0	0	0	FALSE	12.1934	TRUE
ycaM	b0899	947229	1	30.5292	26.7141	28.927	24.7031	21.2737	TRUE	0	FALSE
ycaN	b0900	949568	-1	13.8109	11.2059	8.37081	0	9.50224	TRUE	0	FALSE
ycaK	b0901	949668	1	11.1456	14.9079	20.5562	16.4269	21.1318	TRUE	12.1934	TRUE
pflA	b0902	951080	-1	7.02657	6.30333	9.53636	7.02219	8.65129	TRUE	0	FALSE
pflB	b0903	953554	-1	146.952	191.401	131.284	186.464	196.569	TRUE	0	FALSE
focA	b0904	954466	-1	0	0	0	9.02853	5.38933	TRUE	0	FALSE
ycaO	b0905	956632	-1	0	0	0	0	0	FALSE	0	FALSE
ycaP	b0906	956762	1	298.751	323.371	287.998	334.181	320.098	TRUE	0	FALSE
serC	b0907	957653	1	46.6419	37.1196	45.8805	45.895	37.4417	TRUE	44.3027	TRUE
aroA	b0908	958812	1	47.8534	33.8179	35.9203	35.8633	33.4706	TRUE	0	FALSE
ycaL	b0909	960264	1	0	10.4055	0	7.64917	8.93494	TRUE	0	FALSE
cmk	b0910	961201	1	131.93	90.848	99.0722	68.4664	89.7749	TRUE	100.392	TRUE
rpsA	b0911	961995	1	0	0	0	0	0	FALSE	52.2284	TRUE
ihfB	b0912	963828	1	47.7322	67.5357	60.5029	98.8122	102.255	TRUE	559.474	TRUE
ycaI	b0913	964320	1	0	0	0	0	0	FALSE	0	FALSE
msbA	b0914	966621	1	7.99576	8.30439	0	6.26981	5.8148	TRUE	26.2158	TRUE
lpxK	b0915	968366	1	0	0	0	0	0	FALSE	0	FALSE
ycaQ	b0916	969389	1	0	0	0	0	0	FALSE	0	FALSE
ycaR	b0917	970673	1	142.106	128.468	155.761	124.769	112.183	TRUE	177.821	TRUE
kdsB	b0918	970852	1	0	0	0	0	0	FALSE	27.8416	TRUE
ycbJ	b0919	971752	1	31.6196	36.6193	50.5427	52.0394	35.8816	TRUE	0	FALSE
elyC	b0920	973401	-1	52.457	99.4525	53.7215	96.4297	78.7126	TRUE	0	FALSE
smtA	b0921	973537	1	18.051	14.8078	13.5628	9.27932	13.1897	TRUE	19.7127	TRUE
mukF	b0922	974319	1	7.26887	9.10481	10.596	8.02536	10.3532	TRUE	75.1927	TRUE
mukE	b0923	975622	1	5.8151	7.0037	0	10.2825	11.0623	TRUE	9.14506	TRUE
mukB	b0924	976326	1	5.8151	7.50396	9.4304	10.4079	10.9205	TRUE	17.4772	TRUE
ldtD	b0925	981047	1	0	0	5.82778	0	5.67298	TRUE	28.4513	TRUE
ycbK	b0926	983075	1	26.6525	41.3218	36.9799	48.0268	37.158	TRUE	0	FALSE
ycbL	b0927	983650	1	43.7344	55.0291	69.0857	77.2441	60.9845	TRUE	18.8998	TRUE
aspC	b0928	985709	-1	0	0	0	0	0	FALSE	0	FALSE
ompF	b0929	986982	-1	9.08609	8.9047	7.09929	6.39521	5.38933	TRUE	0	FALSE
asnS	b0930	988985	-1	24.3507	25.1133	21.6158	15.9253	14.8916	TRUE	0	FALSE
pncB	b0931	990356	-1	0	0	0	0	0	FALSE	0	FALSE
pepN	b0932	990622	1	0	0	0	0	0	FALSE	0	FALSE
ssuB	b0933	994044	-1	93.7684	78.3414	100.874	92.7932	74.0324	TRUE	0	FALSE
ssuC	b0934	994832	-1	15.8704	27.1143	24.2647	28.3396	27.5139	TRUE	0	FALSE
ssuD	b0935	995988	-1	51.8513	57.5304	46.5163	41.8823	50.4895	TRUE	0	FALSE
ssuA	b0936	996944	-1	0	0	0	0	0	FALSE	0	FALSE
ssuE	b0937	997512	-1	16.1127	14.0074	18.1191	13.7936	13.757	TRUE	0	FALSE
elfA	b0938	997868	1	149.254	151.58	154.383	147.09	155.581	TRUE	0	FALSE
elfD	b0939	998490	1	103.218	166.688	129.906	160.006	141.683	TRUE	0	FALSE
elfC	b0940	999216	1	8.23805	11.7062	6.56949	11.0349	14.3243	TRUE	0	FALSE
elfG	b0941	1001807	1	0	0	0	0	0	FALSE	0	FALSE
ycbU	b0942	1002889	1	25.441	37.3197	23.3111	32.8538	39.2854	TRUE	0	FALSE
ycbV	b0943	1003439	1	13.2051	12.2064	17.3774	18.1825	13.8988	TRUE	0	FALSE
ycbF	b0944	1003947	1	0	0	0	0	0	FALSE	0	FALSE
pyrD	b0945	1004768	1	0	0	0	0	0	FALSE	5.89348	TRUE
zapC	b0946	1005952	1	0	0	0	0	0	FALSE	26.2158	TRUE
ycbX	b0947	1007600	-1	0	5.40285	0	5.14125	0	TRUE	0	FALSE
rlmL	b0948	1007844	1	8.72264	11.2059	11.6556	14.7968	12.4806	TRUE	11.3805	TRUE
uup	b0949	1009964	1	42.2806	40.7215	37.5097	41.757	44.9583	TRUE	0	FALSE
pqiA	b0950	1012001	1	68.0851	61.4324	79.1518	55.6759	58.5735	TRUE	15.445	TRUE
pqiB	b0951	1013259	1	10.2976	7.10375	13.6688	5.51744	0	TRUE	0	FALSE
pqiC	b0952	1014896	1	275.248	203.307	301.243	210.415	213.304	TRUE	5.48703	TRUE
rmf	b0953	1015715	1	967.002	1341.91	974.616	1464	1193.31	TRUE	17.4772	TRUE
fabA	b0954	1016470	-1	116.302	137.272	110.304	146.463	138.704	TRUE	0	FALSE
ycbZ	b0955	1018299	-1	10.0553	12.2064	7.31121	8.02536	8.08399	TRUE	0	FALSE
matP	b0956	1018485	1	5.08821	6.90365	0	0	0	TRUE	0	FALSE
ompA	b0957	1020053	-1	1382.3	2218.27	2066.85	2262.65	2149.21	TRUE	0	FALSE
sulA	b0958	1020919	-1	44.8247	43.7231	41.4302	29.9697	32.336	TRUE	0	FALSE
sxy	b0959	1021138	1	0	0	0	0	0	FALSE	0	FALSE
yccS	b0960	1023883	-1	0	0	0	0	0	FALSE	0	FALSE
yccF	b0961	1024348	-1	0	0	0	8.65234	7.94217	TRUE	0	FALSE
helD	b0962	1024471	1	28.1063	46.0243	56.2645	76.7425	56.1625	TRUE	0	FALSE
mgsA	b0963	1027015	-1	16.355	21.5114	24.1588	21.5682	20.99	TRUE	0	FALSE
yccT	b0964	1027773	-1	0	0	0	0	0	FALSE	0	FALSE
yccU	b0965	1027946	1	246.051	128.568	132.238	87.652	118.849	TRUE	38.206	TRUE
hspQ	b0966	1028721	-1	16.7184	11.0058	18.9668	20.3142	15.4589	TRUE	0	FALSE
rlmI	b0967	1029969	-1	11.0245	13.0069	6.67545	11.6619	16.0262	TRUE	0	FALSE
yccX	b0968	1030064	1	79.2307	103.255	73.2181	90.0345	107.928	TRUE	22.761	TRUE
tusE	b0969	1030668	-1	649.11	435.23	577.692	284.775	324.92	TRUE	0	FALSE
yccA	b0970	1031418	-1	146.104	187.799	194.33	195.869	173.451	TRUE	0	FALSE
hyaA	b0972	1032139	1	51.4878	62.7331	95.3636	71.2251	65.0974	TRUE	0	FALSE
hyaB	b0973	1033254	1	36.7078	42.9227	47.8937	62.3219	55.3115	TRUE	0	FALSE
hyaC	b0974	1035066	1	68.812	67.8358	85.5094	51.0363	48.3621	TRUE	0	FALSE
hyaD	b0975	1035770	1	46.6419	57.5304	45.1388	64.8299	74.0324	TRUE	0	FALSE
hyaE	b0976	1036354	1	42.2806	39.3208	63.5758	59.9394	63.3955	TRUE	0	FALSE
hyaF	b0977	1036749	1	0	0	0	0	0	FALSE	0	FALSE
cbdA	b0978	1037740	1	20.8374	22.1117	22.9932	24.7031	20.1391	TRUE	0	FALSE
cbdB	b0979	1039296	1	45.3093	26.7141	32.6356	24.9539	22.8337	TRUE	0	FALSE
appA	b0980	1040617	1	0	0	0	0	0	FALSE	0	FALSE
etk	b0981	1044210	-1	0	0	0	0	0	FALSE	0	FALSE
etp	b0982	1044676	-1	0	0	0	0	0	FALSE	0	FALSE
gfcE	b0983	1045803	-1	0	5.10269	0	8.15076	0	TRUE	0	FALSE
gfcD	b0984	1047945	-1	20.5951	26.1138	16.5297	25.7062	26.3793	TRUE	0	FALSE
gfcC	b0985	1048691	-1	0	0	0	0	0	FALSE	0	FALSE
gfcB	b0986	1049332	-1	0	0	0	0	0	FALSE	0	FALSE
gfcA	b0987	1049744	-1	5.8151	10.0053	5.40394	16.6777	13.3315	TRUE	0	FALSE
insB1	b0988	1050027	1	0	0	0	0	0	FALSE	0	FALSE
cspH	b0989	1051175	-1	0	0	0	0	0	FALSE	0	FALSE
cspG	b0990	1051461	1	9.32838	12.4066	13.5628	11.9126	18.4372	TRUE	131.486	TRUE
ymcE	b0991	1051847	1	0	0	0	0	0	FALSE	0	FALSE
yccM	b0992	1053362	-1	33.4368	36.9195	30.0925	22.6967	31.6268	TRUE	0	FALSE
torS	b0993	1056178	-1	0	0	0	0	0	FALSE	0	FALSE
torT	b0994	1056261	1	0	0	0	0	0	FALSE	0	FALSE
torR	b0995	1057954	-1	6.78428	11.8062	6.25162	7.02219	5.38933	TRUE	0	FALSE
torC	b0996	1058084	1	23.8661	29.6156	29.1389	31.4745	27.3721	TRUE	0	FALSE
torA	b0997	1059256	1	297.418	262.939	295.627	211.543	221.104	TRUE	0	FALSE
torD	b0998	1061799	1	0	0	0	0	0	FALSE	0	FALSE
cbpM	b0999	1062855	-1	140.168	107.357	168.9	103.327	95.5897	TRUE	0	FALSE
cbpA	b1000	1063775	-1	76.202	58.2308	48.2116	34.484	50.3477	TRUE	0	FALSE
yccE	b1001	1064036	1	0	0	0	0	0	FALSE	0	FALSE
agp	b1002	1065585	1	167.184	234.424	205.032	230.228	224.366	TRUE	0	FALSE
yccJ	b1003	1067091	-1	36.7078	34.018	21.2979	45.268	37.0162	TRUE	0	FALSE
wrbA	b1004	1067708	-1	843.795	655.046	923.544	569.299	560.774	TRUE	0	FALSE
rutG	b1006	1069839	-1	83.9554	82.6436	80.5293	84.1409	97.4334	TRUE	0	FALSE
rutF	b1007	1070354	-1	162.096	102.254	110.198	79.3758	83.3928	TRUE	0	FALSE
rutE	b1008	1070955	-1	0	5.60296	5.61586	7.64917	6.66575	TRUE	0	FALSE
rutD	b1009	1071765	-1	0	0	0	0	0	FALSE	0	FALSE
rutC	b1010	1072159	-1	28.2274	35.6188	35.4965	40.2522	31.485	TRUE	0	FALSE
rutB	b1011	1072863	-1	0	0	0	0	0	FALSE	0	FALSE
rutA	b1012	1074011	-1	0	0	0	0	0	FALSE	0	FALSE
rutR	b1013	1074242	1	7.99576	10.9058	11.0198	14.546	13.0478	TRUE	13.2095	TRUE
putA	b1014	1078882	-1	14.5377	16.7088	12.3973	12.665	15.8843	TRUE	0	FALSE
putP	b1015	1079305	1	93.1627	84.2445	82.3306	73.106	78.0034	TRUE	41.0511	TRUE
efeO	b1018	1082243	1	25.0776	33.1175	44.8209	35.8633	31.7687	TRUE	0	FALSE
efeB	b1019	1083376	1	43.0075	29.2154	44.2911	25.5808	29.925	TRUE	0	FALSE
phoH	b1020	1084992	1	17.6876	17.7094	18.9668	16.9285	21.6991	TRUE	0	FALSE
pgaD	b1021	1086519	-1	6.66313	6.80359	11.6556	7.27298	5.67298	TRUE	0	FALSE
pgaC	b1022	1087846	-1	21.6855	26.2138	17.6953	20.3142	14.3243	TRUE	0	FALSE
pgaB	b1023	1089857	-1	84.44	108.557	124.185	125.898	128.777	TRUE	0	FALSE
pgaA	b1024	1092289	-1	95.5856	150.58	83.7081	109.847	129.486	TRUE	0	FALSE
ycdT	b1025	1092876	1	38.4039	35.919	28.6091	23.6999	28.2231	TRUE	0	FALSE
insF1	b1026	1095141	-1	0	0	0	0	0	FALSE	0	FALSE
insE1	b1027	1095437	-1	0	0	0	0	0	FALSE	0	FALSE
ymdE	b1028	1095505	1	0	0	0	0	0	FALSE	0	FALSE
ycdU	b1029	1095843	1	7.75346	5.90312	0	0	0	TRUE	0	FALSE
ghrA	b1033	1097886	1	91.2243	87.7463	87.4167	61.695	77.2943	TRUE	6.0967	TRUE
ycdX	b1034	1098879	1	0	0	0	0	0	FALSE	12.3966	TRUE
ycdY	b1035	1099640	1	22.0489	43.2228	14.5165	40.6284	40.9873	TRUE	20.5256	TRUE
ycdZ	b1036	1100296	1	0	0	0	0	0	FALSE	0	FALSE
csgG	b1037	1101684	-1	145.135	119.663	131.072	91.1631	92.4695	TRUE	0	FALSE
csgF	b1038	1102127	-1	57.1818	55.2292	73.0062	61.068	72.1886	TRUE	0	FALSE
csgE	b1039	1102541	-1	0	0	0	0	0	FALSE	0	FALSE
csgD	b1040	1103196	-1	0	0	0	5.14125	0	FALSE	0	FALSE
csgB	b1041	1103951	1	0	5.3028	0	5.39204	0	TRUE	0	FALSE
csgA	b1042	1104447	1	17.4453	25.6135	17.4833	19.6872	30.9177	TRUE	0	FALSE
csgC	b1043	1104961	1	83.592	129.368	91.2312	140.945	150.05	TRUE	0	FALSE
ymdA	b1044	1105414	1	0	5.50291	0	0	0	FALSE	0	FALSE
ymdB	b1045	1105820	1	196.138	198.005	151.734	233.237	322.651	TRUE	51.2123	TRUE
clsC	b1046	1106355	1	0	0	0	0	0	FALSE	0	FALSE
opgC	b1047	1108941	-1	6.90543	17.109	11.6556	15.4237	14.3243	TRUE	0	FALSE
opgG	b1048	1109335	1	12.2359	9.80518	5.93374	5.76823	6.24028	TRUE	0	FALSE
opgH	b1049	1110863	1	31.6196	29.5156	33.0594	26.4586	23.5429	TRUE	0	FALSE
yceK	b1050	1113579	1	325.282	269.042	415.574	222.955	215.857	TRUE	0	FALSE
msyB	b1051	1114181	-1	126.842	80.7426	69.6155	72.479	63.1119	TRUE	0	FALSE
mdtG	b1053	1115490	-1	0	0	0	0	0	FALSE	0	FALSE
lpxL	b1054	1116582	-1	7.75346	9.30491	9.74828	11.0349	8.65129	TRUE	0	FALSE
yceA	b1055	1116807	1	0	0	0	0	0	FALSE	11.1773	TRUE
yceI	b1056	1118476	-1	251.987	228.821	226.224	187.593	176.713	TRUE	0	FALSE
yceJ	b1057	1119046	-1	0	0	0	0	0	FALSE	0	FALSE
yceO	b1058	1119447	-1	0	0	0	0	0	FALSE	0	FALSE
solA	b1059	1120586	-1	54.0319	78.2413	35.0726	64.7045	86.5129	TRUE	0	FALSE
bssS	b1060	1120955	-1	31.6196	32.9174	27.7614	34.7348	30.7759	TRUE	0	FALSE
dinI	b1061	1121487	-1	77.05	109.358	138.595	142.576	157.425	TRUE	0	FALSE
pyrC	b1062	1122607	-1	6.54198	7.80412	9.21848	6.646	0	TRUE	0	FALSE
yceB	b1063	1123273	-1	88.3168	130.869	87.9465	154.614	158.276	TRUE	0	FALSE
grxB	b1064	1124054	-1	163.065	159.784	258.541	186.966	162.105	TRUE	0	FALSE
mdtH	b1065	1125326	-1	6.42083	9.30491	9.53636	14.546	16.3098	TRUE	0	FALSE
rimJ	b1066	1125562	1	65.541	47.5251	51.7083	36.1141	35.1725	TRUE	11.9902	TRUE
yceH	b1067	1126157	1	0	0	5.19202	0	0	FALSE	0	FALSE
yceM	b1068	1126806	1	32.5888	36.7194	41.4302	34.6094	34.4633	TRUE	0	FALSE
murJ	b1069	1127839	1	0	8.50449	5.82778	6.646	6.9494	TRUE	10.1612	TRUE
flgN	b1070	1129830	-1	0	0	0	0	0	FALSE	0	FALSE
flgM	b1071	1130128	-1	75.7174	86.7458	58.0659	91.1631	75.4506	TRUE	0	FALSE
flgA	b1072	1130863	-1	22.7758	15.0079	18.437	13.292	15.4589	TRUE	0	FALSE
flgB	b1073	1131018	1	31.6196	29.1154	53.6156	37.8697	45.1002	TRUE	7.92572	TRUE
flgC	b1074	1131438	1	8.3592	9.70513	0	0	6.9494	TRUE	0	FALSE
flgD	b1075	1131854	1	72.3252	53.8284	54.5692	54.9236	56.8716	TRUE	8.73861	TRUE
flgE	b1076	1132574	1	69.4177	88.8469	93.7742	98.5615	95.4478	TRUE	0	FALSE
flgF	b1077	1133802	1	25.5622	33.5177	27.5495	38.4966	36.7325	TRUE	0	FALSE
flgG	b1078	1134729	1	43.1286	22.812	12.9271	10.7841	13.8988	TRUE	0	FALSE
flgH	b1079	1135564	1	0	5.00264	0	0	0	FALSE	0	FALSE
flgI	b1080	1136274	1	17.203	11.406	13.4569	9.65551	12.4806	TRUE	0	FALSE
flgJ	b1081	1137371	1	0	7.40391	5.82778	10.0317	6.3821	TRUE	0	FALSE
flgK	b1082	1138378	1	11.3879	13.9073	10.596	12.7904	12.4806	TRUE	0	FALSE
flgL	b1083	1140033	1	115.212	132.57	148.343	129.033	125.515	TRUE	0	FALSE
rne	b1084	1144367	-1	35.7386	60.632	30.6223	52.6664	64.6719	TRUE	0	FALSE
yceQ	b1085	1144502	1	0	0	0	0	0	FALSE	0	FALSE
rluC	b1086	1144940	1	0	0	0	0	0	FALSE	0	FALSE
yceF	b1087	1146595	-1	0	0	0	0	0	FALSE	0	FALSE
yceD	b1088	1146794	1	0	0	0	0	0	FALSE	0	FALSE
rpmF	b1089	1147367	1	98.1297	164.287	96.953	196.872	170.331	TRUE	6641.34	TRUE
plsX	b1090	1147621	1	0	0	0	0	0	FALSE	0	FALSE
fabH	b1091	1148759	1	32.3465	30.316	23.523	19.8126	25.6702	TRUE	6.50315	TRUE
fabD	b1092	1149728	1	22.7758	32.5172	24.2647	26.2078	33.1869	TRUE	53.8542	TRUE
fabG	b1093	1150670	1	220.368	297.957	507.335	472.744	386.188	TRUE	180.259	TRUE
acpP	b1094	1151615	1	258.651	668.653	306.117	603.407	593.11	TRUE	4834.89	TRUE
fabF	b1095	1151939	1	35.7386	28.315	32.9534	29.7189	28.2231	TRUE	275.977	TRUE
pabC	b1096	1153300	1	115.333	63.3334	70.9929	41.8823	56.1625	TRUE	115.634	TRUE
yceG	b1097	1154112	1	0	0	0	0	0	FALSE	0	FALSE
tmk	b1098	1155124	1	15.5069	12.2064	10.0662	14.6714	12.906	TRUE	16.8675	TRUE
holB	b1099	1155762	1	0	0	0	0	0	FALSE	0	FALSE
ycfH	b1100	1156777	1	11.509	16.6088	13.8807	22.5713	20.1391	TRUE	5.08059	TRUE
ptsG	b1101	1157869	1	20.9586	32.9174	15.8939	17.9317	16.0262	TRUE	90.2312	TRUE
fhuE	b1102	1161551	-1	0	5.80306	0	0	0	FALSE	0	FALSE
hinT	b1103	1161885	1	89.4071	92.3488	107.443	106.461	82.4	TRUE	69.2992	TRUE
ycfL	b1104	1162247	1	0	5.00264	0	5.51744	6.80757	TRUE	0	FALSE
lpoB	b1105	1162638	1	24.4719	24.3128	23.2052	18.0571	20.5645	TRUE	19.103	TRUE
thiK	b1106	1163260	1	0	0	0	0	0	FALSE	0	FALSE
nagZ	b1107	1164095	1	194.685	128.368	218.701	117.872	121.118	TRUE	9.34828	TRUE
ycfP	b1108	1165143	1	68.3274	130.969	84.6617	152.858	139.13	TRUE	16.4611	TRUE
ndh	b1109	1166085	1	16.5973	27.7146	15.9999	37.2427	39.9945	TRUE	101.815	TRUE
ycfJ	b1110	1167599	1	119.452	151.08	222.515	197.624	164.942	TRUE	24.3868	TRUE
ycfQ	b1111	1168832	-1	0	0	0	0	0	FALSE	0	FALSE
bhsA	b1112	1169073	1	7.51116	6.60349	0	0	5.10568	TRUE	40.4415	TRUE
ldtC	b1113	1170374	-1	36.3443	27.9147	21.2979	25.33	24.1102	TRUE	0	FALSE
mfd	b1114	1173964	-1	0	0	0	0	0	FALSE	0	FALSE
ycfT	b1115	1175165	-1	74.1425	57.9306	57.642	48.1522	47.7948	TRUE	0	FALSE
lolC	b1116	1175427	1	0	0	0	0	0	FALSE	0	FALSE
lolD	b1117	1176619	1	6.29969	9.30491	10.2781	9.53012	0	TRUE	15.8514	TRUE
lolE	b1118	1177320	1	0	0	0	0	0	FALSE	0	FALSE
nagK	b1119	1178593	1	268.585	242.328	272.21	237.751	271.877	TRUE	9.75473	TRUE
cobB	b1120	1179631	1	5.3305	10.1053	6.25162	9.78091	10.0695	TRUE	0	FALSE
ycfZ	b1121	1181267	-1	17.4453	24.7131	20.5562	26.584	17.7281	TRUE	0	FALSE
ymfA	b1122	1181725	-1	103.339	104.155	181.509	161.385	142.25	TRUE	0	FALSE
potD	b1123	1182829	-1	28.9543	54.6288	47.5759	73.3568	55.1697	TRUE	0	FALSE
potC	b1124	1183620	-1	16.8395	24.8131	18.9668	24.7031	28.9322	TRUE	0	FALSE
potB	b1125	1184444	-1	0	0	0	0	0	FALSE	0	FALSE
potA	b1126	1185594	-1	0	0	0	0	0	FALSE	0	FALSE
pepT	b1127	1185844	1	115.454	157.683	131.708	149.723	170.473	TRUE	16.0547	TRUE
roxA	b1128	1188240	-1	8.72264	12.2064	11.3377	17.1793	14.1824	TRUE	0	FALSE
phoQ	b1129	1189776	-1	0	0	0	0	0	FALSE	0	FALSE
phoP	b1130	1190447	-1	96.4337	94.2498	110.198	79.2504	80.8399	TRUE	0	FALSE
purB	b1131	1191986	-1	14.1743	22.0116	31.47	24.5777	19.2881	TRUE	0	FALSE
hflD	b1132	1192631	-1	239.146	159.984	185.111	161.385	175.153	TRUE	0	FALSE
mnmA	b1133	1193773	-1	17.9299	19.3102	16.4237	26.8348	26.663	TRUE	0	FALSE
nudJ	b1134	1194288	-1	8.84379	12.4066	8.15889	15.1729	16.4516	TRUE	0	FALSE
rluE	b1135	1194951	-1	0	0	0	0	0	FALSE	0	FALSE
icd	b1136	1195123	1	278.277	337.878	321.481	370.17	308.752	TRUE	277.807	TRUE
ymfD	b1137	1197532	-1	0	0	0	0	0	FALSE	0	FALSE
ymfE	b1138	1198237	-1	30.287	34.018	32.8475	27.5872	37.4417	TRUE	0	FALSE
lit	b1139	1198695	1	25.8045	40.5214	17.8012	22.6967	19.5718	TRUE	0	FALSE
intE	b1140	1200806	-1	0	0	0	0	0	FALSE	0	FALSE
xisE	b1141	1201032	-1	29.1966	24.613	12.6092	9.15393	17.5862	TRUE	0	FALSE
ymfI	b1143	1201497	1	13.4474	22.3118	11.5496	18.9348	18.8627	TRUE	24.3868	TRUE
ymfJ	b1144	1202084	-1	130.476	93.6495	115.708	117.12	127.642	TRUE	0	FALSE
cohE	b1145	1202933	-1	0	0	0	0	0	FALSE	0	FALSE
croE	b1146	1203024	1	106.731	71.938	112.529	57.5569	47.7948	TRUE	0	FALSE
ymfL	b1147	1203268	1	26.1679	15.9084	18.225	14.6714	12.6224	TRUE	0	FALSE
ymfM	b1148	1203822	1	36.9501	71.2376	73.0062	98.5615	74.8833	TRUE	0	FALSE
ymfR	b1150	1205549	1	15.1435	15.3081	20.7681	18.4332	15.8843	TRUE	0	FALSE
beeE	b1151	1205731	1	15.7492	15.0079	31.47	20.565	20.8482	TRUE	0	FALSE
jayE	b1152	1206143	1	0	0	0	0	0	FALSE	0	FALSE
ymfQ	b1153	1206913	1	0	0	0	0	0	FALSE	0	FALSE
stfP	b1154	1207501	1	71.2349	56.1296	60.6089	49.2807	58.999	TRUE	0	FALSE
tfaP	b1155	1208132	1	182.085	157.683	122.913	101.195	106.652	TRUE	0	FALSE
tfaE	b1156	1209119	-1	24.4719	15.7083	6.99333	6.89679	12.1969	TRUE	0	FALSE
stfE	b1157	1209619	-1	0	0	0	0	0	FALSE	0	FALSE
pinE	b1158	1209685	1	19.8682	21.6114	13.5628	14.2952	19.0045	TRUE	0	FALSE
mcrA	b1159	1210346	1	0	0	0	0	0	FALSE	0	FALSE
iraM	b1160	1212003	-1	17.203	24.2128	10.2781	16.4269	21.2737	TRUE	0	FALSE
ycgX	b1161	1213107	-1	119.694	181.796	145.694	176.307	108.921	TRUE	0	FALSE
bluR	b1162	1214059	-1	0	0	0	0	5.10568	FALSE	0	FALSE
bluF	b1163	1215475	-1	0	0	0	0	0	FALSE	0	FALSE
ycgZ	b1164	1215789	1	24.1084	34.7183	15.2582	21.5682	23.401	TRUE	0	FALSE
ymgA	b1165	1216068	1	7.63231	9.90523	0	8.15076	13.8988	TRUE	0	FALSE
ariR	b1166	1216369	1	11.7513	17.3091	13.4569	21.0666	17.4444	TRUE	0	FALSE
ymgC	b1167	1216748	1	37.1924	32.217	26.172	33.7316	30.4923	TRUE	30.4835	TRUE
ycgG	b1168	1217328	1	0	0	0	0	0	FALSE	0	FALSE
ymgD	b1171	1222634	-1	187.173	210.411	126.94	137.058	196.994	TRUE	0	FALSE
ymgG	b1172	1222988	-1	9.57068	14.1075	7.73505	14.9222	17.0189	TRUE	0	FALSE
minE	b1174	1224545	-1	26.8948	25.0132	16.7416	17.1793	21.1318	TRUE	0	FALSE
minD	b1175	1225361	-1	55.9703	74.5394	37.7216	61.3188	71.7632	TRUE	0	FALSE
minC	b1176	1226080	-1	52.5782	82.7437	69.2976	99.063	80.4145	TRUE	0	FALSE
ycgJ	b1177	1226600	1	504.823	470.749	432.103	405.03	517.659	TRUE	17.274	TRUE
pliG	b1178	1227472	-1	342.606	268.342	300.925	200.007	208.056	TRUE	0	FALSE
ycgL	b1179	1227714	1	48.0957	31.7167	39.7348	21.8189	31.6268	TRUE	0	FALSE
ycgM	b1180	1228079	1	58.5144	95.7506	47.152	82.3853	132.464	TRUE	28.4513	TRUE
ycgN	b1181	1228815	1	7.26887	13.7072	9.21848	12.038	11.4878	TRUE	0	FALSE
hlyE	b1182	1230394	-1	170.576	175.493	210.224	161.134	116.722	TRUE	0	FALSE
umuD	b1183	1230767	1	8.72264	14.4076	9.4304	12.665	14.3243	TRUE	0	FALSE
umuC	b1184	1231186	1	0	0	0	0	0	FALSE	0	FALSE
dsbB	b1185	1233030	-1	33.0734	54.829	42.5958	56.1775	67.5084	TRUE	0	FALSE
nhaB	b1186	1234717	-1	5.08821	0	11.7615	6.646	8.08399	TRUE	0	FALSE
fadR	b1187	1234938	1	76.9289	89.2471	76.5028	66.2092	63.3955	TRUE	46.1317	TRUE
ycgB	b1188	1237241	-1	5.45165	0	0	0	0	FALSE	0	FALSE
dadA	b1189	1237571	1	33.5579	29.6156	17.4833	24.3269	29.074	TRUE	0	FALSE
dadX	b1190	1238879	1	25.441	38.9206	43.7613	38.3713	33.7542	TRUE	0	FALSE
cvrA	b1191	1242071	-1	0	0	5.61586	6.14442	0	TRUE	0	FALSE
ldcA	b1192	1243080	-1	6.42083	7.60402	5.82778	5.64283	6.52392	TRUE	0	FALSE
emtA	b1193	1243180	1	75.9597	56.2297	99.1782	72.1028	64.9556	TRUE	50.6026	TRUE
ycgR	b1194	1244527	-1	7.63231	10.7057	8.37081	12.4142	14.6079	TRUE	0	FALSE
ymgE	b1195	1244728	1	7.39002	7.70407	9.11252	5.14125	5.8148	TRUE	0	FALSE
ycgY	b1196	1245160	1	0	0	0	0	0	FALSE	0	FALSE
treA	b1197	1247376	-1	5.3305	6.20328	7.94697	7.27298	0	TRUE	0	FALSE
dhaM	b1198	1249114	-1	12.4782	13.8073	13.033	17.8063	15.7425	TRUE	0	FALSE
dhaL	b1199	1249757	-1	161.248	113.06	107.337	87.9028	113.743	TRUE	0	FALSE
dhaK	b1200	1250838	-1	232.725	174.592	266.594	178.439	202.809	TRUE	0	FALSE
dhaR	b1201	1251066	1	5.8151	5.70301	5.29798	7.52378	10.495	TRUE	0	FALSE
ycgV	b1202	1255952	-1	40.4634	52.0275	43.5494	52.0394	50.3477	TRUE	0	FALSE
ychF	b1203	1257812	-1	99.9469	71.3377	80.1055	58.9362	66.0902	TRUE	0	FALSE
pth	b1204	1258513	-1	490.891	615.225	421.295	485.91	533.827	TRUE	0	FALSE
ychH	b1205	1258791	1	38.2827	45.524	72.6883	62.1965	54.4606	TRUE	28.6545	TRUE
dauA	b1206	1260803	-1	7.26887	7.2038	0	0	9.50224	TRUE	0	FALSE
prs	b1207	1261875	-1	0	0	0	0	0	FALSE	0	FALSE
ispE	b1208	1262877	-1	15.1435	19.7104	18.225	21.5682	17.4444	TRUE	0	FALSE
lolB	b1209	1263500	-1	0	0	0	0	0	FALSE	0	FALSE
hemA	b1210	1263714	1	0	0	0	9.53012	8.36764	TRUE	0	FALSE
prfA	b1211	1265012	1	50.6398	90.3477	68.6618	106.461	83.5346	TRUE	25.4029	TRUE
prmC	b1212	1266094	1	50.1552	47.1249	53.1917	37.1173	40.8454	TRUE	0	FALSE
ychQ	b1213	1266924	1	0	0	0	0	0	FALSE	0	FALSE
ychA	b1214	1267320	1	12.9628	9.80518	12.5032	9.9063	16.4516	TRUE	39.0189	TRUE
kdsA	b1215	1268165	1	61.1796	46.7247	56.7943	37.3681	37.4417	TRUE	13.8192	TRUE
chaA	b1216	1271849	-1	462.058	569.401	572.182	496.444	470.29	TRUE	0	FALSE
chaB	b1217	1272119	1	283.122	262.138	398.938	290.919	250.036	TRUE	0	FALSE
chaC	b1218	1272507	1	219.278	132.77	127.787	103.076	145.512	TRUE	0	FALSE
ychN	b1219	1273599	-1	533.535	585.509	811.333	591.118	599.776	TRUE	0	FALSE
ychO	b1220	1273784	1	0	0	0	0	0	FALSE	0	FALSE
narL	b1221	1275829	-1	33.0734	23.4124	25.7482	14.6714	14.8916	TRUE	0	FALSE
narX	b1222	1277618	-1	21.0797	30.4161	24.4767	18.9348	20.8482	TRUE	0	FALSE
narK	b1223	1277957	1	0	0	0	0	0	FALSE	0	FALSE
narG	b1224	1279864	1	0	0	6.35758	7.02219	0	TRUE	5.28381	TRUE
narH	b1225	1283604	1	7.99576	10.8057	9.74828	6.89679	9.50224	TRUE	11.1773	TRUE
narJ	b1226	1285139	1	0	0	0	5.89362	0	FALSE	0	FALSE
narI	b1227	1285849	1	59.1201	48.6257	62.0923	31.0983	30.4923	TRUE	0	FALSE
tpr	b1229	1287176	-1	0	0	0	0	0	FALSE	0	FALSE
purU	b1232	1288624	-1	90.134	97.6516	78.0922	88.7805	72.7559	TRUE	0	FALSE
ychJ	b1233	1289132	-1	11.3879	10.8057	11.1258	8.77774	9.50224	TRUE	0	FALSE
rssA	b1234	1289245	1	13.4474	13.9073	6.56949	10.6587	17.7281	TRUE	0	FALSE
rssB	b1235	1290242	1	30.0447	24.0127	31.364	31.5999	36.8744	TRUE	0	FALSE
galU	b1236	1291457	1	9.44953	11.406	9.21848	8.65234	8.22582	TRUE	19.9159	TRUE
hns	b1237	1292922	-1	36.9501	78.6415	28.0793	59.6886	71.3377	TRUE	0	FALSE
tdk	b1238	1293527	1	14.4166	19.3102	23.9469	27.211	24.5356	TRUE	30.4835	TRUE
adhE	b1241	1298121	-1	78.9884	132.97	61.2446	128.155	181.819	TRUE	0	FALSE
ychE	b1242	1298598	1	23.2604	16.6088	14.7284	16.6777	14.0406	TRUE	5.89348	TRUE
oppA	b1243	1301182	1	117.029	189.3	101.509	133.923	137.286	TRUE	257.687	TRUE
oppB	b1244	1302899	1	265.677	284.75	269.985	268.473	298.115	TRUE	9.75473	TRUE
oppC	b1245	1303834	1	314.379	311.865	273.482	348.602	385.762	TRUE	11.9902	TRUE
oppD	b1246	1304754	1	26.7737	15.3081	13.3509	9.78091	14.4661	TRUE	53.651	TRUE
oppF	b1247	1305764	1	36.9501	26.9142	40.2646	29.9697	33.1869	TRUE	97.3441	TRUE
yciU	b1248	1307150	-1	71.3561	134.371	86.1451	132.293	133.173	TRUE	0	FALSE
clsA	b1249	1308645	-1	10.4187	10.8057	6.25162	7.64917	7.94217	TRUE	0	FALSE
kch	b1250	1310269	-1	95.3433	159.384	195.919	218.189	175.011	TRUE	0	FALSE
yciI	b1251	1310865	-1	5.3305	7.40391	9.00657	5.51744	7.23305	TRUE	0	FALSE
tonB	b1252	1311089	1	0	0	0	0	0	FALSE	0	FALSE
yciA	b1253	1312246	-1	0	0	0	0	0	FALSE	0	FALSE
yciB	b1254	1312890	-1	34.6483	69.8369	34.4369	54.2966	52.3332	TRUE	0	FALSE
yciC	b1255	1313663	-1	53.9108	52.3276	53.7215	37.7443	29.2158	TRUE	0	FALSE
ompW	b1256	1314020	1	10.9033	12.3065	10.2781	10.1571	10.495	TRUE	0	FALSE
yciE	b1257	1315224	-1	52.0936	87.7463	53.2977	76.3663	85.662	TRUE	0	FALSE
yciF	b1258	1315770	-1	11.6302	6.20328	8.90061	6.14442	6.9494	TRUE	0	FALSE
yciG	b1259	1316035	-1	108.67	84.2445	118.463	81.2568	81.2654	TRUE	0	FALSE
trpA	b1260	1317222	-1	75.4751	50.4266	43.1256	50.0331	55.8788	TRUE	0	FALSE
trpB	b1261	1318415	-1	10.1764	21.3113	8.79465	18.4332	19.9972	TRUE	0	FALSE
trpC	b1262	1319788	-1	0	0	0	0	0	FALSE	0	FALSE
trpD	b1263	1321384	-1	0	6.60349	6.88737	9.9063	7.23305	TRUE	0	FALSE
trpE	b1264	1322946	-1	89.6494	118.162	53.0858	88.0282	90.6258	TRUE	0	FALSE
trpL	b1265	1323082	-1	6.05739	7.30386	7.73505	7.27298	6.9494	TRUE	0	FALSE
yciV	b1266	1323220	1	14.1743	10.3054	6.46354	8.52695	15.317	TRUE	0	FALSE
yciO	b1267	1324098	1	9.57068	15.3081	11.3377	11.7872	17.3026	TRUE	78.0378	TRUE
yciQ	b1268	1324746	1	22.2912	23.0122	19.3906	23.0729	23.1174	TRUE	0	FALSE
rluB	b1269	1326852	1	42.1594	27.1143	18.1191	26.4586	29.074	TRUE	53.8542	TRUE
btuR	b1270	1328357	-1	8.72264	7.80412	8.79465	9.65551	10.0695	TRUE	0	FALSE
yciK	b1271	1329112	-1	31.8619	42.8226	40.9004	34.3586	42.6892	TRUE	0	FALSE
sohB	b1272	1329332	1	116.181	126.167	132.449	137.685	123.955	TRUE	42.2705	TRUE
yciN	b1273	1330668	-1	2534.53	2009.56	2610.31	1790.41	1827.83	TRUE	0	FALSE
topA	b1274	1331048	1	60.4528	48.7257	55.9467	47.149	58.2898	TRUE	37.5963	TRUE
cysB	b1275	1333855	1	0	7.10375	0	6.52061	9.64406	TRUE	33.5319	TRUE
acnA	b1276	1335831	1	241.569	197.704	215.84	203.142	203.234	TRUE	48.7736	TRUE
ribA	b1277	1339160	-1	3613.84	2361.55	3125.38	2132.36	2419.52	TRUE	0	FALSE
pgpB	b1278	1339330	1	78.2615	63.0333	108.926	110.098	99.1353	TRUE	8.53539	TRUE
yciS	b1279	1340243	1	5.08821	9.90523	6.99333	13.292	14.1824	TRUE	23.3707	TRUE
yciM	b1280	1340558	1	0	0	0	0	0	FALSE	0	FALSE
pyrF	b1281	1341921	1	13.5686	12.4066	10.1721	11.0349	15.4589	TRUE	12.5999	TRUE
yciH	b1282	1342658	1	5.45165	10.1053	6.35758	6.26981	7.37487	TRUE	55.6832	TRUE
osmB	b1283	1343328	-1	21.9278	17.7094	18.6489	11.4111	14.6079	TRUE	0	FALSE
yciT	b1284	1344346	-1	12.1148	26.1138	16.2118	26.4586	23.1174	TRUE	0	FALSE
gmr	b1285	1346742	-1	0	5.20275	9.00657	7.27298	5.2475	TRUE	0	FALSE
rnb	b1286	1348912	-1	0	0	0	0	0	FALSE	0	FALSE
yciW	b1287	1350107	-1	0	0	0	6.26981	0	FALSE	0	FALSE
fabI	b1288	1351039	-1	207.284	309.964	171.443	242.893	312.439	TRUE	0	FALSE
ycjD	b1289	1351760	-1	0	0	0	0	0	FALSE	0	FALSE
sapF	b1290	1352634	-1	178.208	169.389	203.654	199.38	181.819	TRUE	0	FALSE
sapD	b1291	1353628	-1	0	0	0	0	0	FALSE	0	FALSE
sapC	b1292	1354518	-1	45.4304	67.9359	61.9864	76.9933	89.9167	TRUE	0	FALSE
sapB	b1293	1355470	-1	0	0	0	0	0	FALSE	0	FALSE
sapA	b1294	1357110	-1	0	6.40338	0	0	0	FALSE	0	FALSE
ymjA	b1295	1357668	-1	0	0	0	0	0	FALSE	0	FALSE
puuP	b1296	1359187	-1	6.54198	0	10.596	5.89362	0	TRUE	0	FALSE
puuA	b1297	1360908	-1	94.4953	141.875	94.6219	137.309	119.274	TRUE	0	FALSE
puuD	b1298	1361120	1	162.58	267.641	213.932	294.681	281.238	TRUE	7.51927	TRUE
puuR	b1299	1361911	1	315.711	264.139	400.951	241.764	218.268	TRUE	10.3644	TRUE
puuC	b1300	1362743	1	785.886	799.922	977.265	793.006	807.69	TRUE	0	FALSE
puuB	b1301	1364232	1	31.4984	33.0174	28.821	25.33	16.5935	TRUE	0	FALSE
puuE	b1302	1365550	1	61.4219	57.8305	38.1455	48.2776	43.8238	TRUE	0	FALSE
pspF	b1303	1367912	-1	102.854	128.868	89.6418	116.619	103.815	TRUE	0	FALSE
pspA	b1304	1368079	1	129.144	155.782	116.873	109.973	145.228	TRUE	27.8416	TRUE
pspB	b1305	1368801	1	19.9894	26.0137	18.9668	25.957	28.9322	TRUE	37.3931	TRUE
pspC	b1306	1369025	1	148.043	130.969	218.277	174.301	155.298	TRUE	23.3707	TRUE
pspD	b1307	1369393	1	93.7684	125.666	98.0126	130.537	97.8589	TRUE	33.7351	TRUE
pspE	b1308	1369689	1	223.397	264.64	224.105	194.113	253.157	TRUE	27.6384	TRUE
ycjM	b1309	1370216	1	0	0	0	0	0	FALSE	0	FALSE
ycjN	b1310	1371909	1	37.3135	37.82	24.5826	34.1078	46.6602	TRUE	0	FALSE
ycjO	b1311	1373222	1	40.8268	35.2186	37.7216	56.5537	48.504	TRUE	0	FALSE
ycjP	b1312	1374090	1	0	8.50449	5.82778	8.52695	7.94217	TRUE	0	FALSE
ycjQ	b1313	1374963	1	92.4358	55.5293	50.5427	57.0553	52.1914	TRUE	0	FALSE
ycjR	b1314	1376034	1	65.1775	111.059	84.1319	106.712	98.1425	TRUE	0	FALSE
ycjS	b1315	1376832	1	0	0	0	0	0	FALSE	0	FALSE
ycjT	b1316	1377884	1	24.8353	18.4097	21.8277	16.6777	17.5862	TRUE	0	FALSE
ycjU	b1317	1380148	1	58.6355	45.424	67.4963	53.9204	51.1986	TRUE	0	FALSE
ompG	b1319	1381947	1	0	0	0	5.39204	5.67298	TRUE	0	FALSE
ycjW	b1320	1383961	-1	0	0	0	0	0	FALSE	0	FALSE
ycjX	b1321	1384117	1	0	0	0	0	0	FALSE	0	FALSE
ycjF	b1322	1385511	1	53.6685	74.1392	78.8339	73.2314	73.7487	TRUE	0	FALSE
tyrR	b1323	1386720	1	18.6568	25.2133	32.9534	27.4618	23.6847	TRUE	9.34828	TRUE
tpx	b1324	1388811	-1	65.2987	114.56	44.8209	96.6805	99.4189	TRUE	0	FALSE
ycjG	b1325	1388930	1	620.035	364.793	484.871	346.219	427.459	TRUE	14.8353	TRUE
mpaA	b1326	1390598	-1	0	0	0	0	0	FALSE	0	FALSE
ycjY	b1327	1391853	-1	315.348	410.717	688.737	553.624	503.193	TRUE	0	FALSE
pgrR	b1328	1391991	1	589.021	551.391	467.494	432.115	661.469	TRUE	0	FALSE
mppA	b1329	1393227	1	53.9108	39.6209	30.1985	20.565	44.6747	TRUE	11.9902	TRUE
ynaI	b1330	1395922	-1	366.836	301.759	265.959	196.747	156.007	TRUE	0	FALSE
insH1	b1331	1396076	1	0	0	0	0	0	FALSE	0	FALSE
ynaJ	b1332	1397365	1	48.2168	81.1429	55.2049	62.1965	66.3738	TRUE	108.928	TRUE
uspE	b1333	1398622	-1	60.5739	78.6415	62.4102	70.8489	66.7993	TRUE	0	FALSE
fnr	b1334	1399526	-1	63.3603	51.7273	52.45	69.0933	72.1886	TRUE	0	FALSE
ogt	b1335	1400236	-1	137.382	133.671	116.45	129.66	141.115	TRUE	0	FALSE
abgT	b1336	1401773	-1	9.20723	9.60507	12.7152	10.1571	6.3821	TRUE	0	FALSE
abgB	b1337	1403255	-1	45.4304	63.8337	54.6751	64.4537	52.1914	TRUE	0	FALSE
abgA	b1338	1404565	-1	604.891	425.625	490.487	448.041	530.849	TRUE	0	FALSE
abgR	b1339	1404741	1	6.66313	6.10322	0	5.76823	0	TRUE	0	FALSE
smrA	b1340	1405979	1	65.541	62.6331	61.6685	64.3283	68.643	TRUE	211.759	TRUE
ydaM	b1341	1407795	-1	26.5314	24.1127	10.596	13.5428	11.2041	TRUE	0	FALSE
ydaN	b1342	1408050	1	32.3465	27.4145	33.5892	35.111	35.7398	TRUE	30.4835	TRUE
dbpA	b1343	1409511	1	0	0	0	0	0	FALSE	0	FALSE
ttcA	b1344	1411948	-1	7.63231	11.2059	6.14566	9.02853	8.08399	TRUE	0	FALSE
intR	b1345	1413235	-1	0	0	0	0	0	FALSE	0	FALSE
ydaQ	b1346	1413452	-1	0	0	0	0	0	FALSE	0	FALSE
ydaC	b1347	1413740	-1	9.57068	7.10375	5.5099	0	0	TRUE	0	FALSE
ralR	b1348	1413927	-1	5.20936	6.00317	0	5.01585	0	TRUE	0	FALSE
recT	b1349	1414793	-1	9.32838	12.0063	11.0198	9.15393	7.09122	TRUE	0	FALSE
recE	b1350	1417386	-1	9.32838	17.5092	7.94697	12.665	11.9133	TRUE	0	FALSE
racC	b1351	1417763	-1	184.629	301.459	159.681	226.466	294.853	TRUE	0	FALSE
kilR	b1352	1418229	-1	229.091	206.309	196.131	154.112	158.134	TRUE	0	FALSE
sieB	b1353	1418671	1	0	0	0	6.39521	0	FALSE	0	FALSE
ydaG	b1355	1419456	-1	13.8109	11.0058	18.331	17.9317	16.0262	TRUE	0	FALSE
racR	b1356	1420241	-1	113.152	132.67	100.238	84.8933	86.6547	TRUE	0	FALSE
ydaS	b1357	1420365	1	292.693	307.062	428.501	345.968	311.872	TRUE	0	FALSE
ydaT	b1358	1420684	1	716.226	793.119	752.313	775.827	666.433	TRUE	0	FALSE
ydaU	b1359	1421119	1	0	0	0	0	0	FALSE	0	FALSE
ydaV	b1360	1421983	1	13.084	23.1122	23.629	25.8316	26.2375	TRUE	0	FALSE
ydaW	b1361	1422701	1	0	0	0	0	0	FALSE	0	FALSE
rzpR	b1362	1423201	1	0	0	0	0	0	FALSE	0	FALSE
trkG	b1363	1423782	1	0	0	0	0	0	FALSE	0	FALSE
ynaK	b1365	1425377	1	0	0	0	0	0	FALSE	0	FALSE
ydaY	b1366	1425630	1	0	0	0	0	0	FALSE	0	FALSE
tmpR	b1368	1426454	1	0	0	0	0	0	FALSE	0	FALSE
insH1	b1370	1428726	-1	0	0	0	0	0	FALSE	0	FALSE
stfR	b1372	1429049	1	0	0	0	0	0	FALSE	0	FALSE
tfaR	b1373	1432411	1	0	0	0	0	0	FALSE	0	FALSE
pinR	b1374	1433674	-1	0	0	0	0	0	FALSE	0	FALSE
ynaE	b1375	1434224	-1	0	0	0	0	0	FALSE	0	FALSE
uspF	b1376	1435619	-1	226.789	286.451	232.793	331.798	288.896	TRUE	0	FALSE
ompN	b1377	1436893	-1	32.5888	15.0079	10.8079	9.9063	12.1969	TRUE	0	FALSE
pfo	b1378	1440784	-1	31.4984	21.5114	31.576	15.7999	20.5645	TRUE	0	FALSE
hslJ	b1379	1441743	-1	256.228	267.741	206.833	221.701	243.087	TRUE	0	FALSE
ldhA	b1380	1442843	-1	0	0	0	0	0	FALSE	0	FALSE
ydbH	b1381	1443051	1	0	0	0	0	0	FALSE	0	FALSE
ynbE	b1382	1445687	1	16.1127	16.5087	31.364	17.6809	13.6151	TRUE	0	FALSE
ydbL	b1383	1445880	1	23.3815	38.9206	20.874	41.2554	34.4633	TRUE	0	FALSE
feaR	b1384	1447283	-1	12.4782	10.2054	13.4569	13.1666	11.2041	TRUE	0	FALSE
feaB	b1385	1447519	1	487.014	412.218	349.349	365.154	429.728	TRUE	0	FALSE
tynA	b1386	1451349	-1	19.9894	16.3086	22.7813	13.1666	17.8699	TRUE	0	FALSE
paaZ	b1387	1453642	-1	277.307	282.649	331.548	334.933	326.764	TRUE	0	FALSE
paaA	b1388	1453927	1	31.7407	24.4129	30.0925	27.211	24.3938	TRUE	0	FALSE
paaB	b1389	1454868	1	441.341	382.702	573.877	274.116	308.043	TRUE	0	FALSE
paaC	b1390	1455164	1	247.626	201.907	459.653	239.883	226.777	TRUE	0	FALSE
paaD	b1391	1455925	1	0	0	0	0	0	FALSE	0	FALSE
paaE	b1392	1456430	1	51.3667	61.1323	39.5229	55.8013	55.1697	TRUE	0	FALSE
paaF	b1393	1457497	1	0	0	0	0	0	FALSE	0	FALSE
paaG	b1394	1458264	1	0	5.20275	5.40394	9.02853	6.09845	TRUE	0	FALSE
paaH	b1395	1459054	1	12.7205	10.5055	20.5562	12.2888	13.6151	TRUE	0	FALSE
paaI	b1396	1460471	1	13.932	6.10322	13.033	11.0349	9.21859	TRUE	0	FALSE
paaJ	b1397	1460893	1	0	0	0	0	0	FALSE	0	FALSE
paaK	b1398	1462125	1	0	0	0	6.39521	0	FALSE	0	FALSE
paaX	b1399	1463539	1	781.646	383.803	351.468	489.547	394.556	TRUE	0	FALSE
paaY	b1400	1464471	1	32.2253	49.6262	29.4568	54.5474	66.0902	TRUE	0	FALSE
insD1	b1402	1468826	-1	0	0	0	0	0	FALSE	0	FALSE
insC1	b1403	1469149	-1	0	0	0	0	0	FALSE	0	FALSE
insI1	b1404	1469358	1	0	0	0	0	0	FALSE	0	FALSE
ydbC	b1406	1474221	1	39.1307	42.1222	47.8937	59.9394	67.6503	TRUE	6.70638	TRUE
ydbD	b1407	1475144	1	24.7142	16.2086	33.8011	22.8221	28.2231	TRUE	0	FALSE
ynbA	b1408	1477621	1	0	0	0	0	0	FALSE	0	FALSE
ynbB	b1409	1478226	1	0	0	0	0	0	FALSE	0	FALSE
ynbC	b1410	1479138	1	135.322	153.881	132.344	101.446	100.412	TRUE	0	FALSE
ynbD	b1411	1480909	1	0	0	0	0	0	FALSE	0	FALSE
azoR	b1412	1482860	-1	19.0202	28.415	14.3045	25.5808	34.747	TRUE	0	FALSE
hrpA	b1413	1483061	1	0	0	0	0	5.8148	FALSE	0	FALSE
ydcF	b1414	1487235	1	73.4156	102.054	107.549	112.104	81.2654	TRUE	103.644	TRUE
aldA	b1415	1488232	1	67.6005	63.5336	77.5624	71.2251	81.2654	TRUE	0	FALSE
cybB	b1418	1490902	1	41.5537	57.8305	40.4766	105.333	92.4695	TRUE	12.1934	TRUE
ydcA	b1419	1491677	1	423.775	609.522	427.229	635.007	656.931	TRUE	20.3223	TRUE
mokB	b1420	1492129	-1	178.814	171.891	141.88	187.467	200.965	TRUE	0	FALSE
trg	b1421	1492470	1	22.4123	20.6109	19.2846	16.9285	16.5935	TRUE	0	FALSE
ydcI	b1422	1495071	-1	69.2966	90.0476	84.026	87.7774	98.4262	TRUE	0	FALSE
ydcJ	b1423	1495288	1	5.69395	10.0053	13.033	11.1603	9.78589	TRUE	0	FALSE
opgD	b1424	1496856	1	128.659	143.276	158.727	123.39	124.522	TRUE	0	FALSE
ydcH	b1426	1498651	1	98.6143	113.96	140.502	103.452	90.2003	TRUE	0	FALSE
rimL	b1427	1498938	1	511.971	364.993	430.408	368.665	448.874	TRUE	5.08059	TRUE
ydcK	b1428	1500449	-1	15.3858	13.6072	12.0794	13.1666	11.9133	TRUE	0	FALSE
tehA	b1429	1500573	1	342.606	406.415	269.985	364.025	421.644	TRUE	0	FALSE
tehB	b1430	1501562	1	752.813	503.266	704.101	487.666	535.104	TRUE	32.5158	TRUE
ydcL	b1431	1502457	1	93.5261	119.063	89.7478	116.619	91.4768	TRUE	6.70638	TRUE
insQ	b1432	1503717	1	161.127	167.188	209.058	144.582	160.403	TRUE	0	FALSE
ydcO	b1433	1506080	-1	0	0	0	0	0	FALSE	0	FALSE
ydcN	b1434	1506172	1	18.8991	18.91	24.3707	21.3174	20.99	TRUE	5.69026	TRUE
ydcP	b1435	1506781	1	0	0	0	0	0	FALSE	5.89348	TRUE
yncJ	b1436	1509064	-1	30.8927	32.6172	40.5825	45.3934	39.1435	TRUE	0	FALSE
hicB	b1438	1509508	1	0	0	0	0	0	FALSE	0	FALSE
ydcR	b1439	1510003	1	27.1371	28.6151	15.5761	19.311	21.9828	TRUE	0	FALSE
ydcS	b1440	1511654	1	150.587	148.078	208.528	168.407	130.195	TRUE	0	FALSE
ydcT	b1441	1512817	1	0	0	0	0	0	FALSE	0	FALSE
ydcU	b1442	1513831	1	9.32838	11.0058	16.1059	17.9317	16.3098	TRUE	0	FALSE
ydcV	b1443	1514762	1	0	0	0	0	0	FALSE	0	FALSE
patD	b1444	1515578	1	15.7492	21.7115	16.7416	16.8031	17.0189	TRUE	0	FALSE
ydcX	b1445	1517389	1	0	0	0	0	0	FALSE	31.7029	TRUE
ydcY	b1446	1517648	1	192.504	129.969	179.813	120.631	137.853	TRUE	730.995	TRUE
ydcZ	b1447	1518331	-1	0	0	0	0	0	FALSE	0	FALSE
mnaT	b1448	1518846	-1	9.44953	15.3081	15.4701	26.584	19.0045	TRUE	0	FALSE
curA	b1449	1519027	1	78.7461	74.6394	74.3836	61.1934	55.5952	TRUE	0	FALSE
mcbR	b1450	1520262	1	10.4187	10.2054	12.7152	17.5555	11.9133	TRUE	0	FALSE
yncD	b1451	1523065	-1	5.45165	8.00423	5.82778	7.64917	9.50224	TRUE	0	FALSE
yncE	b1452	1523307	1	278.398	270.143	321.587	305.967	346.052	TRUE	34.3448	TRUE
ansP	b1453	1525980	-1	222.306	144.476	126.622	113.107	131.755	TRUE	0	FALSE
yncG	b1454	1526247	1	204.376	166.188	160.635	131.415	165.509	TRUE	0	FALSE
yncH	b1455	1526940	1	0	0	0	0	0	FALSE	0	FALSE
rhsE	b1456	1527902	1	0	0	0	0	0	FALSE	0	FALSE
ydcD	b1457	1529922	1	244.113	119.463	130.966	87.652	112.325	TRUE	0	FALSE
yncI	b1459	1530586	1	57.0606	90.1476	108.291	100.944	103.532	TRUE	0	FALSE
yncI	b1459	1531325	1	0	0	0	0	0	FALSE	0	FALSE
ydcC	b1460	1531816	1	0	0	0	0	0	FALSE	0	FALSE
pptA	b1461	1533052	1	120.179	101.053	104.9	104.831	98.9935	TRUE	11.787	TRUE
yddH	b1462	1533851	-1	8.84379	13.8073	16.7416	19.6872	12.906	TRUE	0	FALSE
nhoA	b1463	1534024	1	49.3072	75.5399	78.1982	72.9806	60.7009	TRUE	0	FALSE
yddE	b1464	1535858	-1	0	0	0	0	0	FALSE	0	FALSE
narV	b1465	1536617	-1	11.9936	8.30439	13.7747	12.9158	14.4661	TRUE	0	FALSE
narW	b1466	1537309	-1	0	0	0	9.02853	9.07676	TRUE	0	FALSE
narY	b1467	1538853	-1	6.42083	10.8057	12.8211	10.1571	10.495	TRUE	0	FALSE
narZ	b1468	1542590	-1	104.914	89.4472	89.218	77.4949	95.0224	TRUE	0	FALSE
narU	b1469	1544060	-1	6.42083	12.0063	0	11.2857	10.9205	TRUE	0	FALSE
yddK	b1471	1545714	-1	0	0	0	0	0	FALSE	0	FALSE
yddK	b1471	1544764	-1	0	0	0	0	0	FALSE	0	FALSE
yddL	b1472	1546028	-1	8.3592	20.1106	9.00657	24.9539	24.3938	TRUE	0	FALSE
yddG	b1473	1547169	-1	81.6536	127.167	89.6418	126.525	106.936	TRUE	0	FALSE
fdnG	b1474	1547401	1	26.4102	31.8168	19.9204	27.5872	32.6196	TRUE	0	FALSE
fdnH	b1475	1550461	1	0	5.20275	0	0	0	FALSE	0	FALSE
fdnI	b1476	1551338	1	0	0	0	0	0	FALSE	21.9481	TRUE
yddM	b1477	1552682	-1	94.1319	89.2471	101.721	83.1377	70.3449	TRUE	0	FALSE
adhP	b1478	1553838	-1	91.2243	102.954	94.9398	105.333	112.609	TRUE	0	FALSE
maeA	b1479	1555669	-1	290.149	235.825	292.872	211.669	188.059	TRUE	0	FALSE
sra	b1480	1555963	-1	1781.72	1482.18	1730.64	1474.91	1583.75	TRUE	0	FALSE
bdm	b1481	1556280	-1	240.478	205.208	202.913	152.231	174.019	TRUE	0	FALSE
osmC	b1482	1556625	1	12.1148	18.3097	12.5032	21.192	16.8771	TRUE	32.719	TRUE
ddpF	b1483	1558038	-1	0	0	0	0	0	FALSE	0	FALSE
ddpD	b1484	1559017	-1	80.6844	98.9523	119.734	97.8091	77.0107	TRUE	0	FALSE
ddpC	b1485	1559910	-1	6.66313	0	9.53636	7.52378	7.23305	TRUE	0	FALSE
ddpB	b1486	1560929	-1	42.4017	28.415	26.4899	29.4681	27.3721	TRUE	0	FALSE
ddpA	b1487	1562481	-1	59.3624	98.452	115.814	150.601	131.897	TRUE	0	FALSE
ddpX	b1488	1563076	-1	41.9171	49.4261	36.9799	41.757	39.2854	TRUE	0	FALSE
dosP	b1489	1565733	-1	45.6727	36.7194	28.715	36.9919	27.2303	TRUE	0	FALSE
dosC	b1490	1567140	-1	80.0787	106.056	68.8737	95.0504	93.0368	TRUE	0	FALSE
yddW	b1491	1568823	-1	0	0	0	0	0	FALSE	0	FALSE
gadC	b1492	1570489	-1	175.785	217.815	146.86	188.094	231.599	TRUE	0	FALSE
gadB	b1493	1572045	-1	708.836	628.632	991.358	552.997	615.234	TRUE	0	FALSE
pqqL	b1494	1575202	-1	0	0	0	5.89362	6.80757	TRUE	0	FALSE
yddB	b1495	1577619	-1	476.717	495.762	611.069	395.876	361.51	TRUE	0	FALSE
yddA	b1496	1579342	-1	0	0	0	0	0	FALSE	0	FALSE
ydeM	b1497	1580790	-1	0	0	0	0	0	FALSE	0	FALSE
ydeN	b1498	1582524	-1	67.6005	92.9491	42.2779	63.0743	90.3422	TRUE	0	FALSE
ydeO	b1499	1583687	-1	38.525	34.9184	28.1853	21.5682	30.4923	TRUE	0	FALSE
safA	b1500	1583959	-1	0	0	0	0	0	FALSE	0	FALSE
ydeP	b1501	1586486	-1	50.2763	78.1413	53.1917	69.5949	71.6213	TRUE	0	FALSE
ydeQ	b1502	1587734	-1	0	0	0	0	0	FALSE	0	FALSE
ydeR	b1503	1588296	-1	0	0	0	0	0	FALSE	0	FALSE
ydeS	b1504	1588839	-1	9.08609	13.0069	8.68869	10.1571	10.3532	TRUE	0	FALSE
ydeT	b1505	1590079	-1	0	0	0	0	0	FALSE	0	FALSE
yneL	b1506	1590536	-1	7.02657	7.80412	9.21848	9.53012	8.79312	TRUE	0	FALSE
yneL	b1506	1590426	-1	0	0	0	0	0	FALSE	0	FALSE
hipA	b1507	1592176	-1	0	0	0	0	0	FALSE	0	FALSE
hipB	b1508	1592442	-1	81.8959	129.869	101.509	144.331	137.57	TRUE	0	FALSE
lsrK	b1511	1600209	-1	14.2954	18.1096	11.0198	15.6745	14.0406	TRUE	0	FALSE
lsrR	b1512	1601241	-1	70.3869	30.8163	16.9535	15.2983	22.2664	TRUE	0	FALSE
lsrA	b1513	1601490	1	0	0	0	0	0	FALSE	0	FALSE
lsrC	b1514	1603019	1	13.084	19.3102	20.98	22.0697	26.2375	TRUE	0	FALSE
lsrD	b1515	1604047	1	52.2147	45.2239	47.6818	42.0077	44.6747	TRUE	0	FALSE
lsrB	b1516	1605051	1	111.698	109.458	73.6419	76.2409	78.7126	TRUE	0	FALSE
lsrF	b1517	1606100	1	87.3476	62.6331	96.5292	63.3251	63.2537	TRUE	0	FALSE
lsrG	b1518	1606999	1	1841.2	1213.24	1909.6	985.74	1033.19	TRUE	0	FALSE
tam	b1519	1607346	1	181.479	135.371	205.879	120.13	139.697	TRUE	0	FALSE
yneE	b1520	1609022	-1	6.78428	7.10375	5.40394	8.15076	8.79312	TRUE	0	FALSE
uxaB	b1521	1610680	-1	44.0978	53.9285	36.0263	43.2617	39.1435	TRUE	0	FALSE
yneF	b1522	1611854	-1	0	0	0	0	0	FALSE	0	FALSE
yneG	b1523	1612325	-1	21.6855	22.5119	17.1655	15.4237	16.3098	TRUE	0	FALSE
glsB	b1524	1613251	-1	17.4453	16.6088	15.0463	17.9317	24.8193	TRUE	0	FALSE
sad	b1525	1614703	-1	291.482	313.666	490.699	341.579	281.805	TRUE	0	FALSE
yneJ	b1526	1614804	1	45.4304	74.0391	65.6949	88.4044	80.9818	TRUE	0	FALSE
yneK	b1527	1615763	1	0	0	0	0	0	FALSE	0	FALSE
ydeA	b1528	1617028	1	0	0	0	0	0	FALSE	0	FALSE
marC	b1529	1618908	-1	7.26887	10.5055	0	7.89996	6.09845	TRUE	0	FALSE
marR	b1530	1619120	1	124.419	127.767	87.9465	110.976	119.983	TRUE	67.0638	TRUE
marA	b1531	1619574	1	82.744	87.9464	93.2444	93.5456	83.9601	TRUE	245.494	TRUE
marB	b1532	1619989	1	0	0	0	0	0	FALSE	9.95795	TRUE
eamA	b1533	1621137	-1	92.7992	67.0354	89.7478	60.6918	54.4606	TRUE	0	FALSE
ydeE	b1534	1621332	1	55.2434	61.7326	67.7082	50.9109	46.8021	TRUE	5.69026	TRUE
dgcZ	b1535	1623850	-1	95.101	73.7389	77.5624	90.6615	82.5418	TRUE	0	FALSE
ydeI	b1536	1624497	-1	88.5591	79.2418	114.754	70.2219	84.9528	TRUE	0	FALSE
ydeJ	b1537	1624773	1	168.274	191.301	219.442	169.912	165.367	TRUE	0	FALSE
dcp	b1538	1627380	-1	195.775	203.708	303.892	261.953	237.698	TRUE	0	FALSE
ydfG	b1539	1627517	1	52.9416	42.4224	51.6023	55.9267	51.4823	TRUE	17.274	TRUE
rspR	b1540	1628352	1	8.96494	10.4055	7.94697	6.26981	7.65852	TRUE	0	FALSE
ydfZ	b1541	1629215	1	38.8884	49.1259	34.2249	31.4745	33.1869	TRUE	0	FALSE
ydfI	b1542	1630913	-1	71.8407	171.791	74.5956	185.21	235.996	TRUE	0	FALSE
ydfK	b1544	1633072	1	0	0	0	0	0	FALSE	0	FALSE
pinQ	b1545	1633622	1	0	0	0	0	0	FALSE	0	FALSE
tfaQ	b1546	1634885	-1	0	0	0	0	0	FALSE	0	FALSE
stfQ	b1547	1635847	-1	0	0	0	0	0	FALSE	0	FALSE
nohQ	b1548	1636367	-1	0	0	0	0	0	FALSE	0	FALSE
ydfO	b1549	1637047	1	180.268	229.621	271.574	261.075	248.476	TRUE	23.5739	TRUE
gnsB	b1550	1637782	-1	175.18	148.879	138.701	113.358	107.503	TRUE	0	FALSE
ynfN	b1551	1638109	-1	0	0	0	0	0	FALSE	0	FALSE
cspI	b1552	1638667	-1	30.287	66.1349	36.9799	77.7457	65.8065	TRUE	0	FALSE
rzpQ	b1553	1639527	-1	90.8609	167.388	155.231	225.086	195.009	TRUE	0	FALSE
rrrQ	b1554	1640057	-1	0	0	0	0	0	FALSE	0	FALSE
ydfR	b1555	1640365	-1	14.78	11.8062	20.3442	10.7841	10.2114	TRUE	0	FALSE
essQ	b1556	1640585	-1	13.084	10.4055	13.8807	21.0666	17.0189	TRUE	0	FALSE
cspB	b1557	1641554	-1	226.789	382.402	344.157	389.355	439.088	TRUE	0	FALSE
cspF	b1558	1641855	1	0	0	0	0	0	FALSE	0	FALSE
quuQ	b1559	1643241	-1	84.9246	92.0486	115.814	129.033	115.871	TRUE	0	FALSE
ydfU	b1560	1644304	-1	0	0	0	0	0	FALSE	0	FALSE
rem	b1561	1644902	-1	0	8.40444	0	10.5333	10.9205	TRUE	0	FALSE
hokD	b1562	1645274	-1	587.567	942.498	765.452	929.813	753.655	TRUE	0	FALSE
relE	b1563	1645633	-1	19.8682	14.5077	15.2582	15.5491	14.3243	TRUE	0	FALSE
relB	b1564	1645872	-1	362.717	385.203	698.592	494.939	453.129	TRUE	0	FALSE
ydfV	b1565	1645897	1	0	0	0	0	0	FALSE	0	FALSE
flxA	b1566	1646405	1	29.5601	38.4203	29.2448	26.584	32.6196	TRUE	0	FALSE
intK	b1567	1647356	-1	9.32838	0	0	0	0	FALSE	0	FALSE
ydfX	b1568	1647636	-1	0	0	0	0	0	FALSE	0	FALSE
dicC	b1569	1647850	-1	33.4368	62.7331	33.2713	81.7584	56.8716	TRUE	0	FALSE
dicA	b1570	1647934	1	21.0797	40.3213	16.1059	40.7538	41.4127	TRUE	0	FALSE
ydfA	b1571	1648508	1	15.6281	14.4076	17.1655	15.6745	16.8771	TRUE	0	FALSE
ydfB	b1572	1648665	1	35.0117	41.1217	52.7679	45.0173	56.4461	TRUE	0	FALSE
ydfC	b1573	1648823	1	22.7758	29.4155	28.1853	25.7062	19.1463	TRUE	0	FALSE
dicB	b1575	1649609	1	327.826	342.781	272.422	255.683	289.889	TRUE	0	FALSE
ydfD	b1576	1649794	1	24.9565	47.7252	30.5164	58.1839	55.5952	TRUE	0	FALSE
ydfE	b1577	1650078	1	62.5123	61.0322	23.523	33.857	48.2203	TRUE	0	FALSE
insD1	b1578	1650845	1	0	0	0	0	0	FALSE	0	FALSE
intQ	b1579	1651551	1	0	0	0	0	0	FALSE	0	FALSE
rspB	b1580	1653915	-1	473.082	374.298	466.54	271.984	337.968	TRUE	0	FALSE
rspA	b1581	1655141	-1	89.2859	96.1508	125.562	129.409	109.063	TRUE	0	FALSE
ynfA	b1582	1655673	-1	216.855	238.026	150.463	209.412	215.999	TRUE	0	FALSE
ynfB	b1583	1655808	1	6.54198	7.50396	0	6.26981	5.95663	TRUE	34.9544	TRUE
speG	b1584	1656184	1	21.6855	23.2123	9.11252	20.9412	19.8554	TRUE	7.11282	TRUE
ynfC	b1585	1657457	-1	0	0	0	0	0	FALSE	0	FALSE
ynfD	b1586	1657565	1	353.025	336.278	333.985	273.489	264.361	TRUE	42.4737	TRUE
ynfE	b1587	1658069	1	613.371	437.931	486.249	315.622	400.654	TRUE	0	FALSE
ynfF	b1588	1660556	1	0	0	0	0	0	FALSE	0	FALSE
ynfG	b1589	1662990	1	333.399	161.285	223.363	91.0377	111.474	TRUE	0	FALSE
ynfH	b1590	1663609	1	1253.15	904.278	1392.84	761.155	771.95	TRUE	6.0967	TRUE
dmsD	b1591	1664506	1	74.2636	97.3514	61.2446	92.1662	92.0441	TRUE	12.8031	TRUE
clcB	b1592	1665315	1	13.8109	13.0069	13.7747	14.4206	15.7425	TRUE	0	FALSE
ynfK	b1593	1667219	-1	75.7174	61.1323	74.7015	56.1775	80.9818	TRUE	0	FALSE
mlc	b1594	1668564	-1	16.355	15.108	18.331	17.5555	23.8265	TRUE	0	FALSE
ynfL	b1595	1669592	-1	5.5728	12.3065	0	9.40472	8.08399	TRUE	0	FALSE
ynfM	b1596	1669699	1	41.1903	63.8337	37.4037	60.3156	62.4028	TRUE	5.28381	TRUE
asr	b1597	1671376	1	197.35	175.092	126.198	157.623	182.386	TRUE	0	FALSE
ydgD	b1598	1671960	1	43.6132	29.0153	31.47	21.3174	25.5284	TRUE	0	FALSE
mdtI	b1599	1673149	-1	167.911	113.86	179.919	117.496	108.212	TRUE	0	FALSE
mdtJ	b1600	1673501	-1	969.183	816.631	1192.36	927.807	954.053	TRUE	0	FALSE
tqsA	b1601	1673913	1	25.1987	29.0153	37.4037	47.776	45.9511	TRUE	0	FALSE
pntB	b1602	1676360	-1	185.598	149.579	173.456	102.825	99.9862	TRUE	0	FALSE
pntA	b1603	1677903	-1	117.635	101.454	82.0127	74.8616	100.128	TRUE	0	FALSE
ydgH	b1604	1678427	1	10.661	14.3076	11.0198	13.292	9.50224	TRUE	32.9222	TRUE
ydgI	b1605	1679557	1	462.542	384.303	467.494	354.37	420.509	TRUE	5.69026	TRUE
folM	b1606	1680976	1	5.45165	0	7.73505	0	0	TRUE	0	FALSE
ydgC	b1607	1682030	-1	187.173	191.801	235.654	251.545	264.077	TRUE	0	FALSE
rstA	b1608	1682159	1	9.81297	15.8083	6.88737	17.9317	14.3243	TRUE	0	FALSE
rstB	b1609	1682882	1	0	7.40391	8.26485	7.39838	8.36764	TRUE	0	FALSE
tus	b1610	1684259	1	71.7195	79.2418	61.8804	68.341	66.7993	TRUE	0	FALSE
fumC	b1611	1686588	-1	30.4081	22.2117	23.2052	20.565	21.6991	TRUE	0	FALSE
fumA	b1612	1688377	-1	134.838	196.404	114.966	179.066	154.305	TRUE	0	FALSE
manA	b1613	1688576	1	42.1594	51.4272	40.3706	38.622	42.1219	TRUE	10.9741	TRUE
ydgA	b1614	1689852	1	108.67	78.9417	103.311	67.5886	64.3883	TRUE	35.3609	TRUE
uidC	b1615	1692851	-1	43.4921	49.6262	110.304	68.2156	60.8427	TRUE	0	FALSE
uidB	b1616	1694263	-1	24.8353	32.3171	34.6488	32.603	29.074	TRUE	0	FALSE
uidA	b1617	1696071	-1	128.053	156.983	95.6815	122.888	131.755	TRUE	0	FALSE
uidR	b1618	1697052	-1	0	0	0	10.5333	5.38933	TRUE	0	FALSE
hdhA	b1619	1698040	-1	134.111	155.582	135.734	138.814	164.375	TRUE	0	FALSE
malI	b1620	1699180	-1	9.08609	11.2059	5.19202	15.2983	16.4516	TRUE	0	FALSE
malX	b1621	1699355	1	17.6876	12.6067	6.25162	15.2983	17.4444	TRUE	0	FALSE
malY	b1622	1700957	1	10.4187	7.60402	8.90061	6.26981	0	TRUE	0	FALSE
add	b1623	1702233	1	0	0	5.29798	0	0	FALSE	0	FALSE
ydgJ	b1624	1704308	-1	55.3646	59.6315	61.0327	62.6981	59.5663	TRUE	0	FALSE
cnu	b1625	1704949	1	23.2604	15.3081	11.0198	12.665	10.3532	TRUE	12.5999	TRUE
ydgK	b1626	1705250	1	0	0	0	0	0	FALSE	33.1254	TRUE
rsxA	b1627	1705767	1	9.69183	10.2054	9.11252	9.65551	5.95663	TRUE	6.50315	TRUE
rsxB	b1628	1706348	1	168.638	140.974	179.178	140.945	164.233	TRUE	71.1282	TRUE
rsxC	b1629	1706919	1	0	0	0	0	0	FALSE	0	FALSE
rsxD	b1630	1709142	1	201.832	195.203	170.065	147.09	178.273	TRUE	0	FALSE
rsxG	b1631	1710204	1	0	5.50291	0	0	0	FALSE	0	FALSE
rsxE	b1632	1710828	1	43.1286	45.7241	65.483	44.3903	43.2565	TRUE	0	FALSE
nth	b1633	1711523	1	43.6132	63.0333	81.4829	69.4695	67.9339	TRUE	5.28381	TRUE
dtpA	b1634	1712769	1	1021.52	1000.63	792.684	811.188	893.494	TRUE	120.715	TRUE
gstA	b1635	1714377	1	626.213	511.47	583.202	431.614	422.637	TRUE	40.4415	TRUE
pdxY	b1636	1715889	-1	0	0	0	0	0	FALSE	0	FALSE
tyrS	b1637	1717222	-1	375.437	329.174	352.951	336.438	307.475	TRUE	0	FALSE
pdxH	b1638	1718007	-1	14.6589	19.2101	9.4304	18.9348	13.0478	TRUE	0	FALSE
mliC	b1639	1718395	-1	9.81297	17.4092	12.3973	16.4269	15.0334	TRUE	0	FALSE
anmK	b1640	1719602	-1	76.5654	62.6331	49.1653	49.6569	62.1191	TRUE	0	FALSE
slyB	b1641	1719876	1	217.581	115.461	151.734	124.518	125.798	TRUE	948.647	TRUE
slyA	b1642	1720824	-1	971.848	564.098	789.929	491.679	584.033	TRUE	0	FALSE
ydhI	b1643	1721025	1	167.79	192.302	168.158	190.853	161.538	TRUE	11.1773	TRUE
ydhJ	b1644	1721264	1	0	0	0	0	0	FALSE	13.0063	TRUE
ydhK	b1645	1722121	1	6.29969	0	0	0	0	FALSE	0	FALSE
sodC	b1646	1724655	-1	173.726	199.505	190.092	227.594	246.065	TRUE	0	FALSE
ydhF	b1647	1725632	-1	19.5048	18.0095	26.0661	21.8189	20.5645	TRUE	0	FALSE
ydhL	b1648	1725920	-1	60.6951	54.829	72.1585	69.0933	77.2943	TRUE	0	FALSE
nemR	b1649	1726023	1	0	0	0	0	0	FALSE	0	FALSE
nemA	b1650	1726659	1	6.90543	7.80412	8.79465	8.15076	8.36764	TRUE	5.69026	TRUE
gloA	b1651	1727837	1	318.982	338.579	275.071	236.874	338.109	TRUE	63.8122	TRUE
rnt	b1652	1728347	1	718.649	689.964	561.692	610.68	628.85	TRUE	0	FALSE
lhr	b1653	1729087	1	8.6015	17.9095	10.596	16.9285	14.8916	TRUE	0	FALSE
grxD	b1654	1734101	-1	323.586	396.81	306.859	359.009	421.502	TRUE	0	FALSE
mepH	b1655	1734435	1	38.6462	53.7284	41.7481	63.0743	57.0134	TRUE	11.1773	TRUE
sodB	b1656	1735378	1	929.567	1251.46	776.896	1151.89	1205.22	TRUE	405.634	TRUE
ydhP	b1657	1737290	-1	76.6866	91.8485	100.556	81.7584	91.0513	TRUE	0	FALSE
purR	b1658	1737844	1	55.9703	54.7289	60.6089	56.1775	56.1625	TRUE	85.9635	TRUE
ydhB	b1659	1739798	-1	96.3125	91.1481	84.026	73.8584	102.539	TRUE	0	FALSE
ydhC	b1660	1739911	1	186.81	125.666	64.9532	66.9616	83.9601	TRUE	0	FALSE
cfa	b1661	1741413	1	110.608	129.869	191.999	122.512	122.253	TRUE	39.4254	TRUE
ribC	b1662	1743242	-1	282.032	162.686	199.628	123.39	164.8	TRUE	0	FALSE
mdtK	b1663	1743457	1	185.114	171.691	163.39	149.096	136.719	TRUE	35.7673	TRUE
ydhQ	b1664	1746127	-1	0	6.20328	0	6.646	7.94217	TRUE	0	FALSE
ydhR	b1667	1746700	1	42.7652	79.542	35.6024	66.5854	57.8644	TRUE	235.333	TRUE
ydhS	b1668	1747131	1	57.3029	80.3424	74.4896	93.044	83.2509	TRUE	0	FALSE
ydhT	b1669	1749559	-1	0	0	0	0	0	FALSE	0	FALSE
ydhU	b1670	1750348	-1	16.5973	25.8136	19.6025	24.0761	25.2447	TRUE	0	FALSE
ydhX	b1671	1751013	-1	0	0	0	0	0	FALSE	0	FALSE
ydhW	b1672	1751724	-1	0	0	0	0	0	FALSE	0	FALSE
ydhV	b1673	1753830	-1	174.574	188.7	155.549	136.807	152.319	TRUE	0	FALSE
ydhY	b1674	1754477	-1	259.62	251.533	274.117	195.493	164.375	TRUE	0	FALSE
ydhZ	b1675	1755141	-1	192.504	166.288	184.264	154.237	158.985	TRUE	0	FALSE
pykF	b1676	1755698	1	16.1127	24.2128	7.31121	18.1825	18.2954	TRUE	0	FALSE
lpp	b1677	1757421	1	1949.15	4643.05	3021.54	4676.9	4669.43	TRUE	9412.7	TRUE
ldtE	b1678	1758725	-1	5.20936	6.50343	0	5.89362	6.09845	TRUE	0	FALSE
sufE	b1679	1759290	-1	357.992	285.251	387.918	255.432	251.455	TRUE	0	FALSE
sufS	b1680	1760523	-1	55.4857	62.533	70.2512	70.4727	65.6647	TRUE	0	FALSE
sufD	b1681	1761791	-1	0	0	6.14566	0	9.92771	TRUE	0	FALSE
sufC	b1682	1762512	-1	41.3114	66.7352	43.4434	55.8013	55.8788	TRUE	0	FALSE
sufB	b1683	1764009	-1	0	0	0	0	0	FALSE	0	FALSE
sufA	b1684	1764386	-1	974.513	680.259	908.074	682.281	618.213	TRUE	0	FALSE
ydiH	b1685	1765122	-1	15.1435	36.3192	14.4105	31.3491	29.7831	TRUE	0	FALSE
menI	b1686	1765632	-1	1567.17	977.516	1613.13	756.516	788.969	TRUE	0	FALSE
ydiJ	b1687	1768685	-1	7.51116	5.20275	10.49	12.9158	6.9494	TRUE	0	FALSE
ydiK	b1688	1769074	1	65.2987	100.253	134.569	91.0377	85.3783	TRUE	13.4128	TRUE
ydiL	b1689	1770615	1	0	0	0	5.89362	0	FALSE	0	FALSE
ydiM	b1690	1771071	1	0	0	0	0	0	FALSE	0	FALSE
ydiN	b1691	1772512	1	2295.99	1983.05	3281.46	1862.39	1897.19	TRUE	0	FALSE
ydiB	b1692	1773789	1	563.095	516.473	494.09	377.317	382.501	TRUE	0	FALSE
aroD	b1693	1774686	1	38.2827	54.1286	39.9468	42.0077	45.6675	TRUE	0	FALSE
ydiF	b1694	1775587	1	5.3305	9.30491	0	6.52061	5.38933	TRUE	0	FALSE
ydiO	b1695	1777196	1	151.071	183.497	162.542	177.31	195.718	TRUE	0	FALSE
ydiP	b1696	1779301	-1	70.8715	65.6347	54.7811	78.7488	68.9267	TRUE	0	FALSE
ydiQ	b1697	1779617	1	6.78428	10.5055	7.94697	10.7841	7.23305	TRUE	0	FALSE
ydiR	b1698	1780401	1	46.5208	31.5166	44.2911	41.6316	34.8888	TRUE	0	FALSE
ydiS	b1699	1781395	1	8.96494	18.6098	13.4569	23.1983	24.5356	TRUE	0	FALSE
ydiT	b1700	1782681	1	0	0	0	0	0	FALSE	0	FALSE
fadK	b1701	1783031	1	30.0447	23.5124	14.9403	15.6745	16.4516	TRUE	0	FALSE
ppsA	b1702	1787112	-1	57.1818	94.5499	51.2844	96.1789	79.138	TRUE	0	FALSE
ppsR	b1703	1787445	1	156.281	157.383	194.966	155.617	169.338	TRUE	11.5837	TRUE
aroH	b1704	1788435	1	80.1999	91.1481	80.1055	103.452	106.652	TRUE	20.932	TRUE
ydiE	b1705	1789613	1	33.4368	60.0317	41.4302	40.6284	43.2565	TRUE	0	FALSE
ydiU	b1706	1791244	-1	7.02657	12.8068	5.08606	11.6619	8.79312	TRUE	0	FALSE
ydiV	b1707	1792020	-1	348.3	267.941	401.163	247.532	235.429	TRUE	0	FALSE
nlpC	b1708	1792731	-1	112.546	130.769	96.8471	86.398	73.8905	TRUE	0	FALSE
btuD	b1709	1793558	-1	114.242	109.358	143.575	78.2473	92.4695	TRUE	0	FALSE
btuE	b1710	1794109	-1	122.359	139.274	139.867	134.299	127.358	TRUE	0	FALSE
btuC	b1711	1795152	-1	0	0	0	0	0	FALSE	0	FALSE
ihfA	b1712	1795552	-1	10.2976	12.2064	11.7615	17.9317	15.4589	TRUE	0	FALSE
pheT	b1713	1797944	-1	108.548	173.892	125.774	177.31	195.15	TRUE	0	FALSE
pheS	b1714	1798942	-1	138.351	205.509	121.324	173.548	166.927	TRUE	0	FALSE
pheM	b1715	1799270	-1	0	0	0	0	0	FALSE	0	FALSE
rplT	b1716	1799749	-1	90.6186	151.28	82.1187	149.096	168.629	TRUE	0	FALSE
rpmI	b1717	1799999	-1	140.531	147.578	91.1252	90.0345	97.1497	TRUE	0	FALSE
infC	b1718	1800638	-1	62.9969	51.4272	45.7745	44.3903	40.42	TRUE	0	FALSE
thrS	b1719	1802570	-1	0	0	0	0	0	FALSE	0	FALSE
ydiY	b1722	1806083	-1	96.4337	121.664	210.86	175.931	133.882	TRUE	0	FALSE
pfkB	b1723	1806370	1	506.398	433.429	463.149	355.373	367.751	TRUE	18.0869	TRUE
ydiZ	b1724	1807400	1	222.306	185.398	227.071	214.428	206.638	TRUE	0	FALSE
yniA	b1725	1807796	1	39.8576	43.623	67.6022	67.9648	59.4244	TRUE	0	FALSE
yniB	b1726	1809233	-1	110.608	129.268	152.37	142.576	138.562	TRUE	0	FALSE
yniC	b1727	1809380	1	111.214	155.682	126.834	169.034	160.262	TRUE	16.2579	TRUE
ydjM	b1728	1810211	1	9.81297	12.0063	10.9138	7.52378	9.64406	TRUE	0	FALSE
ydjN	b1729	1810934	1	277.186	302.36	284.396	266.342	328.04	TRUE	37.5963	TRUE
ydjO	b1730	1813132	-1	586.477	432.328	494.831	422.209	450.293	TRUE	0	FALSE
cedA	b1731	1813663	-1	22.0489	43.4229	36.5561	59.9394	40.5618	TRUE	0	FALSE
katE	b1732	1813867	1	671.038	490.359	681.002	455.941	473.268	TRUE	5.89348	TRUE
chbG	b1733	1817135	-1	84.5612	90.4478	83.0723	97.6837	88.073	TRUE	0	FALSE
chbF	b1734	1818500	-1	49.0649	85.145	64.5294	71.3505	77.0107	TRUE	0	FALSE
chbR	b1735	1819447	-1	11.3879	10.1053	17.0595	9.9063	11.6296	TRUE	0	FALSE
chbA	b1736	1819805	-1	15.8704	23.6125	18.8608	24.3269	26.2375	TRUE	0	FALSE
chbC	b1737	1821214	-1	57.6664	75.8401	86.3571	75.6139	81.4072	TRUE	0	FALSE
chbB	b1738	1821619	-1	98.0086	99.4525	76.9267	133.422	109.063	TRUE	0	FALSE
osmE	b1739	1822256	-1	935.261	962.708	1634.21	1164.43	1014.61	TRUE	0	FALSE
nadE	b1740	1822458	1	214.795	160.585	200.37	149.598	155.014	TRUE	82.1023	TRUE
cho	b1741	1823515	1	0	0	0	0	0	FALSE	0	FALSE
ves	b1742	1824937	-1	18.7779	17.2091	22.1456	21.9443	22.1246	TRUE	0	FALSE
spy	b1743	1825625	-1	367.078	349.485	310.25	212.296	240.534	TRUE	0	FALSE
astE	b1744	1826923	-1	0	0	0	0	0	FALSE	0	FALSE
astB	b1745	1828259	-1	12.5994	18.91	18.9668	28.4649	29.925	TRUE	0	FALSE
astD	b1746	1829734	-1	64.8141	61.9327	106.066	74.6108	64.9556	TRUE	0	FALSE
astA	b1747	1830765	-1	0	0	0	0	0	FALSE	0	FALSE
astC	b1748	1831982	-1	48.338	71.8379	46.7282	54.5474	67.2248	TRUE	0	FALSE
xthA	b1749	1832428	1	15.9915	26.514	15.1522	27.4618	24.252	TRUE	0	FALSE
ydjX	b1750	1833401	1	534.383	477.752	539.97	417.695	439.088	TRUE	0	FALSE
ydjY	b1751	1834116	1	119.694	148.278	73.43	103.703	147.923	TRUE	0	FALSE
ydjZ	b1752	1834808	1	0	0	5.08606	5.89362	7.94217	TRUE	0	FALSE
ynjA	b1753	1835515	1	0	0	0	0	0	FALSE	0	FALSE
ynjB	b1754	1836073	1	574.604	307.262	503.414	443.15	327.473	TRUE	0	FALSE
ynjC	b1755	1837212	1	5.93624	0	0	0	0	FALSE	0	FALSE
ynjD	b1756	1838747	1	0	0	0	0	0	FALSE	0	FALSE
ynjE	b1757	1839467	1	76.5654	83.7442	70.1452	92.0408	100.27	TRUE	0	FALSE
ynjF	b1758	1841403	-1	41.1903	25.0132	37.9335	34.9856	36.0234	TRUE	0	FALSE
nudG	b1759	1841490	1	20.2317	15.208	19.4966	13.0412	17.5862	TRUE	0	FALSE
ynjH	b1760	1842135	-1	85.0458	96.9512	105.536	89.5329	101.83	TRUE	0	FALSE
gdhA	b1761	1842371	1	340.547	320.569	314.912	277.251	291.449	TRUE	7.72249	TRUE
ynjI	b1762	1844871	-1	82.1382	128.168	72.5823	120.506	171.182	TRUE	0	FALSE
topB	b1763	1846960	-1	0	0	0	0	0	FALSE	0	FALSE
selD	b1764	1848008	-1	45.7939	102.154	59.5493	117.747	131.188	TRUE	0	FALSE
ydjA	b1765	1848676	-1	322.374	463.445	350.196	475.879	399.661	TRUE	0	FALSE
sppA	b1766	1848837	1	118.967	96.2508	96.1053	84.2663	107.361	TRUE	11.787	TRUE
ansA	b1767	1850860	1	0	10.3054	0	11.4111	0	TRUE	0	FALSE
pncA	b1768	1851887	1	21.5643	19.1101	25.9601	24.7031	21.5573	TRUE	0	FALSE
ydjE	b1769	1853979	-1	87.3476	81.2429	67.8141	85.0187	75.167	TRUE	0	FALSE
ydjF	b1770	1854854	-1	12.7205	9.80518	9.53636	8.90313	9.64406	TRUE	0	FALSE
ydjG	b1771	1855971	-1	72.3252	94.8501	75.2313	74.4854	79.7053	TRUE	0	FALSE
ydjH	b1772	1856928	-1	8.96494	8.7046	8.47677	8.27615	8.08399	TRUE	0	FALSE
ydjI	b1773	1857769	-1	267.01	188.099	185.429	124.895	138.704	TRUE	0	FALSE
ydjJ	b1774	1858833	-1	17.4453	32.217	27.7614	29.2173	37.2998	TRUE	0	FALSE
ydjK	b1775	1860229	-1	23.2604	32.7173	40.2646	43.7633	38.2926	TRUE	0	FALSE
ydjL	b1776	1861332	-1	361.626	269.042	259.601	330.419	301.093	TRUE	0	FALSE
yeaC	b1777	1861974	-1	845.248	752.397	763.651	569.675	692.529	TRUE	0	FALSE
msrB	b1778	1862429	-1	70.0234	48.9258	43.3375	31.976	29.074	TRUE	0	FALSE
gapA	b1779	1862771	1	474.778	350.785	349.349	201.386	245.356	TRUE	76.0056	TRUE
yeaD	b1780	1863850	1	146.589	118.663	112.317	96.1789	136.151	TRUE	0	FALSE
yeaE	b1781	1865636	-1	209.101	187.999	195.495	151.479	137.853	TRUE	0	FALSE
mipA	b1782	1866472	-1	120.663	178.694	96.2113	133.547	166.36	TRUE	0	FALSE
yeaG	b1783	1866908	1	182.085	157.983	170.277	144.456	123.529	TRUE	10.7708	TRUE
yeaH	b1784	1868955	1	19.0202	29.2154	22.1456	28.0888	37.2998	TRUE	0	FALSE
yeaI	b1785	1870385	1	111.819	146.878	79.9995	100.693	109.772	TRUE	0	FALSE
yeaJ	b1786	1872041	1	31.135	48.3255	44.9269	36.2395	24.5356	TRUE	146.524	TRUE
yeaK	b1787	1873574	1	182.933	173.292	177.376	197.875	202.525	TRUE	32.9222	TRUE
yoaI	b1788	1874182	-1	49.6706	51.127	62.7281	67.8394	58.4317	TRUE	0	FALSE
yeaL	b1789	1874352	1	18.8991	55.5293	29.4568	86.6488	63.2537	TRUE	0	FALSE
yeaM	b1790	1875576	-1	131.93	91.6484	122.065	83.6393	104.95	TRUE	0	FALSE
yeaN	b1791	1875673	1	0	0	0	6.39521	0	FALSE	0	FALSE
yeaO	b1792	1876909	1	99.9469	75.8401	74.5956	50.5347	54.8861	TRUE	13.2095	TRUE
yoaF	b1793	1877532	-1	85.8938	160.985	81.377	170.915	201.391	TRUE	0	FALSE
yeaP	b1794	1877715	1	8.1169	5.3028	0	0	0	TRUE	7.51927	TRUE
yeaQ	b1795	1879255	-1	475.263	305.761	355.071	266.342	294.428	TRUE	0	FALSE
yoaG	b1796	1879585	-1	63.3603	56.1296	45.0328	68.4664	60.9845	TRUE	0	FALSE
yeaR	b1797	1879948	-1	62.5123	92.3488	64.6354	84.8933	94.5969	TRUE	0	FALSE
leuE	b1798	1880759	-1	403.422	283.25	272.316	178.815	206.355	TRUE	0	FALSE
dmlR	b1799	1881809	-1	52.6993	106.456	64.3175	108.092	74.7415	TRUE	0	FALSE
dmlA	b1800	1881912	1	52.5782	51.2271	52.1321	51.1617	54.7442	TRUE	0	FALSE
yeaV	b1801	1883188	1	0	0	0	0	0	FALSE	0	FALSE
yeaW	b1802	1884665	1	7.75346	9.20486	9.64232	8.27615	9.21859	TRUE	0	FALSE
yeaX	b1803	1885845	1	70.2657	52.2276	56.2645	45.895	55.8788	TRUE	0	FALSE
rnd	b1804	1887991	-1	16.355	26.4139	13.4569	19.8126	24.252	TRUE	0	FALSE
fadD	b1805	1889746	-1	334.853	270.243	321.905	287.534	234.01	TRUE	0	FALSE
yeaY	b1806	1890532	-1	0	0	0	6.01902	5.8148	TRUE	0	FALSE
tsaB	b1807	1891267	-1	5.45165	10.0053	9.11252	13.0412	9.21859	TRUE	0	FALSE
yoaA	b1808	1893235	-1	0	0	0	0	0	FALSE	0	FALSE
yoaB	b1809	1893367	1	210.191	224.819	172.714	272.486	271.594	TRUE	44.5059	TRUE
yoaC	b1810	1894133	1	14.2954	21.7115	11.9734	20.565	21.1318	TRUE	0	FALSE
yoaH	b1811	1894731	-1	117.513	108.657	74.5956	88.0282	121.118	TRUE	0	FALSE
pabB	b1812	1894805	1	11.3879	9.20486	15.788	13.4174	11.7714	TRUE	0	FALSE
nudL	b1813	1896170	1	9.44953	9.90523	23.2052	16.0507	12.3387	TRUE	0	FALSE
sdaA	b1814	1896932	1	228.364	321.47	217.005	316.751	326.054	TRUE	156.279	TRUE
yoaD	b1815	1898427	1	0	0	0	0	0	FALSE	0	FALSE
yoaE	b1816	1901585	-1	199.288	221.917	378.488	311.735	261.808	TRUE	0	FALSE
manX	b1817	1902048	1	29.1966	33.2175	34.7547	40.503	46.8021	TRUE	18.8998	TRUE
manY	b1818	1903082	1	4594.65	3846.23	4662.33	3254.66	3167.65	TRUE	689.741	TRUE
manZ	b1819	1903895	1	193.11	198.505	228.767	191.856	190.328	TRUE	59.5445	TRUE
yobD	b1820	1904801	1	82.5017	129.368	145.483	154.864	134.875	TRUE	0	FALSE
mntP	b1821	1905688	1	7.02657	14.0074	15.5761	12.665	13.8988	TRUE	26.8255	TRUE
rlmA	b1822	1907060	-1	12.1148	13.8073	10.596	20.0634	19.4299	TRUE	0	FALSE
cspC	b1823	1907435	-1	1697.16	1600.55	1747.27	1145.62	1237.28	TRUE	0	FALSE
yobF	b1824	1907591	-1	0	0	0	0	0	FALSE	0	FALSE
yebO	b1825	1908548	-1	346.967	363.192	383.574	482.525	498.513	TRUE	0	FALSE
mgrB	b1826	1908766	-1	240.842	161.785	242.647	209.036	191.179	TRUE	0	FALSE
kdgR	b1827	1910099	-1	23.1392	22.3118	24.4767	25.0793	17.7281	TRUE	0	FALSE
yebQ	b1828	1910276	1	0	0	0	0	0	FALSE	0	FALSE
htpX	b1829	1912576	-1	109.033	112.359	117.085	79.8774	67.9339	TRUE	0	FALSE
prc	b1830	1914816	-1	30.287	18.7099	26.9137	13.7936	26.3793	TRUE	0	FALSE
proQ	b1831	1915534	-1	0	0	0	6.01902	5.67298	TRUE	0	FALSE
msrC	b1832	1916128	-1	15.3858	29.8157	15.5761	27.0856	22.4083	TRUE	0	FALSE
yebS	b1833	1916258	1	7.75346	7.90417	6.25162	7.27298	7.37487	TRUE	0	FALSE
yebT	b1834	1917510	1	29.8024	49.1259	35.0726	61.8204	69.0685	TRUE	0	FALSE
rsmF	b1835	1920223	1	0	0	0	0	0	FALSE	0	FALSE
yebV	b1836	1921780	1	518.149	685.462	610.963	765.795	668.702	TRUE	0	FALSE
yebW	b1837	1922121	1	0	0	0	0	0	FALSE	0	FALSE
pphA	b1838	1922969	-1	16.1127	28.0148	15.8939	33.857	16.4516	TRUE	0	FALSE
yebY	b1839	1923706	-1	368.653	255.135	240.104	173.047	274.856	TRUE	0	FALSE
yebZ	b1840	1924591	-1	0	0	0	0	0	FALSE	0	FALSE
yobA	b1841	1924969	-1	380.404	462.044	409.746	360.138	351.157	TRUE	0	FALSE
holE	b1842	1925108	1	171.182	144.676	218.171	148.218	147.072	TRUE	49.1801	TRUE
yobB	b1843	1925440	1	148.891	244.429	138.913	210.916	224.65	TRUE	0	FALSE
exoX	b1844	1926120	1	0	0	0	0	0	FALSE	19.5095	TRUE
ptrB	b1845	1928839	-1	0	0	0	0	0	FALSE	0	FALSE
yebE	b1846	1929707	-1	98.9778	141.475	137.747	174.552	176.146	TRUE	0	FALSE
yebF	b1847	1930390	-1	316.923	241.628	289.694	206.151	168.487	TRUE	0	FALSE
yebG	b1848	1930747	-1	56.9395	76.9406	36.1322	65.0807	96.7243	TRUE	0	FALSE
purT	b1849	1930881	1	53.5473	54.6288	61.1387	45.5188	54.0351	TRUE	15.2418	TRUE
eda	b1850	1932756	-1	119.209	140.574	240.528	158.25	138.846	TRUE	0	FALSE
edd	b1851	1934604	-1	39.1307	57.8305	30.1985	43.5125	46.2348	TRUE	0	FALSE
zwf	b1852	1936314	-1	41.3114	51.3271	70.781	88.6552	79.7053	TRUE	0	FALSE
yebK	b1853	1936652	1	0	0	0	0	0	FALSE	0	FALSE
pykA	b1854	1937649	1	45.7939	57.6304	33.2713	51.4125	38.2926	TRUE	56.6994	TRUE
lpxM	b1855	1940193	-1	63.118	89.5473	60.397	80.8806	87.5057	TRUE	0	FALSE
mepM	b1856	1941635	-1	909.093	898.875	1113.64	941.6	923.135	TRUE	0	FALSE
znuA	b1857	1942583	-1	12.8417	17.009	6.0397	10.2825	17.4444	TRUE	0	FALSE
znuC	b1858	1942662	1	0	0	0	0	0	FALSE	0	FALSE
znuB	b1859	1943414	1	45.7939	59.7315	42.7017	43.1363	45.8093	TRUE	0	FALSE
ruvB	b1860	1945356	-1	11.509	22.5119	17.4833	28.7157	28.5067	TRUE	0	FALSE
ruvA	b1861	1945976	-1	379.435	315.767	390.567	469.985	463.057	TRUE	0	FALSE
yebB	b1862	1946251	1	350.359	341.18	314.7	274.116	317.545	TRUE	0	FALSE
ruvC	b1863	1947376	-1	15.8704	13.9073	18.5429	13.6682	16.168	TRUE	0	FALSE
yebC	b1864	1948151	-1	24.3507	18.4097	27.6555	16.0507	19.2881	TRUE	0	FALSE
nudB	b1865	1948632	-1	40.4634	27.0143	45.6686	30.4713	33.0451	TRUE	0	FALSE
aspS	b1866	1950522	-1	10.4187	9.20486	6.88737	6.26981	12.6224	TRUE	0	FALSE
yecD	b1867	1950832	1	44.219	74.4393	59.8672	80.7552	84.811	TRUE	28.2481	TRUE
yecE	b1868	1951395	1	0	0	0	0	0	FALSE	0	FALSE
yecN	b1869	1952266	1	54.3954	52.3276	65.1651	55.8013	53.326	TRUE	0	FALSE
cmoA	b1870	1952702	1	22.6546	15.8083	12.9271	11.1603	11.9133	TRUE	0	FALSE
cmoB	b1871	1953442	1	22.6546	28.9153	27.9733	45.1427	30.2086	TRUE	0	FALSE
torZ	b1872	1957007	-1	410.085	284.35	478.408	269.853	287.053	TRUE	0	FALSE
torY	b1873	1958132	-1	0	0	0	0	0	FALSE	0	FALSE
cutC	b1874	1959266	-1	324.07	212.012	182.145	137.56	191.747	TRUE	0	FALSE
yecM	b1875	1959846	-1	11.509	10.0053	6.25162	6.01902	7.5167	TRUE	0	FALSE
argS	b1876	1960062	1	108.427	152.881	118.145	170.414	165.084	TRUE	370.476	TRUE
yecT	b1877	1961972	1	33.1945	78.9417	34.9667	80.0028	72.0468	TRUE	0	FALSE
flhE	b1878	1962972	-1	0	0	0	0	0	FALSE	0	FALSE
flhA	b1879	1965050	-1	46.0362	62.3329	50.9666	50.1585	35.8816	TRUE	0	FALSE
flhB	b1880	1966191	-1	16.355	15.4081	18.7548	20.6904	16.3098	TRUE	0	FALSE
cheZ	b1881	1967037	-1	5.3305	6.60349	6.0397	10.5333	10.6368	TRUE	0	FALSE
cheY	b1882	1967437	-1	239.509	223.518	218.277	253.927	286.202	TRUE	0	FALSE
cheB	b1883	1968501	-1	837.131	645.141	915.703	559.142	578.786	TRUE	0	FALSE
cheR	b1884	1969364	-1	0	0	0	0	0	FALSE	0	FALSE
tap	b1885	1970984	-1	36.102	42.8226	35.1786	43.6379	44.391	TRUE	0	FALSE
tar	b1886	1972691	-1	383.433	387.605	297.005	260.699	269.75	TRUE	0	FALSE
cheW	b1887	1973339	-1	28.2274	27.7146	29.1389	17.3047	20.7064	TRUE	0	FALSE
cheA	b1888	1975324	-1	21.5643	17.6093	24.4767	29.2173	22.6919	TRUE	0	FALSE
motB	b1889	1976255	-1	6.05739	9.40497	5.5099	10.4079	7.09122	TRUE	0	FALSE
motA	b1890	1977139	-1	347.452	207.91	322.541	159.002	187.35	TRUE	0	FALSE
flhC	b1891	1977844	-1	0	0	0	0	0	FALSE	0	FALSE
flhD	b1892	1978197	-1	13.084	24.8131	29.6687	26.9602	21.1318	TRUE	0	FALSE
insB1	b1893	1979021	-1	0	0	0	0	0	FALSE	0	FALSE
insA	b1894	1979215	-1	0	0	0	0	0	FALSE	0	FALSE
uspC	b1895	1979753	1	38.4039	53.2281	35.8143	55.2997	65.5229	TRUE	0	FALSE
otsA	b1896	1981612	-1	603.68	399.111	576.526	381.957	441.358	TRUE	0	FALSE
otsB	b1897	1982387	-1	97.7663	59.4314	51.4964	40.1268	45.8093	TRUE	0	FALSE
araG	b1900	1985069	-1	8.1169	9.10481	8.26485	9.9063	8.50947	TRUE	0	FALSE
araF	b1901	1986128	-1	79.5941	86.2455	37.1918	82.3853	77.7198	TRUE	0	FALSE
ftnB	b1902	1986925	1	24.593	29.1154	40.7944	36.7411	32.6196	TRUE	8.53539	TRUE
yecR	b1904	1988222	1	5.45165	6.20328	0	6.01902	6.9494	TRUE	0	FALSE
ftnA	b1905	1988716	1	10.4187	14.3076	11.0198	16.0507	14.7497	TRUE	13.4128	TRUE
yecH	b1906	1989490	-1	48.338	34.118	39.205	33.23	30.9177	TRUE	0	FALSE
tyrP	b1907	1989681	1	61.4219	64.2339	77.3505	67.714	69.9194	TRUE	0	FALSE
yecA	b1908	1991619	-1	17.0818	26.8142	15.1522	26.8348	30.4923	TRUE	0	FALSE
pgsA	b1912	1992817	-1	0	0	0	0	0	FALSE	0	FALSE
uvrC	b1913	1994706	-1	17.6876	27.4145	17.0595	23.0729	30.7759	TRUE	0	FALSE
uvrY	b1914	1995359	-1	18.051	20.5108	21.4038	21.3174	25.812	TRUE	0	FALSE
yecF	b1915	1995818	1	37.4347	29.1154	24.7945	36.6157	32.1941	TRUE	204.646	TRUE
sdiA	b1916	1996832	-1	0	0	0	0	0	FALSE	0	FALSE
yecC	b1917	1997814	-1	0	0	0	0	0	FALSE	0	FALSE
yecS	b1918	1998479	-1	0	0	0	0	0	FALSE	0	FALSE
dcyD	b1919	1999480	-1	45.4304	29.7157	27.4435	32.603	35.4561	TRUE	0	FALSE
fliY	b1920	2000385	-1	78.0192	88.8469	98.5424	80.0028	98.1425	TRUE	0	FALSE
fliZ	b1921	2001024	-1	43.2498	52.928	64.7413	70.7235	63.1119	TRUE	0	FALSE
fliA	b1922	2001789	-1	22.6546	19.01	20.1323	18.684	19.0045	TRUE	0	FALSE
fliC	b1923	2003606	-1	43.2498	58.4309	38.4633	46.522	47.2275	TRUE	0	FALSE
fliD	b1924	2003872	1	0	0	0	0	0	FALSE	0	FALSE
fliS	b1925	2005303	1	79.3518	70.7374	92.8206	70.2219	70.0613	TRUE	0	FALSE
fliT	b1926	2005713	1	0	0	0	0	0	FALSE	0	FALSE
amyA	b1927	2006156	1	117.271	110.558	160.847	134.174	139.981	TRUE	0	FALSE
yedD	b1928	2008090	-1	10.9033	15.9084	9.85424	20.4396	13.1897	TRUE	0	FALSE
yedE	b1929	2008277	1	0	0	0	0	0	FALSE	11.5837	TRUE
yedF	b1930	2009479	1	0	0	0	0	0	FALSE	7.72249	TRUE
yedK	b1931	2009821	1	6.17854	5.3028	0	0	0	TRUE	0	FALSE
yedL	b1932	2010600	1	0	0	0	0	0	FALSE	0	FALSE
intG	b1936	2012502	1	0	0	0	0	0	FALSE	0	FALSE
fliE	b1937	2013014	-1	254.532	150.68	196.767	146.714	158.56	TRUE	0	FALSE
fliF	b1938	2013229	1	0	0	0	0	0	FALSE	0	FALSE
fliG	b1939	2014880	1	0	0	0	0	0	FALSE	0	FALSE
fliH	b1940	2015868	1	0	0	0	0	0	FALSE	0	FALSE
fliI	b1941	2016554	1	0	0	0	0	0	FALSE	0	FALSE
fliJ	b1942	2017946	1	8.84379	20.5108	25.4303	28.2142	22.2664	TRUE	0	FALSE
fliK	b1943	2018386	1	0	0	0	0	0	FALSE	0	FALSE
fliL	b1944	2019618	1	20.8374	27.4145	29.6687	20.8158	14.8916	TRUE	0	FALSE
fliM	b1945	2020087	1	0	0	0	0	0	FALSE	0	FALSE
fliN	b1946	2021088	1	0	0	0	0	0	FALSE	0	FALSE
fliO	b1947	2021504	1	0	0	0	0	0	FALSE	0	FALSE
fliP	b1948	2021869	1	0	0	0	0	0	FALSE	0	FALSE
fliQ	b1949	2022616	1	12.1148	11.6061	10.7019	11.7872	7.80034	TRUE	0	FALSE
fliR	b1950	2022893	1	0	0	0	0	0	FALSE	0	FALSE
rcsA	b1951	2023968	1	61.1796	63.5336	61.3506	69.8457	70.6286	TRUE	0	FALSE
dsrB	b1952	2024823	-1	100.189	106.756	150.78	129.534	111.049	TRUE	0	FALSE
yodD	b1953	2024986	1	19.1414	34.018	24.6886	42.2585	38.2926	TRUE	0	FALSE
yedP	b1955	2025511	1	34.0425	29.8157	35.1786	22.3205	18.4372	TRUE	0	FALSE
yedQ	b1956	2028017	-1	0	0	6.46354	9.15393	10.495	TRUE	0	FALSE
yodC	b1957	2028370	-1	82.5017	98.552	143.999	106.587	101.83	TRUE	0	FALSE
yedI	b1958	2029366	-1	0	0	0	5.51744	5.38933	TRUE	0	FALSE
yedA	b1959	2029539	1	0	0	0	0	0	FALSE	0	FALSE
vsr	b1960	2030918	-1	0	0	0	0	0	FALSE	0	FALSE
dcm	b1961	2032317	-1	0	0	0	0	0	FALSE	0	FALSE
yedJ	b1962	2033079	-1	14.1743	9.70513	21.4038	11.2857	9.36041	TRUE	0	FALSE
yedR	b1963	2033484	-1	0	0	0	0	0	FALSE	0	FALSE
hchA	b1967	2035835	1	14.6589	19.01	8.90061	16.4269	19.8554	TRUE	5.89348	TRUE
yedV	b1968	2038152	-1	0	9.70513	0	7.64917	6.09845	TRUE	0	FALSE
yedW	b1969	2038823	-1	8.48035	14.1075	5.61586	9.65551	6.9494	TRUE	0	FALSE
hiuH	b1970	2038956	1	97.4028	102.854	68.3439	73.2314	87.0802	TRUE	0	FALSE
yedY	b1971	2039478	1	0	0	0	0	0	FALSE	0	FALSE
yedZ	b1972	2040483	1	0	0	6.14566	0	0	FALSE	0	FALSE
zinT	b1973	2041375	1	41.9171	31.2165	34.3309	21.4428	26.2375	TRUE	0	FALSE
yodB	b1974	2042368	1	142.833	140.574	124.714	125.772	137.286	TRUE	0	FALSE
mtfA	b1976	2043651	1	8.96494	9.20486	13.033	8.77774	8.50947	TRUE	0	FALSE
yeeJ	b1978	2044938	1	17.203	27.3144	18.8608	32.8538	39.0017	TRUE	0	FALSE
shiA	b1981	2053643	1	14.4166	17.009	10.49	16.4269	12.4806	TRUE	0	FALSE
amn	b1982	2055061	1	23.6238	38.4203	58.8076	49.4061	33.0451	TRUE	10.3644	TRUE
yeeN	b1983	2056858	1	280.699	190.501	232.157	143.077	149.057	TRUE	55.6832	TRUE
yeeO	b1985	2059690	-1	0	0	0	0	0	FALSE	0	FALSE
cbl	b1987	2060914	-1	6.42083	8.00423	8.05293	7.77457	8.22582	TRUE	0	FALSE
nac	b1988	2061933	-1	14.9012	12.9068	22.1456	14.0444	17.8699	TRUE	0	FALSE
ldtA	b1990	2063323	-1	0	0	0	0	0	FALSE	0	FALSE
cobT	b1991	2064467	-1	98.4932	88.1466	93.3504	90.2853	84.1019	TRUE	0	FALSE
cobS	b1992	2065222	-1	101.28	79.8422	104.37	43.3871	54.7442	TRUE	0	FALSE
cobU	b1993	2065764	-1	9.69183	8.30439	9.00657	6.646	11.6296	TRUE	0	FALSE
insH1	b1994	2067321	-1	0	0	0	0	0	FALSE	0	FALSE
insD1	b1996	2069857	-1	0	0	0	0	0	FALSE	0	FALSE
insC1	b1997	2070180	-1	0	0	0	0	0	FALSE	0	FALSE
yeeP	b1999	2070660	1	0	0	0	0	0	FALSE	0	FALSE
flu	b2000	2071539	1	79.7153	149.979	110.728	183.831	193.59	TRUE	50.1962	TRUE
yeeR	b2001	2074779	1	42.0383	37.2197	71.2048	46.1458	46.0929	TRUE	0	FALSE
yeeS	b2002	2076308	1	0	0	0	0	0	FALSE	0	FALSE
yeeT	b2003	2076817	1	0	0	0	0	0	FALSE	0	FALSE
cbeA	b2004	2077112	1	0	5.80306	7.41717	8.02536	8.08399	TRUE	0	FALSE
cbtA	b2005	2077569	1	9.08609	18.0095	6.14566	18.1825	9.64406	TRUE	0	FALSE
yeeW	b2006	2077940	1	16.2338	12.0063	12.5032	9.15393	13.0478	TRUE	0	FALSE
yeeX	b2007	2079361	-1	66.0256	100.453	75.8671	94.4234	113.176	TRUE	0	FALSE
yeeA	b2008	2080591	-1	0	0	5.08606	0	0	FALSE	0	FALSE
sbmC	b2009	2081262	-1	301.295	246.23	336.952	276.373	294.002	TRUE	0	FALSE
dacD	b2010	2082547	-1	0	0	0	0	0	FALSE	0	FALSE
sbcB	b2011	2082756	1	86.015	76.8406	72.2644	51.1617	69.0685	TRUE	12.1934	TRUE
yeeD	b2012	2084453	-1	24.9565	21.0111	27.9733	23.1983	20.1391	TRUE	0	FALSE
yeeE	b2013	2085525	-1	5.08821	6.10322	0	5.39204	0	TRUE	0	FALSE
plaP	b2014	2087062	-1	0	0	0	0	0	FALSE	0	FALSE
yeeY	b2015	2088258	-1	5.69395	0	9.21848	6.89679	5.2475	TRUE	0	FALSE
yeeZ	b2016	2089128	-1	216.37	214.013	204.714	225.964	239.258	TRUE	0	FALSE
yefM	b2017	2089713	-1	615.189	649.943	505.109	470.612	667.142	TRUE	0	FALSE
hisL	b2018	2089996	1	0	0	0	0	0	FALSE	0	FALSE
hisG	b2019	2090192	1	90.8609	126.567	88.2643	104.204	94.1714	TRUE	0	FALSE
hisD	b2020	2091097	1	9.20723	12.0063	13.3509	11.2857	9.78589	TRUE	13.8192	TRUE
hisC	b2021	2092398	1	13.932	12.9068	21.8277	14.9222	11.9133	TRUE	7.72249	TRUE
hisB	b2022	2093468	1	477.807	340.98	426.381	288.913	338.677	TRUE	32.9222	TRUE
hisH	b2023	2094535	1	60.0893	55.4293	77.1386	74.7362	73.6069	TRUE	0	FALSE
hisA	b2024	2095125	1	25.9256	25.6135	23.629	20.4396	22.9756	TRUE	0	FALSE
hisF	b2025	2095844	1	0	5.40285	6.14566	7.27298	5.38933	TRUE	0	FALSE
hisI	b2026	2096614	1	18.4145	16.6088	18.6489	16.4269	15.8843	TRUE	0	FALSE
wzzB	b2027	2098301	-1	0	0	0	0	0	FALSE	0	FALSE
ugd	b2028	2099613	-1	38.7673	53.9285	61.5625	58.0585	60.8427	TRUE	0	FALSE
gnd	b2029	2101268	-1	29.0755	51.4272	41.3242	59.9394	57.5807	TRUE	0	FALSE
insH1	b2030	2102911	-1	0	0	0	0	0	FALSE	0	FALSE
wbbK	b2032	2104509	-1	0	0	0	0	0	FALSE	0	FALSE
wbbJ	b2033	2105084	-1	7.14772	9.60507	11.8675	17.6809	12.3387	TRUE	0	FALSE
wbbI	b2034	2106057	-1	0	0	0	0	0	FALSE	0	FALSE
wbbH	b2035	2107226	-1	0	0	0	0	0	FALSE	0	FALSE
glf	b2036	2108329	-1	9.20723	7.70407	13.033	11.2857	14.6079	TRUE	0	FALSE
wzxB	b2037	2109584	-1	6.17854	15.6082	0	12.038	13.1897	TRUE	0	FALSE
rfbC	b2038	2110138	-1	33.6791	56.2297	47.0461	66.9616	56.0207	TRUE	0	FALSE
rfbA	b2039	2111019	-1	484.955	287.052	391.521	243.394	262.233	TRUE	0	FALSE
rfbD	b2040	2111976	-1	50.5186	60.4319	66.5426	62.0711	57.7225	TRUE	0	FALSE
rfbB	b2041	2113061	-1	0	12.3065	8.05293	16.0507	15.317	TRUE	0	FALSE
wcaN	b2042	2114327	-1	66.6313	74.3393	68.3439	59.6886	72.0468	TRUE	0	FALSE
wcaM	b2043	2115896	-1	0	0	0	0	0	FALSE	0	FALSE
wcaL	b2044	2117127	-1	0	0	0	0	0	FALSE	0	FALSE
wcaK	b2045	2118404	-1	81.169	60.0317	32.4236	66.8362	70.9122	TRUE	0	FALSE
wzxC	b2046	2120158	-1	9.93412	16.1085	24.9005	23.1983	19.5718	TRUE	0	FALSE
wcaJ	b2047	2121554	-1	0	0	0	0	0	FALSE	0	FALSE
cpsG	b2048	2122979	-1	16.2338	20.0106	11.2317	16.6777	12.6224	TRUE	0	FALSE
cpsB	b2049	2124520	-1	18.5356	13.6072	15.0463	15.2983	15.0334	TRUE	0	FALSE
wcaI	b2050	2125746	-1	0	0	0	0	0	FALSE	0	FALSE
wcaH	b2051	2126222	-1	672.613	503.466	694.565	437.257	516.099	TRUE	0	FALSE
wcaG	b2052	2127190	-1	101.401	81.8432	92.2908	77.2441	69.7776	TRUE	0	FALSE
gmd	b2053	2128314	-1	239.873	245.83	223.893	163.391	188.627	TRUE	0	FALSE
wcaF	b2054	2128888	-1	1180.95	789.817	919.835	472.869	564.036	TRUE	0	FALSE
wcaE	b2055	2129650	-1	117.756	120.664	90.1716	109.973	102.397	TRUE	0	FALSE
wcaD	b2056	2130878	-1	0	0	0	0	0	FALSE	0	FALSE
wcaC	b2057	2132070	-1	0	0	0	6.14442	0	FALSE	0	FALSE
wcaB	b2058	2132555	-1	0	0	0	0	0	FALSE	0	FALSE
wcaA	b2059	2133397	-1	23.5027	32.0169	28.821	25.8316	20.8482	TRUE	0	FALSE
wzc	b2060	2135652	-1	0	0	5.19202	5.76823	6.24028	TRUE	0	FALSE
wzb	b2061	2136098	-1	5.69395	6.30333	8.79465	7.14759	8.79312	TRUE	0	FALSE
wza	b2062	2137243	-1	0	0	0	0	0	FALSE	0	FALSE
yegH	b2063	2137902	1	78.8672	102.454	89.0061	80.0028	85.2365	TRUE	7.72249	TRUE
asmA	b2064	2141612	-1	70.9926	52.928	37.2978	64.3283	45.5256	TRUE	0	FALSE
dcd	b2065	2142215	-1	39.7365	51.7273	51.8142	53.4188	47.0857	TRUE	0	FALSE
udk	b2066	2142948	-1	0	0	0	0	0	FALSE	0	FALSE
yegE	b2067	2143266	1	0	0	0	0	0	FALSE	0	FALSE
alkA	b2068	2147540	-1	103.945	112.96	123.231	106.461	89.2076	TRUE	0	FALSE
yegD	b2069	2147674	1	0	0	0	0	0	FALSE	9.14506	TRUE
yegI	b2070	2150985	-1	0	0	0	0	5.38933	FALSE	0	FALSE
yegJ	b2071	2151185	1	193.11	230.822	160.317	169.41	244.364	TRUE	0	FALSE
yegK	b2072	2152472	-1	0	0	0	0	0	FALSE	0	FALSE
yegL	b2073	2153128	-1	16.7184	20.2107	9.4304	12.9158	14.6079	TRUE	0	FALSE
mdtA	b2074	2154016	1	41.4326	34.9184	16.8476	21.3174	28.0812	TRUE	6.0967	TRUE
mdtB	b2075	2155263	1	0	0	0	0	0	FALSE	0	FALSE
mdtC	b2076	2158386	1	11.7513	12.6067	12.8211	13.6682	17.3026	TRUE	0	FALSE
iceT	b2077	2161464	1	6.66313	6.30333	0	7.02219	7.65852	TRUE	0	FALSE
baeS	b2078	2162876	1	0	5.70301	0	5.89362	0	TRUE	0	FALSE
baeR	b2079	2164276	1	11.7513	16.4087	9.32444	14.9222	13.3315	TRUE	0	FALSE
yegP	b2080	2165189	1	5.5728	8.80465	0	6.14442	8.50947	TRUE	0	FALSE
yegQ	b2081	2165668	1	66.1467	57.6304	58.0659	43.3871	49.7804	TRUE	43.2866	TRUE
ogrK	b2082	2167520	-1	29.4389	27.2144	32.2117	28.0888	25.2447	TRUE	0	FALSE
yegZ	b2083	2167814	-1	0	0	0	0	0	FALSE	0	FALSE
yegR	b2085	2168306	-1	55.0011	54.0285	47.7878	54.6728	41.8382	TRUE	0	FALSE
yegS	b2086	2168712	1	35.1329	24.613	20.7681	18.8094	23.1174	TRUE	0	FALSE
insE1	b2088	2170236	1	0	0	0	0	0	FALSE	0	FALSE
insF1	b2089	2170532	1	0	0	0	0	0	FALSE	0	FALSE
gatD	b2091	2172873	-1	120.421	124.466	143.045	120.506	133.173	TRUE	0	FALSE
gatC	b2092	2174278	-1	7.75346	15.108	12.9271	20.565	23.1174	TRUE	0	FALSE
gatC	b2092	2173362	-1	0	0	0	0	0	FALSE	0	FALSE
gatB	b2093	2174566	-1	74.7482	63.7337	48.4235	45.7696	68.643	TRUE	0	FALSE
gatA	b2094	2175049	-1	0	0	0	0	0	FALSE	0	FALSE
gatZ	b2095	2176321	-1	6.29969	14.4076	6.46354	28.8411	16.7353	TRUE	0	FALSE
gatY	b2096	2177204	-1	10.9033	17.3091	9.74828	22.0697	22.6919	TRUE	0	FALSE
fbaB	b2097	2178564	-1	62.7546	70.3371	57.8539	58.1839	63.9628	TRUE	0	FALSE
yegT	b2098	2178821	1	69.0543	106.156	88.0524	92.6678	88.2148	TRUE	0	FALSE
yegU	b2099	2180095	1	381.737	329.174	446.62	293.929	319.389	TRUE	0	FALSE
yegV	b2100	2181096	1	0	0	0	0	0	FALSE	0	FALSE
yegW	b2101	2182781	-1	0	0	7.73505	0	0	FALSE	0	FALSE
yegX	b2102	2183651	-1	77.898	57.6304	48.6355	42.1331	53.7515	TRUE	0	FALSE
thiD	b2103	2184516	-1	15.8704	18.7099	30.8342	26.0824	20.99	TRUE	0	FALSE
thiM	b2104	2185301	-1	0	0	0	0	0	FALSE	0	FALSE
rcnR	b2105	2185796	-1	7.63231	8.50449	7.94697	10.2825	10.2114	TRUE	0	FALSE
rcnA	b2106	2185917	1	5.8151	6.70354	0	8.52695	5.2475	TRUE	0	FALSE
rcnB	b2107	2186960	1	14.1743	7.80412	5.5099	6.7714	10.6368	TRUE	12.3966	TRUE
yehA	b2108	2188414	-1	13.4474	11.9063	17.5893	16.1761	11.7714	TRUE	0	FALSE
yehB	b2109	2190910	-1	25.5622	20.5108	24.4767	26.3332	28.3649	TRUE	0	FALSE
yehC	b2110	2191645	-1	0	0	0	0	0	FALSE	0	FALSE
yehD	b2111	2192222	-1	0	0	0	0	0	FALSE	0	FALSE
yehE	b2112	2192796	-1	248.716	316.167	420.236	304.838	286.344	TRUE	0	FALSE
mrp	b2113	2194168	-1	321.042	288.552	481.268	307.095	309.177	TRUE	0	FALSE
metG	b2114	2194300	1	0	5.00264	0	5.39204	0	TRUE	0	FALSE
yehI	b2118	2200279	1	245.688	256.535	258.224	261.451	268.19	TRUE	0	FALSE
yehL	b2119	2204596	1	0	0	0	0	0	FALSE	0	FALSE
yehM	b2120	2205695	1	0	0	0	0	0	FALSE	0	FALSE
[truncated: 2,387 more rows]
