# Supplementary material for: INRI-seq enables global cell-free analysis of translation initiation and off-target effects of antisense inhibitors
Source: Nucleic Acids Res. 2022 Oct 14;50(22):e128. doi: 10.1093/nar/gkac838 (PMC9825163; doi:10.1093/nar/gkac838)
Supplement: gkac838_Supplemental_Files [file gkac838_supplemental_files.zip › Supplementary Table S3.xlsx]

## Sheet: Alternative TISs
Gene	Locus tag	Start position	Start codon	nt from annotated start codon	Frame	Strand	Peak (this study)	Number of peaks (this study)	Peak identified (this study)	Peak Meydan et al., Mol Cell, 2019	Peak identified (Meydan et al., Mol Cell, 2019)
b0002	thrA	342	GTG	6	in_frame	1	60.2105	4	TRUE	59.7477	TRUE
b0004	thrC	3868	ATG	135	in_frame	1	28.9322	2	TRUE	0	FALSE
b0007	yaaJ	7917	ATC	41	out_of_frame	-1	5.95663	1	FALSE	0	FALSE
b0010	satP	10507	ATT	-14	out_of_frame	-1	17.9299	3	TRUE	0	FALSE
b0011	yaaW	11340	CTG	15	in_frame	-1	15.1435	5	TRUE	0	FALSE
b0020	nhaR	18701	ATC	-13	out_of_frame	1	124.566	5	TRUE	0	FALSE
b0023	rpsT	21091	TTG	-14	out_of_frame	-1	6.01902	3	TRUE	0	FALSE
b0031	dapB	28377	ATG	4	out_of_frame	1	8.48035	1	FALSE	0	FALSE
b0032	carA	29638	CTG	-12	in_frame	1	25.9256	5	TRUE	0	FALSE
b0039	caiA	40375	ATT	10	out_of_frame	-1	16.1085	1	FALSE	0	FALSE
b0039	caiA	40392	TTG	-7	out_of_frame	-1	23.5745	1	FALSE	0	FALSE
b0041	fixA	42387	ATT	-15	in_frame	1	45.9511	2	TRUE	0	FALSE
b0054	lptD	57116	ATC	-8	out_of_frame	-1	10.7787	2	TRUE	0	FALSE
b0058	rluA	60339	ATG	6	in_frame	-1	20.4502	3	TRUE	0	FALSE
b0066	thiQ	72917	CTG	9	in_frame	-1	6.39521	2	TRUE	0	FALSE
b0074	leuA	83417	ATG	111	in_frame	-1	7.14772	5	TRUE	0	FALSE
b0076	leuO	84355	GTG	-12	in_frame	1	31.6196	5	TRUE	0	FALSE
b0080	cra	88033	CTG	6	in_frame	1	6.30333	3	TRUE	0	FALSE
b0103	coaE	113187	TTG	31	out_of_frame	-1	15.0334	2	TRUE	0	FALSE
b0113	pdhR	122128	ATG	37	out_of_frame	1	19.938	3	TRUE	0	FALSE
b0121	speE	136471	ATC	-8	out_of_frame	-1	44.1395	1	FALSE	0	FALSE
b0128	yadH	143708	ATC	7	out_of_frame	1	142.954	5	TRUE	6.50315	TRUE
b0136	yadK	151489	ATG	109	out_of_frame	-1	7.87461	3	TRUE	0	FALSE
b0136	yadK	151577	CTG	21	in_frame	-1	9.50224	2	TRUE	0	FALSE
b0140	yadV	156076	GTG	124	out_of_frame	-1	63.118	5	TRUE	0	FALSE
b0144	gluQ	160081	ATG	30	in_frame	-1	49.6386	2	TRUE	0	FALSE
b0149	mrcB	164864	ATG	135	in_frame	1	38.6462	5	TRUE	11.3805	TRUE
b0152	fhuD	170694	CTG	120	in_frame	1	14.9403	4	TRUE	0	FALSE
b0153	fhuB	171447	ATC	-14	out_of_frame	1	12.1148	3	TRUE	0	FALSE
b0164	yaeI	185083	TTG	-15	in_frame	-1	11.6302	4	TRUE	0	FALSE
b0168	map	189466	ATG	39	in_frame	-1	8.00423	3	TRUE	0	FALSE
b0170	tsf	190889	CTG	33	in_frame	1	7.20525	1	FALSE	0	FALSE
b0170	tsf	190934	CTG	78	in_frame	1	8.3592	1	FALSE	0	FALSE
b0172	frr	192862	ATT	-9	in_frame	1	43.1363	3	TRUE	61.9832	TRUE
b0178	skp	200489	GTG	8	out_of_frame	1	91.4666	4	TRUE	9.14506	TRUE
b0183	rnhB	204522	CTG	30	in_frame	1	14.5377	3	TRUE	0	FALSE
b0185	accA	208729	ATG	109	out_of_frame	1	40.6885	4	TRUE	0	FALSE
b0189	rof	213937	ATG	-6	in_frame	-1	7.87461	4	TRUE	0	FALSE
b0193	yaeF	217016	ATG	-14	out_of_frame	-1	5.45165	1	FALSE	0	FALSE
b0200	gmhB	222917	TTG	85	out_of_frame	1	262.144	4	TRUE	0	FALSE
b0218	yafU	239052	TTG	49	out_of_frame	-1	8.6015	1	FALSE	0	FALSE
b0218	yafU	239065	CTG	36	in_frame	-1	11.7062	5	TRUE	0	FALSE
b0218	yafU	239086	ATT	15	in_frame	-1	13.6897	5	TRUE	0	FALSE
b0220	ivy	240369	ATG	27	in_frame	1	166.699	5	TRUE	80.8829	TRUE
b0225	yafQ	246195	ATG	43	out_of_frame	-1	104.055	3	TRUE	0	FALSE
b0227	yafL	246753	CTG	42	in_frame	1	8.20433	5	TRUE	0	FALSE
b0228	rayT	247674	ATG	38	out_of_frame	1	177.848	2	TRUE	0	FALSE
b0232	yafN	251996	ATC	-8	out_of_frame	1	5.51744	2	TRUE	0	FALSE
b0233	yafO	252352	TTG	52	out_of_frame	1	106.085	3	TRUE	0	FALSE
b0235	ykfJ	253471	ATG	-7	out_of_frame	1	8.36764	1	FALSE	0	FALSE
b0247	ykfG	264750	CTG	-19	out_of_frame	-1	8.08399	2	TRUE	0	FALSE
b0266	yagB	280665	GTG	69	in_frame	-1	23.6999	3	TRUE	0	FALSE
b0267	yagA	281946	ATG	36	in_frame	-1	182.674	4	TRUE	0	FALSE
b0276	yagJ	291526	ATG	123	in_frame	1	9.20486	2	TRUE	0	FALSE
b0276	yagJ	291532	CTG	129	in_frame	1	16.355	1	FALSE	0	FALSE
b0278	yagL	293797	GTG	120	in_frame	-1	43.6379	1	FALSE	0	FALSE
b0281	intF	297020	ATG	75	in_frame	-1	61.5696	3	TRUE	0	FALSE
b0284	paoC	300926	TTG	7	out_of_frame	-1	14.0926	3	TRUE	0	FALSE
b0295	ykgL	312219	ATG	108	in_frame	1	24.8353	2	TRUE	0	FALSE
b0296	ykgM	312664	ATG	112	out_of_frame	-1	26.2078	2	TRUE	0	FALSE
b0296	ykgM	312679	GTG	97	out_of_frame	-1	56.7943	4	TRUE	0	FALSE
b0297	eaeH	314347	ATT	-9	in_frame	1	7.02219	1	FALSE	0	FALSE
b0300	ykgA	317135	ATG	33	in_frame	-1	210.436	4	TRUE	0	FALSE
b0305	rclR	320221	CTG	-5	out_of_frame	1	10.6368	2	TRUE	0	FALSE
b0310	ykgH	325339	ATC	24	in_frame	-1	10.5333	3	TRUE	0	FALSE
b0310	ykgH	325359	GTG	4	out_of_frame	-1	11.1456	1	FALSE	0	FALSE
b0312	betB	328723	ATG	9	in_frame	-1	8.58273	2	TRUE	0	FALSE
b0315	yahA	332362	GTG	-8	out_of_frame	1	21.0666	3	TRUE	36.377	TRUE
b0316	yahB	334306	ATG	126	in_frame	-1	29.0755	3	TRUE	0	FALSE
b0318	yahD	335273	ATG	-6	in_frame	1	32.4236	1	FALSE	0	FALSE
b0321	yahG	338406	ATG	82	out_of_frame	1	26.2138	3	TRUE	0	FALSE
b0327	yahM	345495	ATG	92	out_of_frame	1	7.2038	3	TRUE	0	FALSE
b0328	yahN	346297	ATG	39	in_frame	-1	83.814	4	TRUE	0	FALSE
b0338	cynR	358557	GTG	132	in_frame	-1	31.7879	4	TRUE	0	FALSE
b0339	cynT	358807	ATT	9	in_frame	1	62.0277	5	TRUE	0	FALSE
b0342	lacA	361868	GTG	-9	in_frame	-1	75.1116	5	TRUE	0	FALSE
b0346	mhpR	368409	ATG	10	out_of_frame	-1	87.2264	1	FALSE	0	FALSE
b0351	mhpF	372915	CTG	-5	out_of_frame	1	13.4174	1	FALSE	0	FALSE
b0355	frmB	378293	ATG	74	out_of_frame	-1	13.5628	4	TRUE	0	FALSE
b0357	frmR	379796	CTG	84	in_frame	-1	27.9851	5	TRUE	0	FALSE
b0367	tauC	386946	ATT	-24	in_frame	1	8.96494	2	TRUE	0	FALSE
b0378	yaiW	397994	GTG	123	in_frame	1	44.9237	5	TRUE	0	FALSE
b0387	yaiI	405797	ATG	34	out_of_frame	1	16.3015	3	TRUE	0	FALSE
b0389	yaiA	407017	GTG	39	in_frame	1	121.39	5	TRUE	0	FALSE
b0392	ykiA	408648	ATG	40	out_of_frame	1	41.5219	5	TRUE	0	FALSE
b0392	ykiA	408655	ATG	47	out_of_frame	1	62.9701	2	TRUE	0	FALSE
b0393	rdgC	410013	GTG	5	out_of_frame	-1	10.7787	2	TRUE	0	FALSE
b0393	rdgC	410024	ATT	-6	in_frame	-1	6.646	1	FALSE	0	FALSE
b0397	sbcC	415746	ATT	6	in_frame	-1	10.3532	2	TRUE	0	FALSE
b0403	malZ	422524	ATG	7	out_of_frame	1	17.5092	1	FALSE	0	FALSE
b0404	acpH	424921	ATC	-4	out_of_frame	-1	54.1769	2	TRUE	0	FALSE
b0407	yajC	427305	ATG	19	out_of_frame	1	21.9443	3	TRUE	0	FALSE
b0409	secF	429497	GTG	-7	out_of_frame	1	53.9334	4	TRUE	14.6321	TRUE
b0413	nrdR	433127	GTG	126	in_frame	1	8.3592	4	TRUE	0	FALSE
b0414	ribD	433587	GTG	133	out_of_frame	1	5.39204	1	FALSE	0	FALSE
b0429	cyoD	448059	ATG	-14	out_of_frame	-1	21.8189	3	TRUE	0	FALSE
b0438	clpX	457418	TTG	-7	out_of_frame	1	80.9267	5	TRUE	37.5963	TRUE
b0440	hupB	461568	ATG	118	out_of_frame	1	174.211	5	TRUE	0	FALSE
b0444	queC	465521	GTG	25	out_of_frame	-1	8.26485	4	TRUE	0	FALSE
b0447	ybaO	468496	CTG	114	in_frame	1	5.8151	1	FALSE	0	FALSE
b0447	ybaO	468505	CTG	123	in_frame	1	8.1169	5	TRUE	0	FALSE
b0454	ybaZ	476292	ATG	78	in_frame	-1	5.3305	1	FALSE	0	FALSE
b0457	ylaB	478622	ATG	-6	in_frame	-1	31.3432	2	TRUE	0	FALSE
b0468	ybaN	490914	CTG	33	in_frame	1	11.9126	3	TRUE	0	FALSE
b0470	dnaX	492085	CTG	-6	in_frame	1	7.14759	3	TRUE	0	FALSE
b0471	ybaB	494093	CTG	18	in_frame	1	9.50224	1	FALSE	0	FALSE
b0471	ybaB	494135	ATG	60	in_frame	1	16.7184	5	TRUE	0	FALSE
b0474	adk	497165	ATT	-9	in_frame	1	6.52061	2	TRUE	36.5802	TRUE
b0479	fsr	504689	ATG	6	in_frame	-1	5.10269	1	FALSE	0	FALSE
b0480	ushA	504918	ATT	5	out_of_frame	1	37.3197	5	TRUE	0	FALSE
b0484	copA	511385	GTG	-7	out_of_frame	-1	15.4237	3	TRUE	0	FALSE
b0493	ybbO	519109	ATG	39	in_frame	-1	9.93412	5	TRUE	0	FALSE
b0496	ybbP	520401	TTG	-14	out_of_frame	1	18.7779	5	TRUE	0	FALSE
b0501	ybbD	528742	ATG	103	out_of_frame	1	10.4079	1	FALSE	0	FALSE
b0501	ybbD	528751	TTG	112	out_of_frame	1	54.6728	3	TRUE	0	FALSE
b0504	allS	532146	ATT	74	out_of_frame	-1	27.3721	2	TRUE	0	FALSE
b0514	glxK	541880	ATT	-7	out_of_frame	1	10.49	3	TRUE	0	FALSE
b0514	glxK	541893	ATT	6	in_frame	1	12.4782	3	TRUE	0	FALSE
b0515	allE	544038	ATT	7	out_of_frame	-1	16.6088	1	FALSE	0	FALSE
b0518	fdrA	546674	TTG	-5	out_of_frame	1	32.603	3	TRUE	0	FALSE
b0521	ybcF	550451	TTG	13	out_of_frame	1	5.61586	2	TRUE	0	FALSE
b0524	lpxH	553805	ATG	134	out_of_frame	-1	17.0539	3	TRUE	0	FALSE
b0529	folD	557728	ATT	12	in_frame	-1	6.3821	2	TRUE	0	FALSE
b0531	sfmC	559107	ATG	134	out_of_frame	1	24.1084	5	TRUE	0	FALSE
b0533	sfmH	562396	CTG	61	out_of_frame	1	14.7968	3	TRUE	0	FALSE
b0533	sfmH	562411	ATG	76	out_of_frame	1	28.7157	3	TRUE	0	FALSE
b0542	renD	568151	GTG	117	in_frame	1	77.2923	5	TRUE	13.4128	TRUE
b0545	ybcL	570971	ATG	79	out_of_frame	1	123.337	4	TRUE	0	FALSE
b0547	ybcN	572554	ATG	89	out_of_frame	1	22.2515	4	TRUE	0	FALSE
b0556	rzpD	578092	TTG	-14	out_of_frame	1	8.48035	4	TRUE	0	FALSE
b0557	borD	578883	ATG	9	in_frame	-1	7.09122	2	TRUE	0	FALSE
b0567	ybcH	587987	CTG	-7	out_of_frame	-1	12.2888	3	TRUE	0	FALSE
b0567	ybcH	587992	GTG	-12	in_frame	-1	8.65234	1	FALSE	0	FALSE
b0581	ybdK	607277	ATG	105	in_frame	-1	6.0397	2	TRUE	0	FALSE
b0591	entS	622293	ATT	-6	in_frame	1	35.5979	2	TRUE	0	FALSE
b0594	entE	626055	ATT	-14	out_of_frame	1	16.7184	1	FALSE	0	FALSE
b0594	entE	626080	ATT	11	out_of_frame	1	19.3837	2	TRUE	0	FALSE
b0597	entH	629285	CTG	-14	out_of_frame	1	6.90543	1	FALSE	0	FALSE
b0601	ybdM	635363	ATG	12	in_frame	-1	93.2838	3	TRUE	0	FALSE
b0613	citG	647527	ATG	-19	out_of_frame	-1	8.72264	5	TRUE	0	FALSE
b0615	citF	649558	ATT	12	in_frame	-1	8.80465	4	TRUE	0	FALSE
b0615	citF	649576	ATC	-6	in_frame	-1	9.53012	3	TRUE	0	FALSE
b0621	dcuC	655838	ATT	129	in_frame	-1	9.32838	3	TRUE	0	FALSE
b0622	pagP	656562	GTG	6	in_frame	1	7.90417	2	TRUE	0	FALSE
b0622	pagP	656572	ATG	16	out_of_frame	1	18.6568	5	TRUE	0	FALSE
b0627	tatE	659079	ATG	133	undefined	1	35.0117	5	TRUE	0	FALSE
b0638	cobC	669860	ATG	46	out_of_frame	-1	13.033	4	TRUE	0	FALSE
b0638	cobC	669926	CTG	-20	out_of_frame	-1	8.3592	1	FALSE	0	FALSE
b0642	leuS	674712	TTG	70	out_of_frame	-1	7.70407	3	TRUE	0	FALSE
b0652	gltL	685170	GTG	84	in_frame	-1	8.08399	2	TRUE	0	FALSE
b0677	nagA	702742	ATT	8	out_of_frame	-1	160.317	4	TRUE	0	FALSE
b0678	nagB	703617	GTG	-7	out_of_frame	-1	13.6688	4	TRUE	0	FALSE
b0683	fur	710510	ATG	135	in_frame	-1	27.2583	3	TRUE	0	FALSE
b0687	seqA	712995	ATT	9	in_frame	1	14.2954	1	FALSE	0	FALSE
b0689	ybfP	715429	CTG	18	in_frame	1	6.7714	3	TRUE	0	FALSE
b0692	potE	718267	ATT	-3	in_frame	-1	99.8154	3	TRUE	0	FALSE
b0694	kdpE	721672	CTG	60	in_frame	-1	16.9607	1	FALSE	0	FALSE
b0696	kdpC	724842	GTG	136	out_of_frame	-1	18.8094	2	TRUE	0	FALSE
b0700	rhsC	729574	ATG	-8	out_of_frame	1	19.0602	3	TRUE	0	FALSE
b0712	ybgK	744220	TTG	-22	out_of_frame	1	82.6228	2	TRUE	0	FALSE
b0722	sdhD	755677	GTG	118	out_of_frame	1	5.39204	2	TRUE	0	FALSE
b0724	sdhB	757672	ATG	-16	out_of_frame	1	32.603	3	TRUE	0	FALSE
b0729	sucD	764157	TTG	-22	out_of_frame	1	12.7205	1	FALSE	0	FALSE
b0729	sucD	764165	GTG	-14	out_of_frame	1	17.3047	3	TRUE	6.70638	TRUE
b0730	mngR	765888	ATG	-14	out_of_frame	-1	37.2978	4	TRUE	0	FALSE
b0731	mngA	766031	GTG	48	in_frame	1	8.72264	1	FALSE	0	FALSE
b0731	mngA	766040	ATG	57	in_frame	1	81.006	3	TRUE	0	FALSE
b0736	ybgC	774744	ATG	-7	out_of_frame	1	19.5718	2	TRUE	0	FALSE
b0742	ybgF	779630	CTG	33	in_frame	1	5.69395	1	FALSE	0	FALSE
b0755	gpmA	787609	TTG	-15	in_frame	-1	39.9211	4	TRUE	0	FALSE
b0757	galK	789987	GTG	-9	in_frame	-1	40.7944	4	TRUE	0	FALSE
b0757	galK	789994	ATC	-16	out_of_frame	-1	12.4142	1	FALSE	0	FALSE
b0759	galE	792066	ATG	-12	in_frame	-1	6.30333	1	FALSE	0	FALSE
b0762	acrZ	794766	TTG	-6	in_frame	1	20.874	1	FALSE	299.958	TRUE
b0767	pgl	798581	ATT	-4	out_of_frame	1	60.7009	2	TRUE	16.8675	TRUE
b0768	ybhD	800454	ATG	120	in_frame	-1	91.3455	4	TRUE	0	FALSE
b0778	bioD	812262	ATT	-7	out_of_frame	1	83.0723	4	TRUE	0	FALSE
b0782	moaB	818049	ATC	-5	out_of_frame	1	180.767	4	TRUE	105.067	TRUE
b0784	moaD	819037	GTG	-10	out_of_frame	1	30.8475	3	TRUE	0	FALSE
b0789	clsB	823733	ATG	5	out_of_frame	-1	5.8151	1	FALSE	0	FALSE
b0790	ybhP	824454	ATC	42	in_frame	-1	16.355	5	TRUE	0	FALSE
b0792	ybhR	826122	ATT	-15	in_frame	-1	18.6568	2	TRUE	0	FALSE
b0794	ybhF	828869	TTG	111	in_frame	-1	8.6015	1	FALSE	0	FALSE
b0798	ybiA	832916	ATG	33	in_frame	-1	20.5951	5	TRUE	0	FALSE
b0804	ybiX	839203	ATG	3	in_frame	-1	35.4965	4	TRUE	0	FALSE
b0808	ybiO	845474	GTG	5	out_of_frame	-1	40.9004	4	TRUE	0	FALSE
b0812	dps	848913	ATT	-3	in_frame	-1	23.8265	1	FALSE	0	FALSE
b0812	dps	848918	ATG	-8	out_of_frame	-1	30.5967	2	TRUE	0	FALSE
b0817	mntR	853169	ATG	-13	out_of_frame	1	6.60349	2	TRUE	0	FALSE
b0828	iaaA	866582	ATT	15	in_frame	1	10.7841	3	TRUE	0	FALSE
b0832	gsiD	871897	ATT	8	out_of_frame	1	156.858	2	TRUE	0	FALSE
b0836	bssR	878225	CTG	-22	out_of_frame	1	50.0331	3	TRUE	0	FALSE
b0838	gstB	880358	ATG	121	out_of_frame	-1	31.6268	2	TRUE	0	FALSE
b0841	ybjG	883325	GTG	62	out_of_frame	-1	7.23305	2	TRUE	0	FALSE
b0844	ybjI	886012	TTG	118	out_of_frame	-1	56.5824	4	TRUE	0	FALSE
b0845	ybjJ	887297	CTG	41	out_of_frame	-1	6.7714	1	FALSE	0	FALSE
b0845	ybjJ	887316	ATG	22	out_of_frame	-1	14.7078	5	TRUE	0	FALSE
b0846	rcdA	887417	ATG	-5	out_of_frame	1	26.5212	2	TRUE	0	FALSE
b0847	ybjL	889779	ATT	39	in_frame	-1	51.9202	4	TRUE	0	FALSE
b0847	ybjL	889790	ATG	28	out_of_frame	-1	6.39521	1	FALSE	0	FALSE
b0853	ybjN	893030	ATG	74	out_of_frame	1	21.4038	4	TRUE	0	FALSE
b0854	potF	893803	ATG	20	out_of_frame	1	12.3973	4	TRUE	0	FALSE
b0854	potF	893809	ATC	26	out_of_frame	1	5.8151	2	TRUE	0	FALSE
b0858	ybjO	898003	TTG	15	in_frame	1	9.70513	5	TRUE	0	FALSE
b0864	artP	903739	GTG	-6	in_frame	-1	7.02219	2	TRUE	0	FALSE
b0865	ybjP	904357	TTG	109	out_of_frame	-1	10.5399	2	TRUE	0	FALSE
b0866	ybjQ	904585	ATC	-7	out_of_frame	1	43.2315	4	TRUE	28.4513	TRUE
b0868	ybjS	906743	CTG	9	in_frame	-1	28.4697	4	TRUE	0	FALSE
b0868	ybjS	906762	GTG	-10	out_of_frame	-1	13.3263	3	TRUE	0	FALSE
b0876	ybjD	916457	ATT	-15	in_frame	1	31.8619	2	TRUE	0	FALSE
b0877	ybjX	919077	ATG	42	in_frame	-1	10.9033	5	TRUE	0	FALSE
b0878	macA	919221	ATT	-13	out_of_frame	1	83.7131	5	TRUE	0	FALSE
b0881	clpS	922899	ATG	-13	out_of_frame	1	63.4815	1	FALSE	0	FALSE
b0882	clpA	923257	GTG	-6	in_frame	1	54.7442	2	TRUE	15.445	TRUE
b0891	lolA	937356	ATT	-15	in_frame	1	14.2954	4	TRUE	0	FALSE
b0893	serS	939503	ATG	76	out_of_frame	1	32.336	2	TRUE	0	FALSE
b0894	dmsA	941007	GTG	49	out_of_frame	1	11.2857	3	TRUE	0	FALSE
b0900	ycaN	949577	ATT	-10	out_of_frame	-1	41.2554	3	TRUE	0	FALSE
b0901	ycaK	949653	GTG	-14	out_of_frame	1	11.2317	4	TRUE	0	FALSE
b0907	serC	957642	GTG	-10	out_of_frame	1	25.9539	2	TRUE	0	FALSE
b0921	smtA	973524	GTG	-12	in_frame	1	13.1897	2	TRUE	0	FALSE
b0921	smtA	973543	ATC	7	out_of_frame	1	8.50947	2	TRUE	0	FALSE
b0923	mukE	975748	ATC	127	out_of_frame	1	6.67545	1	FALSE	0	FALSE
b0928	aspC	985704	TTG	4	out_of_frame	-1	8.15076	3	TRUE	0	FALSE
b0928	aspC	985721	ATG	-13	out_of_frame	-1	6.646	2	TRUE	0	FALSE
b0937	ssuE	997507	GTG	4	out_of_frame	-1	107.095	5	TRUE	0	FALSE
b0938	elfA	997858	ATG	-9	in_frame	1	75.4506	2	TRUE	0	FALSE
b0941	elfG	1001833	GTG	27	in_frame	1	32.7284	3	TRUE	0	FALSE
b0942	ycbU	1003003	ATC	115	out_of_frame	1	7.87461	1	FALSE	0	FALSE
b0944	ycbF	1004077	ATC	131	out_of_frame	1	9.81297	4	TRUE	0	FALSE
b0945	pyrD	1004753	ATC	-14	out_of_frame	1	14.2954	5	TRUE	0	FALSE
b0945	pyrD	1004822	ATG	55	out_of_frame	1	5.10568	1	FALSE	0	FALSE
b0947	ycbX	1007613	TTG	-14	out_of_frame	-1	10.49	4	TRUE	0	FALSE
b0951	pqiB	1013285	ATC	27	in_frame	1	7.37487	2	TRUE	0	FALSE
b0955	ycbZ	1018192	GTG	106	out_of_frame	-1	20.1888	3	TRUE	0	FALSE
b0956	matP	1018519	TTG	35	out_of_frame	1	6.0397	1	FALSE	0	FALSE
b0956	matP	1018525	ATG	41	out_of_frame	1	11.6302	5	TRUE	0	FALSE
b0956	matP	1018535	CTG	51	in_frame	1	9.08609	5	TRUE	0	FALSE
b0963	mgsA	1026942	ATG	72	in_frame	-1	7.27298	1	FALSE	0	FALSE
b0966	hspQ	1028726	GTG	-6	in_frame	-1	24.0528	4	TRUE	0	FALSE
b0967	rlmI	1029953	GTG	15	in_frame	-1	10.2976	2	TRUE	0	FALSE
b0973	hyaB	1033374	ATG	121	out_of_frame	1	18.684	3	TRUE	0	FALSE
b0980	appA	1040710	GTG	94	out_of_frame	1	7.90417	3	TRUE	0	FALSE
b0981	etk	1044194	ATG	15	in_frame	-1	9.4304	4	TRUE	0	FALSE
b0982	etp	1044565	ATC	110	out_of_frame	-1	11.6556	4	TRUE	0	FALSE
b0990	cspG	1051489	ATG	29	out_of_frame	1	16.8395	5	TRUE	0	FALSE
b1001	yccE	1064051	ATG	16	out_of_frame	1	100.979	2	TRUE	0	FALSE
b1001	yccE	1064078	ATT	43	out_of_frame	1	47.6111	3	TRUE	0	FALSE
b1008	rutE	1070832	ATG	122	out_of_frame	-1	11.4111	3	TRUE	0	FALSE
b1012	rutA	1073956	ATG	54	in_frame	-1	102.039	4	TRUE	0	FALSE
b1013	rutR	1074361	CTG	120	in_frame	1	7.99576	1	FALSE	0	FALSE
b1019	efeB	1083365	ATT	-10	out_of_frame	1	6.01902	2	TRUE	0	FALSE
b1020	phoH	1084978	ATG	-13	out_of_frame	1	10.7822	1	FALSE	0	FALSE
b1021	pgaD	1086407	ATG	111	in_frame	-1	9.69183	5	TRUE	0	FALSE
b1022	pgaC	1087761	CTG	84	in_frame	-1	42.6347	3	TRUE	0	FALSE
b1029	ycdU	1095972	TTG	130	out_of_frame	1	238.832	2	TRUE	0	FALSE
b1034	ycdX	1098993	ATC	115	out_of_frame	1	10.7822	5	TRUE	0	FALSE
b1041	csgB	1104056	ATG	106	out_of_frame	1	10.7019	4	TRUE	0	FALSE
b1042	csgA	1104433	ATG	-13	out_of_frame	1	8.50449	2	TRUE	0	FALSE
b1044	ymdA	1105535	ATG	122	out_of_frame	1	31.9105	2	TRUE	0	FALSE
b1046	clsC	1106423	CTG	69	in_frame	1	5.8151	1	FALSE	0	FALSE
b1047	opgC	1108828	ATG	112	out_of_frame	-1	23.0729	3	TRUE	0	FALSE
b1054	lpxL	1116535	ATT	46	out_of_frame	-1	17.2714	3	TRUE	0	FALSE
b1054	lpxL	1116587	ATT	-6	in_frame	-1	17.8063	3	TRUE	0	FALSE
b1058	yceO	1119348	ATT	98	undefined	-1	9.65551	3	TRUE	0	FALSE
b1058	yceO	1119419	ATG	27	in_frame	-1	22.6546	5	TRUE	0	FALSE
b1060	bssS	1120968	ATT	-14	out_of_frame	-1	38.1616	5	TRUE	0	FALSE
b1065	mdtH	1125200	CTG	125	out_of_frame	-1	7.14759	2	TRUE	0	FALSE
b1077	flgF	1133785	CTG	-16	out_of_frame	1	16.8031	3	TRUE	0	FALSE
b1078	flgG	1134723	ATT	-5	out_of_frame	1	10.1571	3	TRUE	0	FALSE
b1081	flgJ	1137496	ATG	126	in_frame	1	5.72182	1	FALSE	0	FALSE
b1091	fabH	1148744	GTG	-14	out_of_frame	1	6.52061	2	TRUE	0	FALSE
b1097	yceG	1154120	GTG	9	in_frame	1	13.757	2	TRUE	0	FALSE
b1098	tmk	1155107	GTG	-16	out_of_frame	1	24.1127	5	TRUE	0	FALSE
b1100	ycfH	1156819	ATG	43	out_of_frame	1	12.1148	1	FALSE	0	FALSE
b1102	fhuE	1161516	ATC	34	out_of_frame	-1	9.07676	2	TRUE	0	FALSE
b1105	lpoB	1162631	ATC	-6	in_frame	1	9.10481	2	TRUE	15.2418	TRUE
b1108	ycfP	1165129	ATG	-13	out_of_frame	1	27.2583	1	FALSE	0	FALSE
b1110	ycfJ	1167606	ATC	8	out_of_frame	1	52.2147	1	FALSE	0	FALSE
b1121	ycfZ	1181148	ATG	118	out_of_frame	-1	14.1698	3	TRUE	0	FALSE
b1126	potA	1185576	ATT	17	out_of_frame	-1	57.3029	5	TRUE	0	FALSE
b1127	pepT	1185835	GTG	-8	out_of_frame	1	89.2076	2	TRUE	0	FALSE
b1135	rluE	1194832	GTG	118	out_of_frame	-1	6.26981	1	FALSE	0	FALSE
b1137	ymfD	1197519	TTG	12	in_frame	-1	92.0486	5	TRUE	0	FALSE
b1140	intE	1200690	ATG	115	out_of_frame	-1	6.09845	1	FALSE	0	FALSE
b1140	intE	1200695	ATT	110	out_of_frame	-1	5.67298	1	FALSE	0	FALSE
b1141	xisE	1201038	ATC	-7	out_of_frame	-1	42.8226	5	TRUE	0	FALSE
b1150	ymfR	1205554	ATG	6	in_frame	1	51.7083	4	TRUE	0	FALSE
b1157	stfE	1209599	CTG	19	out_of_frame	-1	11.3377	4	TRUE	0	FALSE
b1158	pinE	1209677	ATT	-7	out_of_frame	1	7.02219	1	FALSE	0	FALSE
b1159	mcrA	1210397	GTG	52	out_of_frame	1	17.4301	2	TRUE	0	FALSE
b1159	mcrA	1210406	ATG	61	out_of_frame	1	15.9915	1	FALSE	0	FALSE
b1159	mcrA	1210415	ATG	70	out_of_frame	1	31.2237	3	TRUE	10.7708	TRUE
b1160	iraM	1211924	ATG	78	in_frame	-1	8.84379	5	TRUE	0	FALSE
b1162	bluR	1213934	TTG	124	out_of_frame	-1	10.7057	4	TRUE	0	FALSE
b1162	bluR	1214081	ATT	-23	out_of_frame	-1	50.6398	2	TRUE	0	FALSE
b1165	ymgA	1216056	ATG	-11	out_of_frame	1	12.0063	5	TRUE	0	FALSE
b1167	ymgC	1216819	ATG	72	in_frame	1	16.355	5	TRUE	13.8192	TRUE
b1176	minC	1226095	ATT	-16	out_of_frame	-1	15.3641	1	FALSE	0	FALSE
b1179	ycgL	1227718	TTG	5	out_of_frame	1	25.1133	5	TRUE	0	FALSE
b1181	ycgN	1228885	ATG	71	out_of_frame	1	45.6727	5	TRUE	0	FALSE
b1181	ycgN	1228895	TTG	81	in_frame	1	91.5393	3	TRUE	0	FALSE
b1183	umuD	1230769	TTG	3	in_frame	1	12.3571	2	TRUE	0	FALSE
b1184	umuC	1231250	ATG	65	out_of_frame	1	14.0406	2	TRUE	0	FALSE
b1185	dsbB	1232906	GTG	123	in_frame	-1	28.7152	1	FALSE	0	FALSE
b1186	nhaB	1234710	ATC	6	in_frame	-1	69.7214	4	TRUE	0	FALSE
b1188	ycgB	1237194	ATG	46	out_of_frame	-1	32.1042	5	TRUE	0	FALSE
b1188	ycgB	1237253	ATG	-13	out_of_frame	-1	21.8277	4	TRUE	0	FALSE
b1194	ycgR	1244519	ATT	7	out_of_frame	-1	6.646	3	TRUE	0	FALSE
b1198	dhaM	1249120	ATT	-7	out_of_frame	-1	6.09845	1	FALSE	0	FALSE
b1202	ycgV	1255945	ATC	6	in_frame	-1	37.92	3	TRUE	0	FALSE
b1206	dauA	1260780	ATG	22	out_of_frame	-1	11.2857	3	TRUE	0	FALSE
b1208	ispE	1262884	GTG	-8	out_of_frame	-1	65.1651	4	TRUE	0	FALSE
b1212	prmC	1266115	GTG	22	out_of_frame	1	16.5523	1	FALSE	0	FALSE
b1213	ychQ	1266948	GTG	25	out_of_frame	1	5.39204	2	TRUE	0	FALSE
b1214	ychA	1267307	CTG	-12	in_frame	1	34.0379	2	TRUE	0	FALSE
b1216	chaA	1271841	ATG	7	out_of_frame	-1	73.0521	1	FALSE	0	FALSE
b1218	chaC	1272499	GTG	-7	out_of_frame	1	82.6836	2	TRUE	0	FALSE
b1223	narK	1277943	ATC	-13	out_of_frame	1	6.42083	1	FALSE	0	FALSE
b1223	narK	1277967	ATC	11	out_of_frame	1	7.84101	2	TRUE	0	FALSE
b1224	narG	1279955	CTG	92	out_of_frame	1	15.788	4	TRUE	0	FALSE
b1232	purU	1288511	ATG	112	out_of_frame	-1	20.4227	1	FALSE	0	FALSE
b1234	rssA	1289343	ATT	99	in_frame	1	175.543	5	TRUE	23.5739	TRUE
b1236	galU	1291506	ATT	50	out_of_frame	1	7.99576	1	FALSE	0	FALSE
b1243	oppA	1301314	ATG	133	out_of_frame	1	46.3966	2	TRUE	39.4254	TRUE
b1249	clsA	1308618	TTG	26	out_of_frame	-1	16.2338	4	TRUE	0	FALSE
b1249	clsA	1308626	TTG	18	in_frame	-1	18.331	4	TRUE	0	FALSE
b1251	yciI	1310756	TTG	108	in_frame	-1	10.9095	3	TRUE	0	FALSE
b1251	yciI	1310767	ATG	97	out_of_frame	-1	5.90312	1	FALSE	0	FALSE
b1258	yciF	1315747	ATG	22	out_of_frame	-1	5.93624	2	TRUE	0	FALSE
b1258	yciF	1315781	CTG	-12	in_frame	-1	5.8151	3	TRUE	0	FALSE
b1266	yciV	1323212	GTG	-7	out_of_frame	1	29.9697	2	TRUE	0	FALSE
b1266	yciV	1323235	ATG	16	out_of_frame	1	20.474	3	TRUE	0	FALSE
b1269	rluB	1326933	GTG	82	out_of_frame	1	38.5762	2	TRUE	0	FALSE
b1272	sohB	1329336	ATT	5	out_of_frame	1	127.569	2	TRUE	5.28381	TRUE
b1285	gmr	1346714	TTG	27	in_frame	-1	12.6092	1	FALSE	0	FALSE
b1288	fabI	1351011	CTG	27	in_frame	-1	42.7652	1	FALSE	0	FALSE
b1295	ymjA	1357531	ATG	136	out_of_frame	-1	15.2983	3	TRUE	0	FALSE
b1295	ymjA	1357627	ATG	40	out_of_frame	-1	15.4237	3	TRUE	0	FALSE
b1296	puuP	1359115	GTG	71	out_of_frame	-1	5.89362	2	TRUE	0	FALSE
b1297	puuA	1360891	TTG	16	out_of_frame	-1	74.7395	5	TRUE	0	FALSE
b1298	puuD	1361131	ATG	12	in_frame	1	139.674	5	TRUE	0	FALSE
b1299	puuR	1361914	GTG	4	out_of_frame	1	221.579	5	TRUE	0	FALSE
b1307	pspD	1369378	CTG	-14	out_of_frame	1	24.6775	2	TRUE	0	FALSE
b1309	ycjM	1370255	GTG	40	out_of_frame	1	39.417	4	TRUE	0	FALSE
b1309	ycjM	1370348	ATG	133	out_of_frame	1	17.5555	3	TRUE	0	FALSE
b1310	ycjN	1371903	ATC	-5	out_of_frame	1	29.0919	2	TRUE	0	FALSE
b1311	ycjO	1373214	ATC	-7	out_of_frame	1	44.3903	3	TRUE	0	FALSE
b1316	ycjT	1377873	GTG	-10	out_of_frame	1	7.09122	1	FALSE	0	FALSE
b1317	ycjU	1380134	ATC	-13	out_of_frame	1	12.9628	1	FALSE	0	FALSE
b1322	ycjF	1385504	ATT	-6	in_frame	1	26.3332	2	TRUE	0	FALSE
b1336	abgT	1401778	ATG	-6	in_frame	-1	96.5292	4	TRUE	0	FALSE
b1342	ydaN	1408035	ATG	-14	out_of_frame	1	26.4102	3	TRUE	0	FALSE
b1345	intR	1413160	ATG	74	out_of_frame	-1	23.1174	2	TRUE	0	FALSE
b1348	ralR	1413840	GTG	86	out_of_frame	-1	10.2825	3	TRUE	0	FALSE
b1349	recT	1414708	GTG	84	in_frame	-1	8.50947	2	TRUE	0	FALSE
b1349	recT	1414737	GTG	55	out_of_frame	-1	7.40391	3	TRUE	0	FALSE
b1356	racR	1420248	ATT	-8	out_of_frame	-1	188.82	4	TRUE	0	FALSE
b1357	ydaS	1420359	ATT	-5	out_of_frame	1	127.784	2	TRUE	0	FALSE
b1361	ydaW	1422751	ATG	51	in_frame	1	452.447	4	TRUE	0	FALSE
b1365	ynaK	1425511	GTG	135	in_frame	1	5.14125	1	FALSE	0	FALSE
b1368	tmpR	1426511	ATG	58	out_of_frame	1	130.86	4	TRUE	0	FALSE
b1370	insH1	1428592	ATC	133	out_of_frame	-1	7.26887	3	TRUE	0	FALSE
b1383	ydbL	1445931	ATG	52	out_of_frame	1	206.528	3	TRUE	0	FALSE
b1385	feaB	1447531	ATG	13	out_of_frame	1	405.603	5	TRUE	0	FALSE
b1388	paaA	1453999	ATG	73	out_of_frame	1	21.6855	5	TRUE	0	FALSE
b1389	paaB	1454860	ATT	-7	out_of_frame	1	157.623	1	FALSE	0	FALSE
b1391	paaD	1456042	ATG	118	out_of_frame	1	11.6296	2	TRUE	0	FALSE
b1397	paaJ	1461025	ATG	133	out_of_frame	1	7.75346	4	TRUE	0	FALSE
b1400	paaY	1464476	ATT	6	in_frame	1	18.8991	1	FALSE	0	FALSE
b1409	ynbB	1478322	GTG	97	out_of_frame	1	28.2231	1	FALSE	0	FALSE
b1413	hrpA	1483077	ATT	17	out_of_frame	1	15.8083	1	FALSE	0	FALSE
b1413	hrpA	1483120	CTG	60	in_frame	1	25.812	2	TRUE	0	FALSE
b1421	trg	1492449	CTG	-20	out_of_frame	1	26.4102	2	TRUE	0	FALSE
b1428	ydcK	1500463	CTG	-15	in_frame	-1	5.93624	4	TRUE	0	FALSE
b1434	ydcN	1506298	ATG	127	out_of_frame	1	31.0462	3	TRUE	0	FALSE
b1442	ydcU	1513836	ATG	6	in_frame	1	73.779	5	TRUE	0	FALSE
b1445	ydcX	1517502	CTG	114	in_frame	1	50.5186	5	TRUE	0	FALSE
b1447	ydcZ	1518204	CTG	126	in_frame	-1	37.8671	2	TRUE	0	FALSE
b1450	mcbR	1520286	ATG	25	out_of_frame	1	42.7652	5	TRUE	0	FALSE
b1450	mcbR	1520396	ATG	135	in_frame	1	23.8661	1	FALSE	0	FALSE
b1455	yncH	1526982	GTG	43	out_of_frame	1	60.532	5	TRUE	0	FALSE
b1455	yncH	1527071	ATG	132	in_frame	1	89.7705	4	TRUE	0	FALSE
b1459	yncI	1531365	TTG	41	out_of_frame	1	323.344	5	TRUE	0	FALSE
b1464	yddE	1535832	ATG	25	out_of_frame	-1	9.32838	4	TRUE	0	FALSE
b1467	narY	1538736	ATG	116	out_of_frame	-1	126.791	2	TRUE	0	FALSE
b1468	narZ	1542594	ATG	-5	out_of_frame	-1	19.1856	1	FALSE	0	FALSE
b1471	yddK	1545647	ATT	66	in_frame	-1	5.45165	1	FALSE	0	FALSE
b1472	yddL	1546022	ATT	5	out_of_frame	-1	10.661	2	TRUE	0	FALSE
b1480	sra	1555976	ATT	-14	out_of_frame	-1	349.269	1	FALSE	0	FALSE
b1483	ddpF	1558058	ATC	-21	in_frame	-1	7.63231	1	FALSE	0	FALSE
b1485	ddpC	1559929	ATC	-20	out_of_frame	-1	70.508	5	TRUE	0	FALSE
b1486	ddpB	1560941	ATG	-13	out_of_frame	-1	21.8277	4	TRUE	0	FALSE
b1491	yddW	1568750	CTG	72	in_frame	-1	11.2041	2	TRUE	0	FALSE
b1494	pqqL	1575192	ATT	9	in_frame	-1	126.901	3	TRUE	0	FALSE
b1496	yddA	1579248	GTG	93	in_frame	-1	26.2138	5	TRUE	0	FALSE
b1502	ydeQ	1587631	ATT	102	in_frame	-1	5.39204	1	FALSE	0	FALSE
b1503	ydeR	1588308	ATC	-13	out_of_frame	-1	11.9936	2	TRUE	0	FALSE
b1505	ydeT	1589960	ATG	118	out_of_frame	-1	23.8661	4	TRUE	0	FALSE
b1506	yneL	1590299	GTG	126	in_frame	-1	57.1818	5	TRUE	0	FALSE
b1512	lsrR	1601204	ATG	36	in_frame	-1	60.8427	2	TRUE	0	FALSE
b1512	lsrR	1601247	ATG	-7	out_of_frame	-1	139.474	5	TRUE	0	FALSE
b1517	lsrF	1606124	ATG	25	out_of_frame	1	29.4995	2	TRUE	0	FALSE
b1524	glsB	1613238	ATG	12	in_frame	-1	7.80034	2	TRUE	0	FALSE
b1527	yneK	1615861	ATT	99	in_frame	1	21.9828	2	TRUE	0	FALSE
b1527	yneK	1615884	ATG	122	out_of_frame	1	92.1848	4	TRUE	0	FALSE
b1537	ydeJ	1624803	TTG	31	out_of_frame	1	129.668	5	TRUE	0	FALSE
b1551	ynfN	1638020	ATG	88	out_of_frame	-1	67.5886	3	TRUE	0	FALSE
b1551	ynfN	1638071	CTG	37	out_of_frame	-1	9.4304	1	FALSE	0	FALSE
b1554	rrrQ	1639939	ATG	117	in_frame	-1	250.291	5	TRUE	0	FALSE
b1556	essQ	1640579	ATC	5	out_of_frame	-1	136.431	3	TRUE	0	FALSE
b1560	ydfU	1644314	CTG	-11	out_of_frame	-1	48.338	5	TRUE	0	FALSE
b1563	relE	1645591	ATG	41	out_of_frame	-1	7.40391	1	FALSE	0	FALSE
b1567	intK	1647330	ATG	25	undefined	-1	14.8343	2	TRUE	0	FALSE
b1567	intK	1647352	CTG	3	in_frame	-1	16.3015	2	TRUE	0	FALSE
b1567	intK	1647365	ATG	-10	out_of_frame	-1	41.0691	5	TRUE	0	FALSE
b1570	dicA	1647946	ATT	13	out_of_frame	1	16.3086	3	TRUE	0	FALSE
b1575	dicB	1649739	ATG	131	undefined	1	73.1733	1	FALSE	0	FALSE
b1576	ydfD	1649848	TTG	55	out_of_frame	1	27.0856	3	TRUE	0	FALSE
b1579	intQ	1651602	ATG	52	out_of_frame	1	29.4155	5	TRUE	0	FALSE
b1579	intQ	1651659	ATT	109	out_of_frame	1	15.7999	1	FALSE	0	FALSE
b1583	ynfB	1655800	ATG	-7	out_of_frame	1	9.70513	3	TRUE	0	FALSE
b1583	ynfB	1655903	CTG	96	in_frame	1	10.2976	3	TRUE	0	FALSE
b1585	ynfC	1657407	GTG	49	out_of_frame	-1	5.45165	3	TRUE	0	FALSE
b1585	ynfC	1657468	CTG	-12	in_frame	-1	5.45165	1	FALSE	0	FALSE
b1595	ynfL	1669471	CTG	120	in_frame	-1	9.11252	4	TRUE	0	FALSE
b1603	pntA	1677905	ATC	-3	in_frame	-1	34.747	2	TRUE	0	FALSE
b1608	rstA	1682183	ATG	25	out_of_frame	1	19.6259	5	TRUE	0	FALSE
b1613	manA	1688568	ATT	-7	out_of_frame	1	15.2983	2	TRUE	10.9741	TRUE
b1617	uidA	1695990	CTG	80	out_of_frame	-1	29.0329	1	FALSE	0	FALSE
b1618	uidR	1696972	ATG	79	out_of_frame	-1	8.05293	1	FALSE	0	FALSE
b1618	uidR	1697039	ATG	12	in_frame	-1	26.1138	5	TRUE	0	FALSE
b1620	malI	1699185	ATC	-6	in_frame	-1	19.938	3	TRUE	0	FALSE
b1621	malX	1699487	ATG	133	out_of_frame	1	20.2809	2	TRUE	0	FALSE
b1622	malY	1700994	ATG	38	out_of_frame	1	85.7213	4	TRUE	0	FALSE
b1624	ydgJ	1704280	ATT	27	in_frame	-1	26.8048	2	TRUE	0	FALSE
b1627	rsxA	1705868	CTG	102	in_frame	1	11.509	5	TRUE	0	FALSE
b1648	ydhL	1725940	ATC	-21	in_frame	-1	48.8226	1	FALSE	0	FALSE
b1649	nemR	1726041	ATG	19	out_of_frame	1	32.217	5	TRUE	0	FALSE
b1657	ydhP	1737302	GTG	-13	out_of_frame	-1	30.2205	2	TRUE	0	FALSE
b1658	purR	1737859	ATG	16	out_of_frame	1	22.6967	2	TRUE	26.8255	TRUE
b1659	ydhB	1739766	ATG	31	out_of_frame	-1	121.642	3	TRUE	0	FALSE
b1663	mdtK	1743448	GTG	-8	out_of_frame	1	83.1091	2	TRUE	21.7449	TRUE
b1667	ydhR	1746693	ATC	-6	in_frame	1	36.8744	2	TRUE	235.333	TRUE
b1669	ydhT	1749424	CTG	134	out_of_frame	-1	18.8991	5	TRUE	0	FALSE
b1669	ydhT	1749452	ATG	106	out_of_frame	-1	22.3575	4	TRUE	0	FALSE
b1671	ydhX	1750898	ATG	114	in_frame	-1	31.983	5	TRUE	0	FALSE
b1672	ydhW	1751714	ATG	9	in_frame	-1	169.217	4	TRUE	0	FALSE
b1676	pykF	1755751	ATG	54	in_frame	1	16.7353	2	TRUE	0	FALSE
b1685	ydiH	1765015	TTG	106	out_of_frame	-1	29.3155	5	TRUE	0	FALSE
b1687	ydiJ	1768581	ATG	103	out_of_frame	-1	25.6135	4	TRUE	0	FALSE
b1688	ydiK	1769142	ATT	69	in_frame	1	46.3996	1	FALSE	0	FALSE
b1694	ydiF	1775593	CTG	7	out_of_frame	1	6.54198	2	TRUE	0	FALSE
b1694	ydiF	1775622	GTG	36	in_frame	1	5.82778	1	FALSE	0	FALSE
b1698	ydiR	1780408	ATT	8	out_of_frame	1	281.426	5	TRUE	0	FALSE
b1702	ppsA	1787053	ATG	58	out_of_frame	-1	64.9532	4	TRUE	0	FALSE
b1711	btuC	1795059	TTG	92	out_of_frame	-1	7.37487	2	TRUE	0	FALSE
b1713	pheT	1797928	CTG	15	in_frame	-1	32.5296	1	FALSE	0	FALSE
b1715	pheM	1799224	ATC	45	in_frame	-1	15.9915	5	TRUE	0	FALSE
b1717	rpmI	1799989	ATT	9	in_frame	-1	50.6398	3	TRUE	0	FALSE
b1718	infC	1800653	ATT	-16	out_of_frame	-1	45.5516	5	TRUE	0	FALSE
b1737	chbC	1821221	ATT	-8	out_of_frame	-1	32.8538	3	TRUE	0	FALSE
b1738	chbB	1821632	ATG	-14	out_of_frame	-1	27.864	1	FALSE	0	FALSE
b1741	cho	1823500	ATT	-14	out_of_frame	1	12.7205	4	TRUE	0	FALSE
b1746	astD	1829725	ATG	8	out_of_frame	-1	92.6489	5	TRUE	0	FALSE
b1752	ydjZ	1834813	ATG	6	in_frame	1	14.1824	2	TRUE	0	FALSE
b1759	nudG	1841498	ATT	9	in_frame	1	14.1743	4	TRUE	0	FALSE
b1762	ynjI	1844875	ATG	-5	out_of_frame	-1	92.7932	2	TRUE	0	FALSE
b1763	topB	1846972	ATT	-13	out_of_frame	-1	13.9867	4	TRUE	0	FALSE
b1766	sppA	1848956	ATT	120	in_frame	1	43.3871	1	FALSE	0	FALSE
b1767	ansA	1850907	ATG	48	in_frame	1	8.02536	3	TRUE	0	FALSE
b1768	pncA	1851999	CTG	113	out_of_frame	1	19.0202	4	TRUE	0	FALSE
b1769	ydjE	1853992	ATC	-14	out_of_frame	-1	22.8873	2	TRUE	0	FALSE
b1770	ydjF	1854720	ATG	133	out_of_frame	-1	14.7497	1	FALSE	0	FALSE
b1771	ydjG	1855980	ATG	-10	out_of_frame	-1	145.228	2	TRUE	0	FALSE
b1772	ydjH	1856791	ATG	136	out_of_frame	-1	19.2625	1	FALSE	0	FALSE
b1776	ydjL	1861249	ATG	82	out_of_frame	-1	148.72	3	TRUE	0	FALSE
b1778	msrB	1862438	ATG	-10	out_of_frame	-1	37.3681	3	TRUE	0	FALSE
b1780	yeaD	1863842	CTG	-7	out_of_frame	1	96.5551	3	TRUE	0	FALSE
b1784	yeaH	1868959	CTG	5	out_of_frame	1	77.8803	4	TRUE	0	FALSE
b1789	yeaL	1874366	TTG	15	in_frame	1	12.9628	1	FALSE	0	FALSE
b1790	yeaM	1875563	TTG	12	in_frame	-1	36.2395	3	TRUE	0	FALSE
b1797	yeaR	1879969	ATT	-22	out_of_frame	-1	28.712	1	FALSE	0	FALSE
b1807	tsaB	1891172	GTG	94	out_of_frame	-1	18.4332	3	TRUE	0	FALSE
b1808	yoaA	1893250	ATC	-16	out_of_frame	-1	17.4453	5	TRUE	0	FALSE
b1813	nudL	1896154	CTG	-15	in_frame	1	9.93412	1	FALSE	0	FALSE
b1822	rlmA	1907073	CTG	-14	out_of_frame	-1	6.90543	2	TRUE	0	FALSE
b1831	proQ	1915400	GTG	133	out_of_frame	-1	14.6589	1	FALSE	0	FALSE
b1831	proQ	1915515	TTG	18	in_frame	-1	40.6215	5	TRUE	0	FALSE
b1837	yebW	1922150	CTG	30	in_frame	1	5.5099	1	FALSE	0	FALSE
b1839	yebY	1923598	ATG	107	out_of_frame	-1	103.311	4	TRUE	0	FALSE
b1843	yobB	1925436	ATT	-3	in_frame	1	40.6885	1	FALSE	0	FALSE
b1844	exoX	1926152	TTG	33	in_frame	1	6.78428	1	FALSE	0	FALSE
b1846	yebE	1929720	ATT	-14	out_of_frame	-1	184.145	5	TRUE	0	FALSE
b1848	yebG	1930698	ATG	48	in_frame	-1	47.7322	2	TRUE	0	FALSE
b1849	purT	1930958	GTG	78	in_frame	1	73.536	4	TRUE	0	FALSE
b1850	eda	1932747	CTG	8	out_of_frame	-1	60.4319	2	TRUE	0	FALSE
b1856	mepM	1941642	GTG	-8	out_of_frame	-1	577.575	3	TRUE	0	FALSE
b1859	znuB	1943406	ATC	-7	out_of_frame	1	23.0729	1	FALSE	0	FALSE
b1860	ruvB	1945367	ATG	-12	in_frame	-1	32.1042	3	TRUE	0	FALSE
b1866	aspS	1950526	ATC	-5	out_of_frame	-1	10.1571	3	TRUE	0	FALSE
b1877	yecT	1962095	ATG	124	out_of_frame	1	42.7226	5	TRUE	0	FALSE
b1884	cheR	1969264	ATC	99	in_frame	-1	5.08821	1	FALSE	0	FALSE
b1885	tap	1970999	CTG	-16	out_of_frame	-1	25.1987	5	TRUE	0	FALSE
b1887	cheW	1973322	ATG	16	out_of_frame	-1	44.3903	3	TRUE	0	FALSE
b1887	cheW	1973329	ATG	9	in_frame	-1	61.1323	5	TRUE	0	FALSE
b1888	cheA	1975317	ATG	6	in_frame	-1	23.0181	1	FALSE	0	FALSE
b1890	motA	1977146	ATG	-8	out_of_frame	-1	124.268	3	TRUE	0	FALSE
b1892	flhD	1978205	GTG	-9	in_frame	-1	38.3574	5	TRUE	0	FALSE
b1896	otsA	1981617	ATG	-6	in_frame	-1	69.2103	1	FALSE	0	FALSE
b1900	araG	1984944	ATG	124	out_of_frame	-1	458.518	2	TRUE	0	FALSE
b1904	yecR	1988214	CTG	-7	out_of_frame	1	6.01902	1	FALSE	0	FALSE
b1908	yecA	1991593	GTG	25	out_of_frame	-1	9.81297	1	FALSE	0	FALSE
b1912	pgsA	1992779	GTG	37	out_of_frame	-1	5.14125	1	FALSE	0	FALSE
b1913	uvrC	1994714	ATC	-9	in_frame	-1	5.67298	1	FALSE	0	FALSE
b1921	fliZ	2000894	GTG	129	in_frame	-1	16.5523	3	TRUE	0	FALSE
b1923	fliC	2003608	ATC	-3	in_frame	-1	18.4332	3	TRUE	0	FALSE
b1928	yedD	2007956	GTG	133	out_of_frame	-1	7.02657	2	TRUE	0	FALSE
b1949	fliQ	2022639	ATG	24	in_frame	1	12.6092	4	TRUE	0	FALSE
b1953	yodD	2025043	ATG	58	out_of_frame	1	9.9602	2	TRUE	0	FALSE
b1958	yedI	2029359	TTG	6	in_frame	-1	19.5103	2	TRUE	0	FALSE
b1961	dcm	2032217	GTG	99	in_frame	-1	10.0553	4	TRUE	0	FALSE
b1968	yedV	2038043	TTG	108	in_frame	-1	7.5167	2	TRUE	0	FALSE
b1971	yedY	2039508	ATG	31	out_of_frame	1	8.52695	2	TRUE	0	FALSE
b1978	yeeJ	2044971	ATG	34	out_of_frame	1	18.6568	1	FALSE	0	FALSE
b1985	yeeO	2059656	TTG	33	in_frame	-1	13.6897	5	TRUE	0	FALSE
b1987	cbl	2060796	CTG	117	in_frame	-1	38.6462	5	TRUE	0	FALSE
b1988	nac	2061802	ATC	130	out_of_frame	-1	19.0727	4	TRUE	0	FALSE
b1990	ldtA	2063315	GTG	7	out_of_frame	-1	65.5822	3	TRUE	0	FALSE
b1990	ldtA	2063325	ATG	-3	in_frame	-1	21.841	1	FALSE	0	FALSE
b1993	cobU	2065757	ATT	6	in_frame	-1	25.9601	4	TRUE	0	FALSE
b2012	yeeD	2084446	ATT	6	in_frame	-1	57.5452	5	TRUE	0	FALSE
b2013	yeeE	2085515	ATG	9	in_frame	-1	52.6278	5	TRUE	0	FALSE
b2014	plaP	2086971	ATG	90	in_frame	-1	5.51744	2	TRUE	0	FALSE
b2015	yeeY	2088273	CTG	-16	out_of_frame	-1	6.646	3	TRUE	0	FALSE
b2022	hisB	2093464	TTG	-3	in_frame	1	173.35	4	TRUE	32.9222	TRUE
b2026	hisI	2096605	ATC	-8	out_of_frame	1	5.67298	1	FALSE	0	FALSE
b2032	wbbK	2104408	ATG	100	out_of_frame	-1	10.5055	4	TRUE	0	FALSE
b2033	wbbJ	2105025	ATG	58	out_of_frame	-1	13.919	2	TRUE	0	FALSE
b2034	wbbI	2106019	ATG	37	out_of_frame	-1	21.322	5	TRUE	0	FALSE
b2035	wbbH	2107218	ATC	7	out_of_frame	-1	6.10322	1	FALSE	0	FALSE
b2035	wbbH	2107239	ATG	-14	out_of_frame	-1	11.5496	4	TRUE	0	FALSE
b2036	glf	2108213	ATG	115	out_of_frame	-1	12.0794	3	TRUE	0	FALSE
b2037	wzxB	2109537	CTG	46	out_of_frame	-1	5.5099	1	FALSE	0	FALSE
b2038	rfbC	2110141	ATT	-4	out_of_frame	-1	27.838	1	FALSE	0	FALSE
b2041	rfbB	2112972	ATG	88	out_of_frame	-1	17.5555	3	TRUE	0	FALSE
b2044	wcaL	2117148	TTG	-22	out_of_frame	-1	7.14772	1	FALSE	0	FALSE
b2048	cpsG	2122934	ATT	44	out_of_frame	-1	20.9586	1	FALSE	0	FALSE
b2058	wcaB	2132542	CTG	12	in_frame	-1	7.39002	2	TRUE	0	FALSE
b2068	alkA	2147530	CTG	9	in_frame	-1	70.0234	3	TRUE	0	FALSE
b2070	yegI	2150950	GTG	34	out_of_frame	-1	16.1761	3	TRUE	0	FALSE
b2071	yegJ	2151272	ATG	88	out_of_frame	1	57.748	1	FALSE	0	FALSE
b2073	yegL	2153015	ATG	112	out_of_frame	-1	9.90523	5	TRUE	0	FALSE
b2079	baeR	2164327	ATG	52	out_of_frame	1	12.1854	4	TRUE	0	FALSE
b2079	baeR	2164353	ATT	78	in_frame	1	6.78141	1	FALSE	0	FALSE
b2080	yegP	2165196	TTG	8	out_of_frame	1	10.8057	1	FALSE	0	FALSE
b2080	yegP	2165219	GTG	31	out_of_frame	1	13.5686	5	TRUE	0	FALSE
b2082	ogrK	2167528	GTG	-9	in_frame	-1	26.8048	2	TRUE	0	FALSE
b2083	yegZ	2167689	ATT	124	out_of_frame	-1	7.90417	3	TRUE	0	FALSE
b2096	gatY	2177209	ATG	-6	in_frame	-1	14.3045	4	TRUE	0	FALSE
b2102	yegX	2183659	ATG	-9	in_frame	-1	17.5555	1	FALSE	0	FALSE
b2103	thiD	2184535	TTG	-20	out_of_frame	-1	46.8842	4	TRUE	0	FALSE
b2107	rcnB	2187068	ATG	109	out_of_frame	1	33.0594	3	TRUE	46.335	TRUE
b2109	yehB	2190804	ATG	105	in_frame	-1	19.1414	4	TRUE	0	FALSE
b2109	yehB	2190915	CTG	-6	in_frame	-1	14.546	2	TRUE	0	FALSE
b2110	yehC	2191599	ATG	45	in_frame	-1	13.2051	5	TRUE	0	FALSE
b2121	yehP	2207952	CTG	-14	out_of_frame	1	5.67298	2	TRUE	0	FALSE
b2125	yehT	2212853	GTG	108	in_frame	-1	101.401	3	TRUE	0	FALSE
b2129	yehX	2217316	GTG	90	in_frame	-1	15.7492	4	TRUE	0	FALSE
b2133	dld	2222177	GTG	-7	out_of_frame	1	14.0444	1	FALSE	0	FALSE
b2133	dld	2222230	TTG	46	out_of_frame	1	9.69183	1	FALSE	0	FALSE
b2137	yohF	2227281	GTG	-12	in_frame	-1	19.7136	1	FALSE	0	FALSE
b2140	dusC	2230363	ATG	21	in_frame	-1	27.2583	3	TRUE	0	FALSE
b2147	preA	2235258	TTG	-6	in_frame	1	199.831	2	TRUE	0	FALSE
b2149	mglA	2239156	ATG	132	in_frame	-1	7.63231	4	TRUE	0	FALSE
b2166	psuK	2259282	ATT	13	out_of_frame	-1	170.595	4	TRUE	0	FALSE
b2173	yeiR	2267943	TTG	115	out_of_frame	1	7.65852	2	TRUE	0	FALSE
b2173	yeiR	2267961	ATG	133	out_of_frame	1	11.1456	5	TRUE	0	FALSE
b2177	yejA	2272357	TTG	-6	in_frame	1	45.3507	4	TRUE	0	FALSE
b2179	yejE	2275379	GTG	107	out_of_frame	1	7.26887	2	TRUE	0	FALSE
b2181	yejG	2278261	GTG	-25	out_of_frame	-1	12.2064	5	TRUE	0	FALSE
b2183	rsuA	2280491	ATC	-9	in_frame	-1	15.7083	5	TRUE	0	FALSE
b2202	napC	2298231	CTG	27	in_frame	-1	8.65129	2	TRUE	0	FALSE
b2205	napG	2300280	CTG	-21	in_frame	-1	6.70354	3	TRUE	0	FALSE
b2208	napF	2303486	ATG	10	out_of_frame	-1	9.69183	3	TRUE	0	FALSE
b2208	napF	2303512	ATG	-16	out_of_frame	-1	10.9033	2	TRUE	0	FALSE
b2219	atoS	2320034	ATT	-8	out_of_frame	1	5.39204	1	FALSE	0	FALSE
b2226	yfaQ	2329744	TTG	52	out_of_frame	-1	44.8247	5	TRUE	0	FALSE
b2230	yfaA	2336651	ATG	-8	out_of_frame	-1	33.4808	3	TRUE	0	FALSE
b2232	ubiG	2339570	ATG	4	out_of_frame	1	37.3135	1	FALSE	5.69026	TRUE
b2237	inaA	2349410	TTG	61	out_of_frame	-1	5.39204	1	FALSE	0	FALSE
b2238	yfaH	2349686	ATG	36	in_frame	1	234.01	2	TRUE	0	FALSE
b2240	glpT	2352377	ATC	-4	out_of_frame	-1	27.7126	2	TRUE	0	FALSE
b2242	glpB	2354245	CTG	-19	out_of_frame	1	7.14759	2	TRUE	0	FALSE
b2247	rhmD	2361416	ATC	-3	in_frame	-1	11.7872	2	TRUE	0	FALSE
b2251	nudI	2364607	CTG	54	in_frame	1	12.4142	3	TRUE	0	FALSE
b2254	arnC	2367178	TTG	108	in_frame	1	15.6007	2	TRUE	0	FALSE
b2254	arnC	2367196	ATC	126	in_frame	1	6.80359	3	TRUE	0	FALSE
b2258	arnF	2372871	ATC	-20	out_of_frame	1	5.08821	1	FALSE	0	FALSE
b2274	yfbO	2388759	ATG	125	out_of_frame	1	12.7904	2	TRUE	0	FALSE
b2274	yfbO	2388767	ATG	133	out_of_frame	1	56.9299	3	TRUE	0	FALSE
b2282	nuoH	2397466	TTG	-25	out_of_frame	-1	20.8374	1	FALSE	0	FALSE
b2283	nuoG	2400155	ATT	9	in_frame	-1	11.5365	1	FALSE	0	FALSE
b2288	nuoA	2405065	ATG	6	in_frame	-1	12.6067	5	TRUE	0	FALSE
b2292	yfbS	2411344	GTG	7	out_of_frame	-1	99.2841	4	TRUE	0	FALSE
b2293	yfbT	2412102	CTG	-14	out_of_frame	-1	6.39521	3	TRUE	0	FALSE
b2298	yfcC	2417215	GTG	135	in_frame	1	10.2114	2	TRUE	0	FALSE
b2299	yfcD	2419129	ATG	46	out_of_frame	-1	18.5429	4	TRUE	0	FALSE
b2304	yfcH	2421694	ATC	-13	out_of_frame	1	14.6589	5	TRUE	0	FALSE
b2304	yfcH	2421716	GTG	9	in_frame	1	11.6556	3	TRUE	48.3672	TRUE
b2307	hisM	2425209	CTG	23	out_of_frame	-1	32.1058	4	TRUE	0	FALSE
b2322	yfcJ	2440134	ATT	-15	in_frame	-1	13.932	4	TRUE	0	FALSE
b2325	yfcL	2444181	ATG	-13	out_of_frame	-1	14.9012	1	FALSE	0	FALSE
b2329	aroC	2447457	ATT	15	in_frame	-1	21.4432	3	TRUE	0	FALSE
b2341	fadJ	2459172	CTG	-14	out_of_frame	-1	5.76823	1	FALSE	0	FALSE
b2349	intS	2466562	ATT	18	in_frame	1	7.14759	3	TRUE	0	FALSE
b2355	yfdL	2472034	GTG	87	in_frame	-1	25.8316	3	TRUE	0	FALSE
b2355	yfdL	2472058	TTG	63	in_frame	-1	9.60507	2	TRUE	0	FALSE
b2356	yfdM	2472320	GTG	66	in_frame	-1	23.5027	1	FALSE	0	FALSE
b2357	yfdN	2472810	TTG	70	out_of_frame	-1	8.15889	3	TRUE	0	FALSE
b2357	yfdN	2472874	ATG	6	in_frame	-1	6.14566	4	TRUE	0	FALSE
b2363	yfdT	2475999	ATG	127	out_of_frame	1	7.14759	2	TRUE	0	FALSE
b2365	dsdX	2477839	GTG	-7	out_of_frame	1	7.89996	2	TRUE	0	FALSE
b2366	dsdA	2479216	ATG	15	in_frame	1	50.6398	5	TRUE	0	FALSE
b2368	emrK	2483215	ATG	123	in_frame	-1	79.9576	5	TRUE	0	FALSE
b2374	frc	2493132	TTG	121	out_of_frame	-1	14.3045	4	TRUE	0	FALSE
b2376	ypdI	2494779	GTG	82	out_of_frame	1	5.8151	3	TRUE	0	FALSE
b2378	lpxP	2495655	ATG	11	out_of_frame	1	17.009	5	TRUE	0	FALSE
b2381	ypdB	2500432	CTG	50	out_of_frame	1	13.033	4	TRUE	0	FALSE
b2381	ypdB	2500439	ATT	57	in_frame	1	21.1919	3	TRUE	0	FALSE
b2382	ypdC	2501116	ATC	-13	out_of_frame	1	7.50396	1	FALSE	0	FALSE
b2388	glk	2509432	TTG	-7	out_of_frame	-1	22.9932	2	TRUE	0	FALSE
b2395	yfeA	2517813	CTG	18	in_frame	-1	8.15076	3	TRUE	0	FALSE
b2398	yfeC	2518476	ATG	10	out_of_frame	1	56.2297	5	TRUE	11.787	TRUE
b2399	yfeD	2518833	ATG	21	in_frame	1	5.70301	2	TRUE	0	FALSE
b2408	yfeN	2525187	ATG	61	out_of_frame	1	9.53636	4	TRUE	0	FALSE
b2409	yfeR	2526791	GTG	64	out_of_frame	-1	11.6556	3	TRUE	0	FALSE
b2419	yfeK	2537471	TTG	130	out_of_frame	1	28.5909	2	TRUE	0	FALSE
b2430	yfeW	2548098	ATC	-3	in_frame	1	7.52378	2	TRUE	0	FALSE
b2430	yfeW	2548113	ATG	12	in_frame	1	9.30491	4	TRUE	0	FALSE
b2434	ypeA	2552026	ATG	111	in_frame	-1	15.1435	5	TRUE	0	FALSE
b2441	eutB	2558632	ATG	46	out_of_frame	-1	25.3199	5	TRUE	0	FALSE
b2441	eutB	2558650	ATG	28	out_of_frame	-1	17.4453	1	FALSE	0	FALSE
b2443	yffL	2560370	ATG	114	in_frame	1	11.2041	2	TRUE	14.0224	TRUE
b2446	yffO	2562098	ATT	-12	in_frame	1	7.26887	2	TRUE	0	FALSE
b2458	eutD	2573518	CTG	-14	out_of_frame	-1	17.8087	4	TRUE	0	FALSE
b2461	eutP	2575320	GTG	136	out_of_frame	-1	7.39838	3	TRUE	0	FALSE
b2461	eutP	2575333	ATT	123	in_frame	-1	5.53115	1	FALSE	0	FALSE
b2461	eutP	2575347	ATG	109	out_of_frame	-1	6.9494	2	TRUE	0	FALSE
b2480	bcp	2600481	ATC	4	out_of_frame	1	71.3561	1	FALSE	34.9544	TRUE
b2484	hyfD	2604788	CTG	-22	out_of_frame	1	23.9873	1	FALSE	0	FALSE
b2488	hyfH	2610229	CTG	66	in_frame	1	20.5951	2	TRUE	0	FALSE
b2489	hyfI	2610768	ATG	63	in_frame	1	22.4118	2	TRUE	0	FALSE
b2491	hyfR	2611905	ATG	6	in_frame	1	119.573	1	FALSE	0	FALSE
b2491	hyfR	2611947	ATT	48	in_frame	1	270.409	4	TRUE	0	FALSE
b2493	yfgO	2615871	ATG	9	in_frame	-1	72.5675	5	TRUE	0	FALSE
b2501	ppk	2623037	GTG	-6	in_frame	1	20.474	4	TRUE	0	FALSE
b2510	yfgJ	2635726	ATG	87	in_frame	-1	22.0396	4	TRUE	0	FALSE
b2517	rlmN	2644239	ATG	43	out_of_frame	-1	6.52392	2	TRUE	0	FALSE
b2519	pbpC	2647195	GTG	129	in_frame	-1	5.51744	1	FALSE	0	FALSE
b2521	sseA	2652605	TTG	112	out_of_frame	1	29.3508	1	FALSE	0	FALSE
b2539	hcaF	2670381	GTG	-8	out_of_frame	1	18.684	3	TRUE	0	FALSE
b2555	yfhG	2689514	CTG	-9	in_frame	-1	22.6919	2	TRUE	0	FALSE
b2558	mltF	2695932	TTG	132	in_frame	1	8.79312	2	TRUE	0	FALSE
b2563	acpS	2700883	ATC	114	in_frame	-1	11.8725	1	FALSE	0	FALSE
b2574	nadB	2710442	ATG	23	out_of_frame	1	190	5	TRUE	0	FALSE
b2577	yfiE	2715327	TTG	-8	out_of_frame	-1	25.2184	2	TRUE	0	FALSE
b2579	grcA	2716453	ATC	-5	out_of_frame	-1	5.5099	1	FALSE	0	FALSE
b2582	trxC	2718842	GTG	108	in_frame	1	5.39204	1	FALSE	15.6482	TRUE
b2582	trxC	2718849	ATG	115	out_of_frame	1	6.54198	1	FALSE	15.6482	TRUE
b2593	yfiH	2735039	CTG	-6	in_frame	-1	47.9997	4	TRUE	0	FALSE
b2598	pheL	2737663	GTG	65	undefined	1	266.382	4	TRUE	0	FALSE
b2600	tyrA	2739963	GTG	105	in_frame	-1	52.6993	5	TRUE	0	FALSE
b2606	rplS	2744493	ATG	36	in_frame	-1	14.9222	1	FALSE	0	FALSE
b2608	rimM	2745841	GTG	76	out_of_frame	-1	7.14772	3	TRUE	0	FALSE
b2619	ratA	2754736	ATG	27	in_frame	-1	24.7142	5	TRUE	0	FALSE
b2619	ratA	2754750	TTG	13	out_of_frame	-1	8.58273	2	TRUE	0	FALSE
b2623	yfjH	2758488	ATT	111	in_frame	-1	5.69395	1	FALSE	0	FALSE
b2623	yfjH	2758518	ATG	81	in_frame	-1	26.0468	5	TRUE	0	FALSE
b2627	yfjK	2763530	ATC	9	in_frame	-1	32.4236	4	TRUE	0	FALSE
b2638	yfjU	2772032	GTG	121	out_of_frame	-1	5.10568	1	FALSE	0	FALSE
b2642	yfjW	2773306	ATG	-11	out_of_frame	1	7.27298	2	TRUE	0	FALSE
b2642	yfjW	2773341	ATT	24	in_frame	1	9.92771	2	TRUE	0	FALSE
b2643	yfjX	2775994	ATG	76	out_of_frame	1	9.27932	2	TRUE	0	FALSE
b2645	yfjZ	2777128	ATG	14	out_of_frame	1	28.3486	1	FALSE	0	FALSE
b2647	ypjA	2782729	ATT	-4	out_of_frame	-1	20.0634	1	FALSE	0	FALSE
b2661	gabD	2791264	ATG	-8	out_of_frame	1	53.6696	3	TRUE	0	FALSE
b2663	gabP	2794274	ATG	22	out_of_frame	1	11.7615	2	TRUE	0	FALSE
b2664	csiR	2795757	ATG	84	in_frame	1	23.4124	5	TRUE	0	FALSE
b2666	yqaE	2797019	CTG	8	out_of_frame	-1	67.7216	4	TRUE	0	FALSE
b2668	ygaP	2797598	CTG	79	out_of_frame	1	19.4364	3	TRUE	0	FALSE
b2671	ygaC	2799902	GTG	91	out_of_frame	-1	22.9475	2	TRUE	0	FALSE
b2672	ygaM	2800133	ATG	-12	in_frame	1	38.4203	5	TRUE	0	FALSE
b2673	nrdH	2800719	ATC	-3	in_frame	1	22.2664	2	TRUE	92.2635	TRUE
b2677	proV	2804809	ATT	-5	out_of_frame	1	20.1105	1	FALSE	0	FALSE
b2681	ygaY	2808299	CTG	-16	out_of_frame	1	8.77774	2	TRUE	0	FALSE
b2681	ygaY	2808331	ATG	16	out_of_frame	1	6.39521	2	TRUE	0	FALSE
b2681	ygaY	2808650	GTG	81	in_frame	1	5.3305	2	TRUE	0	FALSE
b2701	mltB	2825559	ATG	16	out_of_frame	-1	11.6619	3	TRUE	0	FALSE
b2710	norV	2832518	GTG	43	out_of_frame	1	20.1105	1	FALSE	0	FALSE
b2714	ascG	2839272	ATG	-9	in_frame	-1	52.3332	2	TRUE	0	FALSE
b2715	ascF	2839533	ATT	10	out_of_frame	1	12.3571	1	FALSE	0	FALSE
b2717	hycI	2843058	ATG	-16	out_of_frame	-1	6.54198	1	FALSE	0	FALSE
b2719	hycG	2844202	ATT	7	out_of_frame	-1	14.4105	4	TRUE	0	FALSE
b2720	hycF	2844678	TTG	73	out_of_frame	-1	15.2646	3	TRUE	0	FALSE
b2723	hycC	2849149	GTG	91	out_of_frame	-1	15.2646	2	TRUE	0	FALSE
b2724	hycB	2849838	TTG	10	out_of_frame	-1	7.94697	3	TRUE	0	FALSE
b2726	hypA	2850634	ATG	-12	in_frame	1	92.4695	2	TRUE	0	FALSE
b2731	fhlA	2854376	TTG	39	in_frame	1	44.0978	5	TRUE	0	FALSE
b2752	cysD	2876345	ATT	-17	out_of_frame	-1	127.5	2	TRUE	0	FALSE
b2753	iap	2876698	TTG	118	out_of_frame	1	7.63231	1	FALSE	0	FALSE
b2755	ygbT	2879695	ATG	76	out_of_frame	-1	13.4174	3	TRUE	0	FALSE
b2755	ygbT	2879707	ATG	64	out_of_frame	-1	7.99576	1	FALSE	0	FALSE
b2756	casE	2880402	ATT	-16	out_of_frame	-1	59.2413	5	TRUE	0	FALSE
b2759	casB	2882574	ATG	62	out_of_frame	-1	27.6217	5	TRUE	0	FALSE
b2759	casB	2882641	ATC	-5	out_of_frame	-1	17.8063	1	FALSE	0	FALSE
b2777	queE	2905422	ATG	-5	out_of_frame	-1	35.9887	3	TRUE	0	FALSE
b2779	eno	2907855	GTG	85	out_of_frame	-1	24.2647	4	TRUE	0	FALSE
b2780	pyrG	2909562	ATG	103	out_of_frame	-1	39.4998	3	TRUE	0	FALSE
b2787	gudD	2919315	ATG	69	in_frame	-1	5.80306	2	TRUE	0	FALSE
b2789	gudP	2922107	GTG	-8	out_of_frame	-1	64.3175	3	TRUE	0	FALSE
b2791	truC	2923761	ATG	22	out_of_frame	-1	15.2646	1	FALSE	0	FALSE
b2792	yqcC	2924033	ATG	79	out_of_frame	-1	5.8148	1	FALSE	0	FALSE
b2795	ygdH	2926319	ATT	12	in_frame	1	188.396	4	TRUE	5.28381	TRUE
b2796	sdaC	2928327	ATC	99	in_frame	1	50.2059	2	TRUE	0	FALSE
b2801	fucP	2934283	ATG	49	out_of_frame	1	36.8744	2	TRUE	0	FALSE
b2802	fucI	2935576	ATC	-7	out_of_frame	1	80.9818	2	TRUE	0	FALSE
b2811	csdE	2944649	TTG	108	in_frame	1	7.02657	1	FALSE	0	FALSE
b2812	tcdA	2945837	CTG	4	out_of_frame	-1	46.0924	4	TRUE	0	FALSE
b2817	amiC	2949024	TTG	-15	in_frame	-1	5.5728	1	FALSE	0	FALSE
b2819	recD	2952455	ATT	5	out_of_frame	-1	11.7714	1	FALSE	0	FALSE
b2819	recD	2952480	ATG	-20	out_of_frame	-1	27.016	1	FALSE	0	FALSE
b2820	recB	2955998	GTG	4	out_of_frame	-1	27.1257	4	TRUE	0	FALSE
b2821	ptrA	2958896	ATG	-13	out_of_frame	-1	41.1217	5	TRUE	0	FALSE
b2827	thyA	2965036	ATG	118	out_of_frame	-1	10.9095	3	TRUE	0	FALSE
b2836	aas	2976018	TTG	-5	out_of_frame	-1	148.026	4	TRUE	0	FALSE
b2840	ygeA	2980625	ATT	9	in_frame	-1	66.7524	2	TRUE	0	FALSE
b2847	yqeI	2988493	ATT	-8	out_of_frame	1	7.62909	2	TRUE	0	FALSE
b2848	yqeJ	2989436	ATG	133	out_of_frame	1	30.7283	4	TRUE	0	FALSE
b2849	yqeK	2990228	ATC	131	out_of_frame	-1	26.584	3	TRUE	0	FALSE
b2850	ygeF	2990546	ATG	-7	out_of_frame	1	45.1881	4	TRUE	0	FALSE
b2850	ygeF	2990629	ATG	76	out_of_frame	1	61.5325	9	TRUE	0	FALSE
b2851	ygeG	2991349	ATC	82	out_of_frame	1	93.9862	3	TRUE	0	FALSE
b2854	pbl	2993998	ATG	60	in_frame	1	21.0111	5	TRUE	0	FALSE
b2854	pbl	2994040	ATG	102	in_frame	1	18.1825	3	TRUE	0	FALSE
b2854	pbl	2994406	ATG	25	undefined	1	16.9285	3	TRUE	0	FALSE
b2854	pbl	2994511	CTG	130	undefined	1	36.7411	3	TRUE	0	FALSE
b2856	ygeK	2995076	ATT	15	in_frame	-1	84.7448	5	TRUE	0	FALSE
b2856	ygeK	2995082	ATT	9	in_frame	-1	66.232	2	TRUE	0	FALSE
b2858	ygeN	2996029	ATT	-10	out_of_frame	-1	17.7281	2	TRUE	0	FALSE
b2859	ygeO	2996262	CTG	97	out_of_frame	-1	24.9132	5	TRUE	0	FALSE
b2859	ygeO	2996292	TTG	67	out_of_frame	-1	15.8843	2	TRUE	0	FALSE
b2865	ygeR	2999848	ATG	42	in_frame	-1	7.75346	2	TRUE	0	FALSE
b2866	xdhA	3000404	ATG	60	in_frame	1	9.40472	3	TRUE	0	FALSE
b2866	xdhA	3000420	ATG	76	out_of_frame	1	6.78428	1	FALSE	0	FALSE
b2866	xdhA	3000471	ATG	127	out_of_frame	1	34.2181	5	TRUE	0	FALSE
b2867	xdhB	3002597	ATT	-16	out_of_frame	1	8.10428	2	TRUE	0	FALSE
b2868	xdhC	3003517	ATG	29	out_of_frame	1	9.93412	5	TRUE	0	FALSE
b2870	ygeW	3006277	ATG	16	out_of_frame	1	51.7083	4	TRUE	0	FALSE
b2870	ygeW	3006358	ATG	97	out_of_frame	1	58.6854	3	TRUE	0	FALSE
b2874	yqeA	3011450	GTG	-10	out_of_frame	1	345.717	3	TRUE	0	FALSE
b2877	mocA	3015222	ATG	63	in_frame	1	37.1924	5	TRUE	0	FALSE
b2879	ssnA	3019137	CTG	-23	out_of_frame	1	44.7035	5	TRUE	0	FALSE
b2881	xdhD	3021299	CTG	-16	out_of_frame	1	117.289	2	TRUE	0	FALSE
b2886	ygfS	3028908	ATG	103	out_of_frame	-1	27.5495	1	FALSE	0	FALSE
b2889	idi	3033052	ATG	-12	in_frame	1	37.92	1	FALSE	0	FALSE
b2893	dsbC	3038825	ATT	-4	out_of_frame	-1	21.7217	1	FALSE	0	FALSE
b2895	fldB	3039980	ATG	126	in_frame	1	19.7471	1	FALSE	0	FALSE
b2901	bglA	3043667	GTG	6	in_frame	1	11.2857	3	TRUE	73.1605	TRUE
b2903	gcvP	3049047	ATC	-7	out_of_frame	-1	17.0539	3	TRUE	0	FALSE
b2909	ygfB	3055333	ATG	110	out_of_frame	-1	8.08399	2	TRUE	0	FALSE
b2913	serA	3058282	ATG	127	out_of_frame	-1	162.754	4	TRUE	0	FALSE
b2913	serA	3058379	ATT	30	in_frame	-1	124.661	1	FALSE	0	FALSE
b2914	rpiA	3059314	ATG	10	out_of_frame	-1	50.5186	5	TRUE	0	FALSE
b2915	yqfE	3059620	ATT	80	out_of_frame	-1	5.69395	1	FALSE	0	FALSE
b2921	ygfI	3067148	ATG	24	in_frame	-1	38.9206	5	TRUE	0	FALSE
b2928	yggC	3074621	ATG	67	out_of_frame	-1	48.6257	3	TRUE	0	FALSE
b2936	loiP	3081929	ATT	17	out_of_frame	1	22.8221	2	TRUE	0	FALSE
b2938	speA	3085832	ATG	78	in_frame	-1	63.5759	3	TRUE	0	FALSE
b2950	yggR	3095073	ATG	6	in_frame	-1	22.7758	5	TRUE	0	FALSE
b2956	yggM	3099553	ATG	11	out_of_frame	-1	90.5955	4	TRUE	0	FALSE
b2958	yggN	3101610	ATG	12	in_frame	-1	133.263	3	TRUE	0	FALSE
b2962	yggX	3104085	ATG	-7	out_of_frame	1	73.8584	3	TRUE	198.143	TRUE
b2971	yghG	3113441	ATC	35	out_of_frame	-1	310.779	4	TRUE	0	FALSE
b2972	pppA	3114306	CTG	45	in_frame	-1	5.8151	1	FALSE	0	FALSE
b2975	glcA	3121248	ATG	30	in_frame	-1	17.8087	5	TRUE	0	FALSE
b2981	yghO	3130010	ATC	132	in_frame	-1	5.95663	2	TRUE	0	FALSE
b2985	yghS	3133894	ATG	62	out_of_frame	-1	23.745	4	TRUE	0	FALSE
b3008	metC	3152265	GTG	30	in_frame	1	18.579	2	TRUE	0	FALSE
b3010	yqhC	3155153	GTG	64	out_of_frame	-1	8.52695	3	TRUE	0	FALSE
b3018	plsC	3163368	TTG	112	out_of_frame	-1	52.3359	2	TRUE	0	FALSE
b3021	mqsA	3168116	ATC	129	in_frame	-1	202.64	3	TRUE	0	FALSE
b3023	ygiV	3169215	CTG	15	in_frame	-1	26.3332	3	TRUE	0	FALSE
b3025	qseB	3169833	ATT	6	in_frame	1	26.5314	2	TRUE	0	FALSE
b3025	qseB	3169854	ATG	27	in_frame	1	26.278	2	TRUE	0	FALSE
b3026	qseC	3170604	ATG	121	out_of_frame	1	98.9376	3	TRUE	0	FALSE
b3030	parE	3175376	CTG	19	out_of_frame	-1	5.70301	2	TRUE	0	FALSE
b3032	cpdA	3176801	GTG	31	out_of_frame	-1	11.6302	1	FALSE	0	FALSE
b3032	cpdA	3176823	CTG	9	in_frame	-1	26.4899	4	TRUE	0	FALSE
b3033	yqiB	3177293	ATG	-14	out_of_frame	-1	7.39002	1	FALSE	0	FALSE
b3034	nudF	3177866	ATG	43	out_of_frame	-1	11.0623	2	TRUE	0	FALSE
b3043	ygiL	3185497	ATT	84	in_frame	1	17.8087	5	TRUE	0	FALSE
b3046	yqiG	3187493	ATC	67	undefined	1	83.9554	5	TRUE	0	FALSE
b3048	yqiI	3190731	TTG	100	out_of_frame	1	22.4459	3	TRUE	0	FALSE
b3049	glgS	3191946	ATG	-8	out_of_frame	-1	134.308	1	FALSE	0	FALSE
b3050	yqiJ	3192194	ATT	-13	out_of_frame	1	36.5866	1	FALSE	0	FALSE
b3052	hldE	3196703	GTG	49	out_of_frame	-1	81.7584	5	TRUE	0	FALSE
b3061	ttdA	3206451	CTG	-11	out_of_frame	1	95.4696	4	TRUE	0	FALSE
b3067	rpoD	3213032	GTG	-14	out_of_frame	1	20.911	5	TRUE	0	FALSE
b3082	higA	3234125	ATC	18	in_frame	-1	10.9033	1	FALSE	0	FALSE
b3091	uxaA	3243324	CTG	-11	out_of_frame	-1	5.93624	1	FALSE	0	FALSE
b3094	exuR	3246636	ATG	-15	in_frame	1	11.9734	4	TRUE	0	FALSE
b3097	yqjC	3249077	ATG	109	out_of_frame	1	17.3774	1	FALSE	0	FALSE
b3101	yqjF	3250549	GTG	-12	in_frame	1	25.6833	5	TRUE	0	FALSE
b3104	yhaI	3252902	ATG	-8	out_of_frame	1	21.6158	4	TRUE	0	FALSE
b3107	yhaL	3255036	ATG	-6	in_frame	1	24.2647	1	FALSE	5.48703	TRUE
b3118	tdcA	3266932	ATT	132	in_frame	-1	42.9227	5	TRUE	0	FALSE
b3119	tdcR	3267476	ATT	97	out_of_frame	1	18.4145	5	TRUE	0	FALSE
b3121	yhaC	3268451	GTG	37	out_of_frame	1	5.00264	1	FALSE	0	FALSE
b3124	garK	3271639	GTG	130	out_of_frame	-1	9.08609	1	FALSE	0	FALSE
b3124	garK	3271675	CTG	94	out_of_frame	-1	6.26981	3	TRUE	0	FALSE
b3125	garR	3272756	ATG	-6	in_frame	-1	94.1319	5	TRUE	0	FALSE
b3130	yhaV	3277442	ATC	106	out_of_frame	1	8.08399	1	FALSE	0	FALSE
b3141	agaI	3286321	CTG	52	out_of_frame	1	6.46354	1	FALSE	0	FALSE
b3145	yraK	3291464	ATG	124	out_of_frame	1	21.1318	2	TRUE	0	FALSE
b3151	yraQ	3298046	ATG	91	out_of_frame	-1	11.9133	2	TRUE	0	FALSE
b3156	yhbS	3300628	CTG	129	in_frame	-1	7.37487	1	FALSE	0	FALSE
b3156	yhbS	3300764	GTG	-7	out_of_frame	-1	8.02536	1	FALSE	0	FALSE
b3160	yhbW	3303437	GTG	-10	out_of_frame	1	7.75346	1	FALSE	0	FALSE
b3165	rpsO	3311696	TTG	-13	out_of_frame	-1	19.5103	2	TRUE	0	FALSE
b3168	infB	3316006	ATG	7	out_of_frame	-1	217.111	4	TRUE	0	FALSE
b3170	rimP	3317985	ATT	20	out_of_frame	-1	14.4166	1	FALSE	0	FALSE
b3173	yhbX	3321556	TTG	56	out_of_frame	-1	38.6462	5	TRUE	0	FALSE
b3178	ftsH	3326943	TTG	-9	in_frame	-1	22.4634	4	TRUE	0	FALSE
b3189	murA	3336485	ATT	8	out_of_frame	-1	95.8279	1	FALSE	0	FALSE
b3190	ibaG	3336787	ATT	15	in_frame	-1	7.09929	3	TRUE	0	FALSE
b3193	mlaD	3338444	ATG	16	out_of_frame	-1	10.1764	3	TRUE	0	FALSE
b3193	mlaD	3338469	ATT	-9	in_frame	-1	18.9348	3	TRUE	0	FALSE
b3194	mlaE	3339232	CTG	15	in_frame	-1	16.4269	1	FALSE	0	FALSE
b3202	rpoN	3344710	CTG	-6	in_frame	1	167.79	5	TRUE	9.5515	TRUE
b3204	ptsN	3346587	ATG	10	out_of_frame	1	6.60349	2	TRUE	0	FALSE
b3205	yhbJ	3347123	ATG	9	in_frame	1	14.0531	2	TRUE	0	FALSE
b3207	yrbL	3348584	GTG	133	out_of_frame	1	17.4833	4	TRUE	0	FALSE
b3215	yhcA	3362105	ATT	-6	in_frame	1	12.6224	2	TRUE	0	FALSE
b3219	yhcF	3366932	ATG	7	out_of_frame	1	35.6125	3	TRUE	0	FALSE
b3226	nanR	3374479	ATG	9	in_frame	-1	6.24028	2	TRUE	0	FALSE
b3237	argR	3384798	TTG	96	in_frame	1	5.50291	2	TRUE	0	FALSE
b3239	yhcO	3386073	GTG	55	out_of_frame	-1	21.7115	5	TRUE	0	FALSE
b3243	aaeR	3389636	CTG	117	in_frame	1	19.0602	2	TRUE	0	FALSE
b3243	aaeR	3389643	ATG	124	out_of_frame	1	14.4166	3	TRUE	0	FALSE
b3247	rng	3397710	ATT	84	in_frame	-1	25.4554	3	TRUE	0	FALSE
b3249	mreD	3398741	ATT	133	out_of_frame	-1	11.0058	5	TRUE	0	FALSE
b3256	accC	3406052	ATG	136	out_of_frame	1	8.3592	5	TRUE	0	FALSE
b3261	fis	3411393	CTG	123	in_frame	1	5.3305	1	FALSE	0	FALSE
b3267	yhdV	3418397	ATT	8	out_of_frame	1	16.4237	1	FALSE	5.89348	TRUE
b3271	yhdZ	3422494	ATG	59	out_of_frame	1	10.0553	3	TRUE	0	FALSE
b3281	aroE	3430746	ATC	91	out_of_frame	-1	10.7057	5	TRUE	0	FALSE
b3283	yrdD	3431937	GTG	24	in_frame	-1	7.41717	1	FALSE	0	FALSE
b3283	yrdD	3431966	TTG	-5	out_of_frame	-1	15.7425	2	TRUE	0	FALSE
b3284	smg	3432405	GTG	58	out_of_frame	-1	29.925	2	TRUE	0	FALSE
b3284	smg	3432479	TTG	-16	out_of_frame	-1	31.7407	5	TRUE	0	FALSE
b3287	def	3433675	ATC	-14	out_of_frame	1	8.23805	3	TRUE	0	FALSE
b3287	def	3433698	TTG	9	in_frame	1	11.1456	2	TRUE	100.392	TRUE
b3292	zntR	3439039	GTG	90	in_frame	-1	54.5165	2	TRUE	0	FALSE
b3299	rpmJ	3442663	GTG	70	undefined	-1	98.0007	2	TRUE	0	FALSE
b3301	rplO	3444552	TTG	-14	out_of_frame	-1	15.5069	2	TRUE	0	FALSE
b3303	rpsE	3445092	TTG	136	out_of_frame	-1	7.99576	1	FALSE	0	FALSE
b3316	rpsS	3450459	GTG	66	in_frame	-1	9.50224	2	TRUE	0	FALSE
b3318	rplW	3451691	ATG	-8	out_of_frame	-1	51.0568	2	TRUE	0	FALSE
b3321	rpsJ	3453277	CTG	-8	out_of_frame	-1	19.7085	4	TRUE	0	FALSE
b3324	gspC	3455677	ATG	100	out_of_frame	1	10.9095	2	TRUE	0	FALSE
b3331	gspJ	3462373	CTG	30	in_frame	1	9.20723	4	TRUE	0	FALSE
b3340	fusA	3473396	ATC	117	in_frame	-1	8.1169	4	TRUE	0	FALSE
b3348	slyX	3477739	ATG	100	out_of_frame	1	10.2781	3	TRUE	0	FALSE
b3355	prkB	3484598	CTG	109	out_of_frame	1	10.5399	3	TRUE	0	FALSE
b3360	pabA	3490765	CTG	63	in_frame	-1	6.89679	2	TRUE	0	FALSE
b3363	ppiA	3492288	ATC	8	out_of_frame	-1	12.3065	5	TRUE	0	FALSE
b3374	frlD	3503300	CTG	134	out_of_frame	1	8.72264	5	TRUE	0	FALSE
b3375	frlR	3504173	TTG	122	out_of_frame	1	11.2041	2	TRUE	0	FALSE
b3383	yhfZ	3512272	GTG	71	out_of_frame	-1	128.907	3	TRUE	0	FALSE
b3387	dam	3515891	TTG	21	in_frame	-1	7.09929	1	FALSE	0	FALSE
b3395	hofM	3522759	ATC	-9	in_frame	-1	31.4745	2	TRUE	0	FALSE
b3398	yrfF	3526457	ATG	-11	out_of_frame	1	23.401	2	TRUE	0	FALSE
b3399	yrfG	3528659	ATT	-9	in_frame	1	20.874	4	TRUE	13.8192	TRUE
b3399	yrfG	3528680	ATT	12	in_frame	1	17.6876	2	TRUE	0	FALSE
b3410	feoC	3542832	ATG	105	in_frame	1	5.72182	3	TRUE	0	FALSE
b3411	yhgA	3543153	GTG	-13	out_of_frame	1	13.757	2	TRUE	0	FALSE
b3415	gntT	3546658	CTG	100	out_of_frame	1	5.08821	1	FALSE	0	FALSE
b3415	gntT	3546669	ATG	111	in_frame	1	8.84379	1	FALSE	0	FALSE
b3427	yzgL	3563879	TTG	125	undefined	-1	7.50396	2	TRUE	0	FALSE
b3427	yzgL	3563990	ATG	14	out_of_frame	-1	10.0317	3	TRUE	0	FALSE
b3431	glgX	3571341	ATC	-23	out_of_frame	-1	5.3305	1	FALSE	0	FALSE
b3438	gntR	3578685	GTG	40	out_of_frame	-1	12.4142	2	TRUE	0	FALSE
b3443	yrhA	3583073	ATG	36	in_frame	1	37.3135	5	TRUE	0	FALSE
b3443	yrhA	3584328	ATC	133	undefined	1	26.2138	5	TRUE	0	FALSE
b3454	livF	3593448	GTG	-12	in_frame	-1	5.08821	1	FALSE	0	FALSE
b3463	ftsE	3602640	ATT	106	out_of_frame	-1	5.82778	1	FALSE	0	FALSE
b3464	ftsY	3604154	ATG	88	out_of_frame	-1	11.5365	3	TRUE	0	FALSE
b3478	nikC	3616165	ATG	-16	out_of_frame	1	23.6238	5	TRUE	0	FALSE
b3481	nikR	3618618	ATT	31	out_of_frame	1	9.4304	3	TRUE	0	FALSE
b3482	rhsB	3619183	ATT	-8	out_of_frame	1	54.7982	3	TRUE	0	FALSE
b3483	yhhH	3623421	ATG	23	out_of_frame	1	89.218	4	TRUE	0	FALSE
b3488	yhiJ	3632583	ATT	6	in_frame	-1	57.7875	4	TRUE	0	FALSE
b3488	yhiJ	3632601	ATG	-12	in_frame	-1	48.504	2	TRUE	0	FALSE
b3497	rsmJ	3643136	ATT	-5	out_of_frame	-1	8.15076	1	FALSE	0	FALSE
b3501	arsR	3648513	ATC	-14	undefined	1	55.1744	3	TRUE	0	FALSE
b3504	yhiS	3651366	ATG	76	out_of_frame	1	41.9171	1	FALSE	0	FALSE
b3508	yhiD	3655766	ATG	135	in_frame	-1	5.3305	1	FALSE	0	FALSE
b3511	hdeD	3656986	GTG	-8	out_of_frame	1	10.2114	2	TRUE	0	FALSE
b3511	hdeD	3657018	ATT	24	in_frame	1	13.932	5	TRUE	0	FALSE
b3519	treF	3669670	ATG	79	out_of_frame	1	105.43	4	TRUE	0	FALSE
b3519	treF	3669681	CTG	90	in_frame	1	74.0213	2	TRUE	0	FALSE
b3521	yhjC	3672431	ATG	18	in_frame	1	18.1722	5	TRUE	0	FALSE
b3530	bcsC	3689188	CTG	-16	out_of_frame	-1	7.62909	4	TRUE	0	FALSE
b3532	bcsB	3692620	ATG	-14	out_of_frame	-1	6.26981	2	TRUE	0	FALSE
b3535	yhjR	3696126	ATG	58	out_of_frame	-1	6.54198	1	FALSE	0	FALSE
b3537	bcsF	3698158	ATG	133	undefined	1	7.75346	4	TRUE	0	FALSE
b3546	eptB	3710478	TTG	-4	out_of_frame	-1	15.2983	3	TRUE	0	FALSE
b3547	yhjX	3712011	CTG	-5	out_of_frame	-1	12.5066	4	TRUE	0	FALSE
b3548	yhjY	3712824	TTG	109	out_of_frame	-1	5.89362	1	FALSE	0	FALSE
b3550	yiaC	3713759	ATT	108	in_frame	1	8.37081	1	FALSE	0	FALSE
b3553	ghrB	3717293	GTG	-16	out_of_frame	1	62.9969	1	FALSE	0	FALSE
b3556	cspA	3720077	ATG	29	out_of_frame	1	225.27	4	TRUE	221.107	TRUE
b3557	insJ	3720721	GTG	42	in_frame	1	11.1456	5	TRUE	0	FALSE
b3561	wecH	3725916	CTG	30	in_frame	1	44.5824	1	FALSE	0	FALSE
b3564	xylB	3729376	ATC	-6	in_frame	-1	76.9267	4	TRUE	0	FALSE
b3565	xylA	3730668	GTG	96	in_frame	-1	5.72182	3	TRUE	0	FALSE
b3565	xylA	3730779	ATT	-15	in_frame	-1	7.02657	3	TRUE	0	FALSE
b3567	xylG	3732189	GTG	-11	out_of_frame	1	62.6221	4	TRUE	0	FALSE
b3576	yiaL	3743727	ATG	-15	in_frame	1	72.038	4	TRUE	0	FALSE
b3577	yiaM	3744409	ATG	82	out_of_frame	1	28.5909	2	TRUE	0	FALSE
b3582	sgbU	3749217	CTG	-14	out_of_frame	1	36.9919	3	TRUE	0	FALSE
b3582	sgbU	3749225	GTG	-6	in_frame	1	35.7398	2	TRUE	0	FALSE
b3591	selA	3761135	ATT	113	out_of_frame	-1	21.8066	4	TRUE	0	FALSE
b3593	rhsA	3762175	ATG	-7	out_of_frame	1	114.111	3	TRUE	0	FALSE
b3596	yibG	3768266	ATG	90	in_frame	1	44.5824	3	TRUE	0	FALSE
b3597	yibH	3771351	GTG	27	in_frame	-1	66.9947	5	TRUE	0	FALSE
b3598	yibI	3771756	ATC	-13	out_of_frame	-1	15.1435	1	FALSE	0	FALSE
b3599	mtlA	3772292	ATT	12	in_frame	1	28.8152	3	TRUE	0	FALSE
b3604	lldR	3779093	ATC	40	out_of_frame	1	102.976	5	TRUE	0	FALSE
b3605	lldD	3779829	ATT	3	in_frame	1	299.356	3	TRUE	0	FALSE
b3608	gpsA	3783647	ATG	13	out_of_frame	-1	7.09122	2	TRUE	0	FALSE
b3611	yibN	3784906	GTG	108	in_frame	-1	15.0079	5	TRUE	0	FALSE
b3617	kbl	3792534	ATC	16	out_of_frame	-1	27.5872	3	TRUE	0	FALSE
b3619	hldD	3793992	ATC	6	in_frame	1	69.5367	5	TRUE	19.3062	TRUE
b3625	waaY	3800967	ATT	-3	in_frame	-1	31.3491	2	TRUE	0	FALSE
b3627	waaO	3802925	ATT	132	in_frame	-1	22.1951	3	TRUE	0	FALSE
b3629	waaS	3805084	ATT	31	out_of_frame	-1	38.7474	3	TRUE	0	FALSE
b3631	waaG	3807014	GTG	52	out_of_frame	-1	67.714	3	TRUE	0	FALSE
b3631	waaG	3807026	GTG	40	out_of_frame	-1	50.6487	1	FALSE	0	FALSE
b3632	waaQ	3807968	ATT	129	in_frame	-1	26.5314	3	TRUE	0	FALSE
b3634	coaD	3809812	ATT	-12	in_frame	1	23.7125	1	FALSE	0	FALSE
b3638	yicR	3812519	ATG	39	in_frame	-1	19.5718	1	FALSE	0	FALSE
b3643	rph	3816556	ATT	-8	out_of_frame	-1	6.646	2	TRUE	0	FALSE
b3645	dinD	3817821	ATG	62	out_of_frame	1	171.793	3	TRUE	23.5739	TRUE
b3647	ligB	3821033	ATG	136	out_of_frame	-1	98.1186	4	TRUE	0	FALSE
b3654	xanP	3829020	TTG	76	out_of_frame	1	7.14759	2	TRUE	0	FALSE
b3659	setC	3837079	ATG	127	out_of_frame	1	13.4174	3	TRUE	0	FALSE
b3663	yicN	3842269	ATG	132	in_frame	-1	16.1059	2	TRUE	0	FALSE
b3664	adeQ	3843757	ATG	31	out_of_frame	-1	364.092	5	TRUE	0	FALSE
b3665	adeD	3844069	ATG	106	out_of_frame	1	6.29969	2	TRUE	0	FALSE
b3666	uhpT	3847082	ATG	84	in_frame	-1	52.556	4	TRUE	0	FALSE
b3668	uhpB	3850038	TTG	97	out_of_frame	-1	13.0478	2	TRUE	0	FALSE
b3668	uhpB	3850145	ATG	-10	out_of_frame	-1	35.9809	5	TRUE	0	FALSE
b3673	emrD	3853915	GTG	-6	in_frame	1	158.484	5	TRUE	0	FALSE
b3674	yidF	3855588	ATG	22	out_of_frame	-1	367.805	5	TRUE	0	FALSE
b3680	yidL	3860307	ATG	25	out_of_frame	1	77.1712	5	TRUE	0	FALSE
b3680	yidL	3860355	ATG	73	out_of_frame	1	261.19	4	TRUE	0	FALSE
b3683	glvC	3863610	ATG	-8	out_of_frame	-1	282.769	3	TRUE	0	FALSE
b3685	yidE	3866268	GTG	4	out_of_frame	-1	31.8619	1	FALSE	0	FALSE
b3685	yidE	3866279	ATG	-7	out_of_frame	-1	42.7601	2	TRUE	0	FALSE
b3688	yidQ	3867769	ATG	42	in_frame	1	29.9235	1	FALSE	0	FALSE
b3693	dgoK	3874478	ATC	-5	out_of_frame	-1	44.2649	3	TRUE	0	FALSE
b3696	yidX	3875430	ATT	-7	out_of_frame	1	37.3681	1	FALSE	0	FALSE
b3698	yidB	3877451	ATG	13	out_of_frame	-1	48.8226	5	TRUE	0	FALSE
b3707	tnaC	3888466	ATG	32	out_of_frame	1	42.5229	5	TRUE	0	FALSE
b3708	tnaA	3888721	ATT	-8	out_of_frame	1	125.396	3	TRUE	0	FALSE
b3709	tnaB	3890280	ATG	45	in_frame	1	37.2998	1	FALSE	0	FALSE
b3710	mdtL	3891629	ATT	15	in_frame	1	5.45165	3	TRUE	0	FALSE
b3712	yieE	3893868	ATG	-12	in_frame	1	16.7088	5	TRUE	0	FALSE
b3713	chrR	3894655	CTG	4	out_of_frame	1	54.0319	1	FALSE	0	FALSE
b3723	bglG	3906518	ATT	48	in_frame	-1	10.6368	2	TRUE	0	FALSE
b3725	pstB	3908359	ATG	6	in_frame	-1	252.733	5	TRUE	0	FALSE
b3725	pstB	3908371	ATT	-6	in_frame	-1	178.188	3	TRUE	0	FALSE
b3728	pstS	3911515	ATG	9	in_frame	-1	11.3879	1	FALSE	0	FALSE
b3729	glmS	3913636	GTG	31	out_of_frame	-1	15.5082	5	TRUE	0	FALSE
b3730	glmU	3915196	TTG	3	in_frame	-1	26.5959	1	FALSE	0	FALSE
b3731	atpC	3915965	ATG	6	in_frame	-1	250.793	3	TRUE	0	FALSE
b3743	asnC	3926867	ATG	135	in_frame	-1	43.7633	3	TRUE	0	FALSE
b3746	ravA	3931025	ATG	67	out_of_frame	-1	27.0885	2	TRUE	0	FALSE
b3765	yifB	3949989	ATG	-21	in_frame	-1	88.8014	1	FALSE	0	FALSE
b3775	ppiC	3959785	ATC	27	in_frame	-1	16.9089	1	FALSE	0	FALSE
b3777	yifN	3960228	ATG	25	out_of_frame	-1	17.4301	3	TRUE	0	FALSE
b3780	rhlB	3965616	ATT	13	out_of_frame	-1	262.739	5	TRUE	0	FALSE
b3785	wzzE	3969107	GTG	77	out_of_frame	1	37.677	5	TRUE	0	FALSE
b3788	rffG	3972512	CTG	-9	in_frame	1	66.5157	2	TRUE	0	FALSE
b3789	rffH	3973616	ATT	9	in_frame	1	5.3305	1	FALSE	0	FALSE
b3790	wecD	3974453	CTG	-13	out_of_frame	1	6.60349	2	TRUE	0	FALSE
b3791	wecE	3975153	ATT	8	out_of_frame	1	16.7416	4	TRUE	0	FALSE
b3793	wzyE	3978580	ATT	-20	out_of_frame	1	128.174	5	TRUE	0	FALSE
b3806	cyaA	3991189	ATG	37	out_of_frame	1	9.11252	4	TRUE	0	FALSE
b3807	cyaY	3993990	CTG	68	out_of_frame	-1	33.8002	1	FALSE	0	FALSE
b3809	dapF	3994748	ATT	-13	out_of_frame	1	14.8916	1	FALSE	0	FALSE
b3809	dapF	3994758	ATG	-3	in_frame	1	17.1793	2	TRUE	0	FALSE
b3811	xerC	3996305	ATG	19	out_of_frame	1	16.0507	3	TRUE	0	FALSE
b3816	corA	4001410	TTG	-15	in_frame	1	10.7019	1	FALSE	0	FALSE
b3818	yigG	4003080	ATG	112	out_of_frame	-1	51.8513	5	TRUE	0	FALSE
b3820	yigI	4004701	ATG	-5	out_of_frame	-1	9.78589	2	TRUE	0	FALSE
b3826	yigL	4010227	ATG	28	out_of_frame	1	6.14442	1	FALSE	0	FALSE
b3833	ubiE	4018835	TTG	-19	out_of_frame	1	143.243	2	TRUE	0	FALSE
b3835	ubiB	4020205	CTG	-20	out_of_frame	1	5.69395	1	FALSE	0	FALSE
b3835	ubiB	4020235	GTG	10	out_of_frame	1	6.67545	3	TRUE	0	FALSE
b3835	ubiB	4020286	TTG	61	out_of_frame	1	6.80757	1	FALSE	0	FALSE
b3836	tatA	4021953	ATC	9	in_frame	1	34.9856	1	FALSE	16.2579	TRUE
b3842	rfaH	4024823	ATT	-3	in_frame	-1	20.6904	3	TRUE	0	FALSE
b3843	ubiD	4024973	ATT	-14	out_of_frame	1	9.20723	2	TRUE	0	FALSE
b3843	ubiD	4024996	ATG	9	in_frame	1	7.14772	1	FALSE	17.4772	TRUE
b3844	fre	4026634	TTG	108	in_frame	1	12.0794	1	FALSE	0	FALSE
b3850	hemG	4034592	ATG	-15	in_frame	1	22.5335	1	FALSE	0	FALSE
b3858	yihD	4042073	ATG	5	out_of_frame	1	36.2191	3	TRUE	9.95795	TRUE
b3859	srkA	4042532	GTG	118	out_of_frame	1	14.5377	5	TRUE	0	FALSE
b3860	dsbA	4043426	ATT	9	in_frame	1	40.948	2	TRUE	126.405	TRUE
b3872	yihL	4060551	CTG	105	in_frame	1	6.66313	1	FALSE	0	FALSE
b3874	yihN	4062263	ATG	17	out_of_frame	1	24.2296	4	TRUE	0	FALSE
b3874	yihN	4062281	ATT	35	out_of_frame	1	32.7415	3	TRUE	0	FALSE
b3876	yihO	4065638	ATG	127	out_of_frame	-1	5.38933	1	FALSE	0	FALSE
b3887	dtd	4077120	ATG	106	out_of_frame	1	24.8193	2	TRUE	0	FALSE
b3888	yiiD	4077496	ATG	48	in_frame	1	67.8141	4	TRUE	5.89348	TRUE
b3889	yiiE	4079290	ATG	-6	in_frame	1	132.899	5	TRUE	0	FALSE
b3890	yiiF	4079735	CTG	-15	in_frame	1	5.3305	1	FALSE	0	FALSE
b3890	yiiF	4079783	GTG	33	in_frame	1	5.40394	2	TRUE	0	FALSE
b3891	fdhE	4081231	CTG	-4	out_of_frame	-1	21.3174	3	TRUE	0	FALSE
b3895	fdhD	4086046	ATG	31	out_of_frame	1	10.2825	3	TRUE	0	FALSE
b3905	rhaS	4097713	TTG	-22	out_of_frame	1	5.3305	1	FALSE	0	FALSE
b3905	rhaS	4097721	ATC	-14	out_of_frame	1	5.10568	1	FALSE	0	FALSE
b3912	cpxR	4105678	ATT	-9	in_frame	-1	42.2585	2	TRUE	0	FALSE
b3919	tpiA	4111512	ATT	-6	in_frame	-1	41.2554	3	TRUE	0	FALSE
b3921	yiiR	4112374	ATT	60	in_frame	1	15.4701	1	FALSE	0	FALSE
b3922	yiiS	4112986	ATG	20	out_of_frame	1	28.927	2	TRUE	0	FALSE
b3922	yiiS	4113008	ATT	42	in_frame	1	30.7759	2	TRUE	0	FALSE
b3928	zapB	4118520	ATG	6	in_frame	1	78.0192	1	FALSE	2103.57	TRUE
b3934	cytR	4124461	GTG	-6	in_frame	-1	10.9033	1	FALSE	0	FALSE
b3934	cytR	4124475	GTG	-20	out_of_frame	-1	17.5664	3	TRUE	0	FALSE
b3940	metL	4129840	GTG	6	in_frame	1	80.3174	4	TRUE	0	FALSE
b3941	metF	4132723	ATG	108	in_frame	1	15.8704	5	TRUE	0	FALSE
b3943	yijE	4136167	ATC	60	in_frame	1	26.6525	4	TRUE	0	FALSE
b3943	yijE	4136181	CTG	74	out_of_frame	1	5.5099	1	FALSE	0	FALSE
b3953	frwD	4147245	ATT	108	in_frame	1	24.8285	1	FALSE	0	FALSE
b3958	argC	4155058	ATG	58	out_of_frame	1	65.2061	2	TRUE	0	FALSE
b3962	sthA	4160767	ATG	22	out_of_frame	-1	13.3315	2	TRUE	0	FALSE
b3964	yijD	4161754	ATG	-16	out_of_frame	1	20.9586	1	FALSE	0	FALSE
b3967	murI	4165412	ATT	-15	in_frame	1	6.35758	2	TRUE	0	FALSE
b3973	birA	4173053	GTG	-28	out_of_frame	1	7.39002	1	FALSE	0	FALSE
b3973	birA	4173211	GTG	130	out_of_frame	1	12.4782	5	TRUE	0	FALSE
b3974	coaA	4174892	ATC	133	out_of_frame	-1	7.89996	2	TRUE	0	FALSE
b3974	coaA	4174898	ATG	127	out_of_frame	-1	10.661	5	TRUE	0	FALSE
b3974	coaA	4175001	ATG	24	in_frame	-1	7.80412	2	TRUE	0	FALSE
b3982	nusG	4177857	TTG	115	out_of_frame	1	28.3972	4	TRUE	0	FALSE
b3983	rplK	4178439	ATT	-7	out_of_frame	1	55.737	2	TRUE	1535.56	TRUE
b3987	rpoB	4181232	CTG	-12	in_frame	1	9.11252	1	FALSE	0	FALSE
b3987	rpoB	4181368	ATC	124	out_of_frame	1	8.72264	1	FALSE	0	FALSE
b3993	thiE	4194229	ATC	-26	out_of_frame	-1	44.5824	2	TRUE	0	FALSE
b3998	nfi	4198783	GTG	-6	in_frame	1	15.4237	3	TRUE	7.51927	TRUE
b4000	hupA	4200398	ATG	118	out_of_frame	1	15.2582	1	FALSE	8.94183	TRUE
b4005	purD	4205946	ATT	-16	out_of_frame	-1	18.6568	4	TRUE	0	FALSE
b4015	aceA	4217199	ATG	91	out_of_frame	1	34.8906	1	FALSE	0	FALSE
b4023	yjbD	4231600	ATG	30	in_frame	-1	11.5365	3	TRUE	0	FALSE
b4023	yjbD	4231644	CTG	-14	out_of_frame	-1	7.23305	2	TRUE	0	FALSE
b4025	pgi	4233815	ATG	58	out_of_frame	1	94.5488	3	TRUE	0	FALSE
b4027	yjbF	4236248	CTG	-13	out_of_frame	1	15.1435	4	TRUE	0	FALSE
b4028	yjbG	4236981	ATG	85	out_of_frame	1	6.46354	3	TRUE	0	FALSE
b4030	psiE	4240305	CTG	-19	out_of_frame	1	105.035	4	TRUE	0	FALSE
b4033	malF	4245089	ATG	-15	in_frame	-1	7.14759	2	TRUE	0	FALSE
b4037	malM	4249539	TTG	-14	out_of_frame	1	6.42083	1	FALSE	0	FALSE
b4037	malM	4249544	GTG	-9	in_frame	1	11.9133	2	TRUE	0	FALSE
b4037	malM	4249559	ATG	6	in_frame	1	7.51116	2	TRUE	0	FALSE
b4038	yjbI	4250810	GTG	108	in_frame	1	12.0551	1	FALSE	0	FALSE
b4046	zur	4260014	TTG	-12	in_frame	-1	8.40155	2	TRUE	0	FALSE
b4049	dusA	4261660	ATT	-8	out_of_frame	1	11.4111	2	TRUE	0	FALSE
b4049	dusA	4261686	ATG	18	in_frame	1	28.6151	5	TRUE	191.843	TRUE
b4057	yjbR	4270768	ATG	111	in_frame	1	21.1318	2	TRUE	0	FALSE
b4062	soxS	4277347	ATG	35	out_of_frame	-1	129.769	2	TRUE	0	FALSE
b4067	actP	4284806	CTG	95	out_of_frame	-1	9.69183	1	FALSE	0	FALSE
b4067	actP	4284917	ATG	-16	out_of_frame	-1	10.5399	2	TRUE	0	FALSE
b4078	yjcO	4297107	ATT	17	out_of_frame	-1	5.26664	1	FALSE	0	FALSE
b4090	rpiB	4313345	ATG	-4	out_of_frame	1	36.8744	2	TRUE	0	FALSE
b4112	basS	4333281	ATT	-10	out_of_frame	-1	11.0623	2	TRUE	0	FALSE
b4113	basR	4333957	GTG	-8	out_of_frame	-1	37.5835	2	TRUE	0	FALSE
b4114	eptA	4335603	ATG	-14	out_of_frame	-1	11.1456	5	TRUE	0	FALSE
b4120	melB	4343405	TTG	37	out_of_frame	1	29.3178	2	TRUE	0	FALSE
b4129	lysU	4354662	CTG	54	in_frame	-1	25.2133	3	TRUE	0	FALSE
b4137	cutA	4365361	GTG	-6	in_frame	-1	10.7787	2	TRUE	0	FALSE
b4138	dcuA	4366679	GTG	93	in_frame	-1	42.5473	1	FALSE	0	FALSE
b4138	dcuA	4366703	ATT	69	in_frame	-1	220.004	5	TRUE	0	FALSE
b4140	fxsA	4368730	TTG	67	out_of_frame	1	19.1414	5	TRUE	0	FALSE
b4148	sugE	4376973	ATT	99	in_frame	1	8.80465	3	TRUE	0	FALSE
b4149	blc	4377596	CTG	125	out_of_frame	-1	9.78091	2	TRUE	0	FALSE
b4157	yjeN	4385387	ATG	-5	out_of_frame	1	187.125	4	TRUE	0	FALSE
b4168	tsaE	4395591	ATC	7	out_of_frame	1	10.4187	5	TRUE	0	FALSE
b4173	hflX	4400740	ATG	69	in_frame	1	10.9033	5	TRUE	0	FALSE
b4178	nsrR	4406184	TTG	-5	out_of_frame	1	6.52061	1	FALSE	27.0287	TRUE
b4180	rlmB	4409270	ATT	-4	out_of_frame	1	17.5555	3	TRUE	6.0967	TRUE
b4181	yjfI	4410137	ATG	5	out_of_frame	1	33.9179	5	TRUE	0	FALSE
b4192	ulaG	4419630	ATG	-6	in_frame	-1	459.452	3	TRUE	0	FALSE
b4195	ulaC	4421712	ATT	5	out_of_frame	1	7.02657	3	TRUE	0	FALSE
b4205	ytfA	4427793	GTG	100	out_of_frame	1	7.52378	3	TRUE	0	FALSE
b4212	ytfH	4434107	ATG	-5	out_of_frame	1	35.8143	2	TRUE	0	FALSE
b4215	ytfI	4437753	ATT	47	out_of_frame	1	22.1701	5	TRUE	0	FALSE
b4215	ytfI	4437816	ATT	110	out_of_frame	1	12.2359	1	FALSE	0	FALSE
b4219	msrA	4442042	TTG	133	out_of_frame	-1	11.6556	2	TRUE	0	FALSE
b4221	tamB	4444097	CTG	-14	out_of_frame	1	10.6368	1	FALSE	0	FALSE
b4221	tamB	4444108	ATT	-3	in_frame	1	30.7283	4	TRUE	0	FALSE
b4225	chpB	4448704	GTG	13	out_of_frame	1	16.3015	3	TRUE	0	FALSE
b4236	cybC	4459469	GTG	-20	out_of_frame	1	14.5377	5	TRUE	0	FALSE
b4236	cybC	4459493	TTG	4	out_of_frame	1	18.1722	5	TRUE	0	FALSE
b4236	cybC	4459579	GTG	90	in_frame	1	9.80518	2	TRUE	0	FALSE
b4261	lptF	4486210	ATT	-7	out_of_frame	1	79.2799	2	TRUE	142.663	TRUE
b4267	idnD	4494323	ATG	82	out_of_frame	-1	10.1764	1	FALSE	0	FALSE
b4268	idnK	4494672	ATT	50	out_of_frame	1	14.78	2	TRUE	0	FALSE
b4278	insG	4503411	TTG	19	out_of_frame	-1	12.1969	2	TRUE	0	FALSE
b4280	yjhC	4505410	GTG	124	out_of_frame	1	74.5059	4	TRUE	0	FALSE
b4290	fecB	4514315	ATG	-8	out_of_frame	-1	5.3028	1	FALSE	0	FALSE
b4291	fecA	4516690	ATG	-14	out_of_frame	-1	16.7184	5	TRUE	0	FALSE
b4293	fecI	4518185	ATG	49	out_of_frame	-1	7.02219	1	FALSE	0	FALSE
b4300	sgcR	4526890	CTG	-3	in_frame	-1	9.11252	3	TRUE	0	FALSE
b4308	yjhR	4534818	GTG	28	out_of_frame	1	8.96494	4	TRUE	0	FALSE
b4308	yjhR	4535054	ATG	52	out_of_frame	1	13.3263	3	TRUE	0	FALSE
b4315	fimI	4543741	ATT	14	out_of_frame	1	8.79312	2	TRUE	0	FALSE
b4316	fimC	4544322	ATG	19	out_of_frame	1	101.885	3	TRUE	0	FALSE
b4321	gntP	4551289	GTG	6	in_frame	-1	12.1854	2	TRUE	0	FALSE
b4327	hypT	4558280	CTG	8	out_of_frame	-1	6.66575	2	TRUE	0	FALSE
b4328	iadA	4559521	TTG	4	out_of_frame	-1	26.0468	1	FALSE	0	FALSE
b4341	yjiS	4571735	ATG	-15	in_frame	1	47.1265	5	TRUE	0	FALSE
b4342	yjiT	4572531	ATG	118	out_of_frame	1	6.90543	2	TRUE	0	FALSE
b4345	mcrC	4577972	ATT	-15	in_frame	-1	14.8343	2	TRUE	0	FALSE
b4351	mrr	4587036	ATG	88	out_of_frame	1	5.80306	1	FALSE	0	FALSE
b4352	yjiA	4588731	TTG	133	out_of_frame	-1	35.1786	3	TRUE	0	FALSE
b4359	opgB	4599454	GTG	-14	out_of_frame	-1	5.01585	1	FALSE	0	FALSE
b4361	dnaC	4600989	ATT	-15	in_frame	-1	14.2954	1	FALSE	0	FALSE
b4377	yjjU	4612435	TTG	25	out_of_frame	1	12.1969	2	TRUE	0	FALSE
b4377	yjjU	4612491	GTG	81	in_frame	1	9.80518	1	FALSE	0	FALSE
b4378	yjjV	4613467	ATG	-13	out_of_frame	1	8.84379	1	FALSE	0	FALSE
b4383	deoB	4619609	GTG	7	out_of_frame	1	8.58273	2	TRUE	0	FALSE
b4393	trpR	4632882	ATG	123	in_frame	1	6.50343	2	TRUE	0	FALSE
b4394	yjjX	4633753	ATG	-9	in_frame	-1	9.9063	2	TRUE	0	FALSE
b4397	creA	4635578	ATG	58	out_of_frame	1	18.1722	3	TRUE	0	FALSE
b4398	creB	4636037	ATG	31	out_of_frame	1	8.05293	4	TRUE	0	FALSE
b4406	yaeP	214139	CTG	-15	in_frame	-1	71.8407	5	TRUE	0	FALSE
b4412	hokC	16796	CTG	106	undefined	-1	40.5845	4	TRUE	0	FALSE
b4462	ygaQ	2786475	ATC	79	out_of_frame	1	21.5643	2	TRUE	0	FALSE
b4467	glcF	3125472	TTG	-14	out_of_frame	-1	10.1764	2	TRUE	0	FALSE
b4477	dgoA	3873618	ATC	-7	out_of_frame	-1	43.2617	3	TRUE	0	FALSE
b4482	yigE	4001016	TTG	39	in_frame	-1	1039.89	4	TRUE	0	FALSE
b4483	tatD	4023541	ATG	-12	in_frame	1	209.586	4	TRUE	0	FALSE
b4484	cpxP	4105803	ATT	-16	out_of_frame	1	6.42083	2	TRUE	0	FALSE
b4487	yjdP	4313997	GTG	130	out_of_frame	1	148.065	2	TRUE	0	FALSE
b4492	ydbA	1465384	ATT	-7	out_of_frame	1	21.9336	4	TRUE	0	FALSE
b4492	ydbA	1469277	ATT	37	undefined	1	103.532	2	TRUE	0	FALSE
b4492	ydbA	1469324	ATG	84	in_frame	1	16.1059	1	FALSE	0	FALSE
b4494	arpB	1803647	ATG	130	out_of_frame	1	11.0349	3	TRUE	0	FALSE
b4495	yedN	2011259	ATG	97	out_of_frame	-1	94.41	4	TRUE	0	FALSE
b4495	yedN	2012050	ATG	-11	out_of_frame	-1	60.0893	5	TRUE	0	FALSE
b4495	yedN	2012356	GTG	-6	in_frame	-1	57.7225	2	TRUE	0	FALSE
b4496	yedS	2034740	TTG	28	out_of_frame	1	50.8606	4	TRUE	0	FALSE
b4504	ykfH	264219	ATG	27	in_frame	-1	10.0053	5	TRUE	0	FALSE
b4506	ykgO	312434	ATG	79	undefined	-1	401.242	5	TRUE	0	FALSE
b4509	ylcG	573866	ATG	137	undefined	1	169.486	5	TRUE	0	FALSE
b4511	ybdZ	613935	TTG	-6	in_frame	1	10.9205	1	FALSE	0	FALSE
b4519	icdC	1211463	ATG	51	in_frame	1	16.4269	2	TRUE	0	FALSE
b4520	ymgF	1219103	TTG	121	out_of_frame	1	10.2781	4	TRUE	0	FALSE
b4522	ymiA	1335133	GTG	10	out_of_frame	1	47.7948	4	TRUE	0	FALSE
b4522	ymiA	1335147	ATG	24	in_frame	1	48.8226	2	TRUE	7.11282	TRUE
b4522	ymiA	1335159	ATG	36	in_frame	1	35.254	2	TRUE	0	FALSE
b4523	yciX	1335276	GTG	-14	out_of_frame	1	10.596	2	TRUE	0	FALSE
b4523	yciX	1335322	ATT	32	out_of_frame	1	9.78091	2	TRUE	0	FALSE
b4524	ycjV	1381833	ATC	57	in_frame	1	61.8327	5	TRUE	0	FALSE
b4524	ycjV	1381893	ATT	117	in_frame	1	28.821	4	TRUE	0	FALSE
b4526	ydaE	1417886	ATT	121	undefined	-1	22.8969	5	TRUE	0	FALSE
b4526	ydaE	1417961	TTG	46	undefined	-1	8.48035	1	FALSE	0	FALSE
b4537	yecJ	1987637	ATG	120	in_frame	-1	35.6188	5	TRUE	0	FALSE
b4537	yecJ	1987669	ATG	88	out_of_frame	-1	57.5569	3	TRUE	0	FALSE
b4538	yoeF	2078836	CTG	91	out_of_frame	1	15.6281	1	FALSE	0	FALSE
b4538	yoeF	2078850	GTG	105	in_frame	1	15.8083	5	TRUE	0	FALSE
b4538	yoeF	2078878	ATG	133	undefined	1	26.7737	5	TRUE	0	FALSE
b4539	yoeB	2089441	ATC	23	out_of_frame	-1	6.17854	2	TRUE	0	FALSE
b4542	yohO	2215649	GTG	-7	out_of_frame	1	17.8063	1	FALSE	38.4092	TRUE
b4542	yohO	2215717	GTG	61	undefined	1	14.8343	1	FALSE	0	FALSE
b4543	ypaA	2357815	ATG	12	in_frame	1	42.066	3	TRUE	0	FALSE
b4543	ypaA	2357821	ATT	18	in_frame	1	59.5493	4	TRUE	0	FALSE
b4553	ysaB	3725594	ATG	117	in_frame	-1	27.7146	5	TRUE	0	FALSE
b4559	ghoT	4352947	GTG	40	out_of_frame	1	13.4733	2	TRUE	0	FALSE
b4569	yhcE	3365178	GTG	-6	in_frame	1	15.8939	4	TRUE	0	FALSE
b4569	yhcE	3366789	ATG	39	in_frame	1	7.75346	3	TRUE	0	FALSE
b4569	yhcE	3366881	ATG	131	undefined	1	33.9214	5	TRUE	0	FALSE
b4570	lomR	1427395	ATG	7	out_of_frame	1	14.8343	4	TRUE	0	FALSE
b4571	wbbL	2103357	ATG	31	out_of_frame	-1	28.821	4	TRUE	0	FALSE
b4572	ylbE	548364	ATC	8	out_of_frame	1	16.355	5	TRUE	0	FALSE
b4575	yjgX	4500499	CTG	34	out_of_frame	-1	6.17854	2	TRUE	0	FALSE
b4578	insP	1503533	ATG	115	out_of_frame	-1	11.1059	2	TRUE	0	FALSE
b4578	insP	1503539	TTG	109	out_of_frame	-1	11.5365	3	TRUE	0	FALSE
b4579	yaiX	381183	ATG	76	undefined	-1	10.7822	4	TRUE	0	FALSE
b4579	yaiX	381219	ATG	40	undefined	-1	27.6217	5	TRUE	0	FALSE
b4579	yaiX	382750	ATC	121	out_of_frame	-1	12.9158	3	TRUE	0	FALSE
b4580	yaiT	390243	ATG	-7	out_of_frame	1	114.612	3	TRUE	0	FALSE
b4580	yaiT	390377	TTG	127	out_of_frame	1	168.689	5	TRUE	0	FALSE
b4590	ybfK	720634	ATG	52	out_of_frame	1	11.2857	3	TRUE	0	FALSE
b4593	ymgI	1223039	ATT	123	in_frame	-1	14.78	1	FALSE	0	FALSE
b4594	ymgJ	1223255	ATT	-8	out_of_frame	1	62.1191	2	TRUE	0	FALSE
b4598	yncL	1517098	ATG	95	undefined	-1	46.7631	5	TRUE	0	FALSE
b4599	yneM	1622740	ATG	95	undefined	1	529.798	4	TRUE	605.403	TRUE
b4600	ydfJ	1632178	GTG	106	undefined	-1	35.7084	3	TRUE	0	FALSE
b4600	ydfJ	1652737	ATG	100	undefined	-1	42.2637	2	TRUE	0	FALSE
b4600	ydfJ	1652803	ATT	34	undefined	-1	42.831	2	TRUE	0	FALSE
b4615	yibV	3769703	GTG	31	out_of_frame	1	82.5107	3	TRUE	0	FALSE
b4626	ykfN	263085	GTG	126	in_frame	-1	33.0734	1	FALSE	0	FALSE
b4627	ykfL	266683	CTG	90	in_frame	-1	9.32838	1	FALSE	0	FALSE
b4630	ykgP	313676	ATG	128	undefined	-1	28.9322	2	TRUE	0	FALSE
b4636	ybfI	716743	ATT	126	in_frame	-1	17.9317	3	TRUE	0	FALSE
b4639	yeeH	2066117	TTG	36	in_frame	-1	6.05739	2	TRUE	0	FALSE
b4640	yoeG	2067364	GTG	93	in_frame	-1	32.5888	5	TRUE	0	FALSE
b4640	yoeG	2067815	CTG	76	out_of_frame	-1	37.9335	3	TRUE	0	FALSE
b4640	yoeG	2067828	ATG	63	in_frame	-1	73.6579	5	TRUE	0	FALSE
b4641	yoeH	2068316	ATG	102	in_frame	-1	281.048	5	TRUE	0	FALSE
b4644	ypjI	2775561	TTG	17	out_of_frame	1	100.979	2	TRUE	0	FALSE
b4646	yrdE	3404854	ATG	123	in_frame	1	39.6153	5	TRUE	0	FALSE
b4648	ysaC	3750819	ATT	94	undefined	-1	8.90061	3	TRUE	0	FALSE
b4649	ysaD	3750975	ATG	58	out_of_frame	1	9.9063	3	TRUE	0	FALSE
b4651	yibW	3768884	ATG	-7	out_of_frame	1	24.5777	3	TRUE	0	FALSE
b4651	yibW	3769098	ATG	124	out_of_frame	1	25.2133	5	TRUE	0	FALSE
b4652	yibU	3769943	ATG	-4	out_of_frame	1	136.972	5	TRUE	0	FALSE
b4653	yicT	3836419	TTG	-5	out_of_frame	1	11.4436	4	TRUE	0	FALSE
b4654	yjdQ	4362135	ATG	135	in_frame	-1	115.615	3	TRUE	0	FALSE
b4655	ythA	4506427	ATT	-20	out_of_frame	1	21.6991	2	TRUE	0	FALSE
b4655	ythA	4506498	ATG	51	in_frame	1	11.9936	5	TRUE	0	FALSE
b4659	yabP	58481	ATC	8	out_of_frame	1	56.3337	5	TRUE	0	FALSE
b4660	yhiL	3633274	ATG	-10	out_of_frame	-1	121.43	4	TRUE	0	FALSE
b4662	sgrT	77483	CTG	96	in_frame	1	6.35758	2	TRUE	0	FALSE
b4664	ibsD	3194831	ATC	66	in_frame	1	8.6015	1	FALSE	0	FALSE
b4664	ibsD	3194889	ATC	124	undefined	1	27.6217	5	TRUE	0	FALSE
b4665	ibsC	3056814	ATC	134	undefined	-1	30.6504	1	FALSE	0	FALSE
b4665	ibsC	3056820	ATG	128	undefined	-1	44.3903	3	TRUE	0	FALSE
b4668	ibsB	2153718	ATC	18	in_frame	-1	34.118	5	TRUE	0	FALSE
b4674	ynbG	1465159	ATG	70	undefined	-1	36.7078	5	TRUE	0	FALSE
b4675	yoaJ	1878941	GTG	68	undefined	1	12.0551	2	TRUE	0	FALSE
b4675	yoaJ	1878977	CTG	104	undefined	1	6.89679	1	FALSE	0	FALSE
b4676	yoaK	1878764	GTG	-8	out_of_frame	1	157.999	3	TRUE	0	FALSE
b4688	ykgS	290422	GTG	-6	in_frame	1	17.0539	1	FALSE	0	FALSE
b4688	ykgS	290509	ATG	81	in_frame	1	19.1856	1	FALSE	0	FALSE
b4688	ykgS	290543	ATT	115	undefined	1	67.3582	4	TRUE	0	FALSE
b4689	rzoQ	1639348	ATG	-15	in_frame	-1	13.0412	3	TRUE	0	FALSE
b4694	yagP	297636	TTG	82	out_of_frame	-1	133.47	5	TRUE	0	FALSE
b4696	yneO	1594036	ATG	88	out_of_frame	-1	51.8513	5	TRUE	0	FALSE
b4708	insI1	280047	CTG	117	in_frame	1	12.4782	5	TRUE	0	FALSE
