# Supplementary material for: INRI-seq enables global cell-free analysis of translation initiation and off-target effects of antisense inhibitors
Source: Nucleic Acids Res. 2022 Oct 14;50(22):e128. doi: 10.1093/nar/gkac838 (PMC9825163; doi:10.1093/nar/gkac838)
Supplement: gkac838_Supplemental_Files [file gkac838_supplemental_files.zip › Supplementary Table S4.xlsx]

## Sheet: Transcript abundance
Gene	Locus tag	CPM
thrL	b0001	40.6085
thrA	b0002	28.4922
thrB	b0003	64.3678
thrC	b0004	201.528
yaaX	b0005	90.7776
yaaA	b0006	125.044
yaaJ	b0007	76.9574
talB	b0008	81.9743
mog	b0009	391.224
satP	b0010	49.0331
yaaW	b0011	93.8067
yaaI	b0013	28.3976
dnaK	b0014	135.551
dnaJ	b0015	47.8026
insL1	b0016	0.946586
mokC	b0018	175.213
nhaA	b0019	142.083
nhaR	b0020	196.985
insB1	b0021	1.23056
insA1	b0022	1.6092
rpsT	b0023	47.8972
yaaY	b0024	81.8797
ribF	b0025	28.4922
ileS	b0026	185.247
lspA	b0027	83.4889
fkpB	b0028	96.2678
ispH	b0029	42.5017
rihC	b0030	29.7228
dapB	b0031	18.5531
carA	b0032	268.452
carB	b0033	81.5957
caiF	b0034	703.881
caiE	b0035	241.569
caiD	b0036	58.3097
caiC	b0037	173.982
caiB	b0038	67.1129
caiA	b0039	121.636
caiT	b0040	675.673
fixA	b0041	282.177
fixB	b0042	33.6038
fixC	b0043	24.0433
fixX	b0044	132.806
yaaU	b0045	128.925
kefF	b0046	69.7634
kefC	b0047	653.902
folA	b0048	100.338
apaH	b0049	82.5423
apaG	b0050	21.9608
rsmA	b0051	45.4361
pdxA	b0052	187.519
surA	b0053	57.4578
lptD	b0054	62.4747
djlA	b0055	132.901
rluA	b0058	50.453
rapA	b0059	133.09
polB	b0060	214.307
araD	b0061	281.609
araA	b0062	369.736
araB	b0063	163.759
araC	b0064	92.9547
yabI	b0065	113.685
thiQ	b0066	73.5497
thiP	b0067	20.1623
thiB	b0068	115.578
sgrR	b0069	43.4483
setA	b0070	64.9358
leuD	b0071	156.565
leuC	b0072	49.6011
leuB	b0073	205.788
leuA	b0074	40.7032
leuL	b0075	44.5842
leuO	b0076	192.062
ilvI	b0077	39.2833
ilvH	b0078	116.714
cra	b0080	23.7593
mraZ	b0081	24.6112
rsmH	b0082	83.9622
ftsL	b0083	1040.49
ftsI	b0084	189.128
murE	b0085	308.587
murF	b0086	142.745
mraY	b0087	65.3144
murD	b0088	33.6985
ftsW	b0089	95.0372
murG	b0090	119.554
murC	b0091	280.757
ddlB	b0092	188.56
ftsQ	b0093	175.97
ftsA	b0094	33.5091
ftsZ	b0095	78.472
lpxC	b0096	109.52
secM	b0097	432.968
secA	b0098	102.799
mutT	b0099	71.1833
yacG	b0101	24.6112
zapD	b0102	432.211
coaE	b0103	447.262
guaC	b0104	175.118
hofC	b0106	2073.4
hofB	b0107	261.447
ppdD	b0108	273.374
nadC	b0109	100.717
ampD	b0110	71.5619
ampE	b0111	211.846
aroP	b0112	46.1934
pdhR	b0113	40.0406
aceE	b0114	39.1887
aceF	b0115	59.5403
lpd	b0116	415.551
yacH	b0117	322.218
acnB	b0118	511.062
yacL	b0119	24.2326
speD	b0120	50.737
speE	b0121	344.841
yacC	b0122	83.0156
cueO	b0123	123.719
gcd	b0124	419.243
hpt	b0125	255.673
can	b0126	139.527
yadG	b0127	617.742
yadH	b0128	182.502
yadI	b0129	171.711
yadE	b0130	356.768
panD	b0131	103.083
rpnC	b0132	191.021
panC	b0133	1222.61
panB	b0134	195.47
yadC	b0135	235.416
yadK	b0136	314.74
yadL	b0137	604.395
yadM	b0138	266.748
htrE	b0139	153.631
yadV	b0140	254.253
yadN	b0141	228.317
folK	b0142	200.582
pcnB	b0143	346.072
gluQ	b0144	78.5666
dksA	b0145	213.171
sfsA	b0146	35.4023
thpR	b0147	77.7147
hrpB	b0148	339.446
mrcB	b0149	70.2367
fhuA	b0150	176.349
fhuC	b0151	93.5227
fhuD	b0152	44.9628
fhuB	b0153	302.813
hemL	b0154	17.1332
clcA	b0155	151.454
erpA	b0156	83.2049
yadS	b0157	39.6619
btuF	b0158	210.994
mtn	b0159	74.1177
dgt	b0160	19.405
degP	b0161	64.2732
cdaR	b0162	109.236
yaeH	b0163	138.675
yaeI	b0164	31.2373
dapD	b0166	141.609
glnD	b0167	63.1373
map	b0168	162.623
rpsB	b0169	431.738
tsf	b0170	55.3753
pyrH	b0171	216.295
frr	b0172	945.639
dxr	b0173	49.1278
ispU	b0174	55.6592
cdsA	b0175	85.0034
rseP	b0176	71.9405
bamA	b0177	267.411
skp	b0178	95.8891
lpxD	b0179	149.182
fabZ	b0180	342.285
lpxA	b0181	1079.11
lpxB	b0182	120.311
rnhB	b0183	17.8905
dnaE	b0184	51.5889
accA	b0185	287.573
ldcC	b0186	10.5071
yaeR	b0187	873.888
tilS	b0188	46.288
rof	b0189	74.307
yaeQ	b0190	325.72
arfB	b0191	128.073
nlpE	b0192	52.9141
yaeF	b0193	186.193
proS	b0194	81.6904
trmO	b0195	69.7634
rcsF	b0196	136.592
metQ	b0197	149.845
metI	b0198	217.431
metN	b0199	268.357
gmhB	b0200	755.376
dkgB	b0207	0
yafC	b0208	152.4
yafD	b0209	88.6951
yafE	b0210	73.739
mltD	b0211	44.4895
gloB	b0212	70.6153
yafS	b0213	74.1177
rnhA	b0214	55.9432
dnaQ	b0215	241.379
yafT	b0217	55.2806
yafU	b0218	69.3847
yafV	b0219	308.871
ivy	b0220	111.697
fadE	b0221	829.872
gmhA	b0222	70.142
yafJ	b0223	138.959
dpaA	b0224	169.818
yafQ	b0225	599
dinJ	b0226	641.88
yafL	b0227	171.427
rayT	b0228	173.982
lfhA	b0229	319.851
lafU	b0230	18.5531
dinB	b0231	109.804
yafN	b0232	93.428
yafO	b0233	99.4862
yafP	b0234	102.989
ykfJ	b0235	543.435
prfH	b0236	111.886
pepD	b0237	56.2272
gpt	b0238	140.663
frsA	b0239	50.3584
crl	b0240	425.964
phoE	b0241	29.7228
proB	b0242	88.9791
proA	b0243	164.895
ykfI	b0245	74.4963
yafW	b0246	136.024
ykfG	b0247	42.7857
yafX	b0248	75.4429
ykfF	b0249	27.451
ykfB	b0250	212.225
yafY	b0251	100.433
yafZ	b0252	122.204
ykfA	b0253	80.3651
perR	b0254	185.815
insI1	b0256	0.473293
ykfC	b0258	234.185
insH1	b0259	3.02907
mmuP	b0260	205.882
mmuM	b0261	177.674
afuC	b0262	99.0129
afuB	b0263	58.6883
insB2	b0264	0
insA2	b0265	0
yagB	b0266	220.365
yagA	b0267	308.303
yagE	b0268	142.934
yagF	b0269	25.3685
yagG	b0270	91.8188
yagH	b0271	57.6471
xynR	b0272	61.7174
argF	b0273	291.548
insB3	b0274	0
insA3	b0275	0
yagJ	b0276	287.383
yagK	b0277	808.195
yagL	b0278	262.299
yagM	b0279	424.165
yagN	b0280	102.326
intF	b0281	248.005
paoD	b0283	109.047
paoC	b0284	61.0548
paoB	b0285	36.7275
paoA	b0286	18.0798
yagU	b0287	126.937
ykgJ	b0288	90.9669
ecpE	b0289	289.182
ecpD	b0290	7.762
ecpC	b0291	209.858
ecpB	b0292	54.1447
ecpA	b0293	90.3043
matA	b0294	498.093
ykgL	b0295	228.695
ykgM	b0296	168.208
eaeH	b0297	92.7654
insE1	b0298	0.189317
insF1	b0299	0.283976
ykgA	b0300	77.2414
rclC	b0301	851.738
rclB	b0303	298.269
rclA	b0304	83.9622
rclR	b0305	83.0156
ykgE	b0306	605.436
ykgF	b0307	306.599
ykgG	b0308	48.2759
ykgH	b0310	189.79
betA	b0311	55.5646
betB	b0312	97.309
betI	b0313	84.7194
betT	b0314	1006.79
pdeL	b0315	188.939
yahB	b0316	818.513
yahC	b0317	43.6376
yahD	b0318	60.7708
yahE	b0319	126.369
yahF	b0320	175.118
yahG	b0321	98.7289
yahI	b0323	168.587
yahJ	b0324	63.3266
yahK	b0325	743.449
yahL	b0326	375.7
yahM	b0327	257.945
yahN	b0328	454.551
yahO	b0329	369.831
prpR	b0330	190.264
prpB	b0331	276.498
prpC	b0333	116.998
prpD	b0334	42.5964
prpE	b0335	26.0311
codB	b0336	44.6789
codA	b0337	75.9162
cynR	b0338	108.952
cynT	b0339	77.5254
cynS	b0340	50.1691
cynX	b0341	142.083
lacA	b0342	74.7803
lacY	b0343	396.336
lacZ	b0344	116.714
lacI	b0345	56.9845
mhpR	b0346	104.787
mhpA	b0347	201.717
mhpB	b0348	90.7776
mhpC	b0349	274.415
mhpD	b0350	245.071
mhpF	b0351	92.1028
mhpE	b0352	69.1008
mhpT	b0353	34.4557
yaiL	b0354	49.6958
frmB	b0355	127.032
frmA	b0356	278.202
frmR	b0357	214.591
yaiO	b0358	114.442
insC1	b0360	2.7451
insD1	b0361	0.66261
yaiP	b0363	351.373
yaiS	b0364	665.828
tauA	b0365	34.929
tauB	b0366	65.1251
tauC	b0367	43.4483
tauD	b0368	42.975
hemB	b0369	64.2732
insF2	b0372	0
insE2	b0373	0.0946586
iprA	b0375	330.453
ampH	b0376	180.987
sbmA	b0377	345.788
yaiW	b0378	98.7289
yaiY	b0379	3787.2
yaiZ	b0380	464.868
ddlA	b0381	211.373
iraP	b0382	110.845
phoA	b0383	196.038
psiF	b0384	121.352
dgcC	b0385	164.611
proC	b0386	90.6829
yaiI	b0387	159.31
aroL	b0388	18.8371
yaiA	b0389	117.85
aroM	b0390	159.784
ppnP	b0391	35.7809
ykiA	b0392	33.6038
rdgC	b0393	112.833
mak	b0394	105.071
araJ	b0396	67.3023
sbcC	b0397	43.0697
sbcD	b0398	28.2083
phoB	b0399	17.7012
phoR	b0400	216.39
brnQ	b0401	105.828
proY	b0402	23.9486
malZ	b0403	97.9716
acpH	b0404	181.177
queA	b0405	23.286
tgt	b0406	7.28871
yajC	b0407	80.6491
secD	b0408	259.743
secF	b0409	169.912
yajD	b0410	40.7032
tsx	b0411	19.7836
yajI	b0412	50.8317
nrdR	b0413	14.5774
ribD	b0414	87.1806
ribE	b0415	18.7424
nusB	b0416	21.5822
thiL	b0417	5.30088
pgpA	b0418	57.5524
yajO	b0419	134.226
dxs	b0420	152.684
ispA	b0421	39.094
xseB	b0422	36.3489
thiI	b0423	48.6545
yajL	b0424	31.9946
panE	b0425	56.8898
yajQ	b0426	20.4463
yajR	b0427	60.9601
cyoE	b0428	93.712
cyoD	b0429	61.8121
cyoC	b0430	118.513
cyoB	b0431	75.8215
cyoA	b0432	158.837
ampG	b0433	55.7539
yajG	b0434	65.0304
bolA	b0435	276.214
tig	b0436	38.2421
clpP	b0437	24.0433
clpX	b0438	106.68
lon	b0439	14.2934
hupB	b0440	158.458
ppiD	b0441	111.602
ybaV	b0442	28.0189
fadM	b0443	33.1305
queC	b0444	201.717
ybaE	b0445	551.86
cof	b0446	78.3773
decR	b0447	239.581
mdlA	b0448	146.342
mdlB	b0449	38.7154
glnK	b0450	43.5429
amtB	b0451	143.502
tesB	b0452	15.808
ybaY	b0453	21.9608
ybaZ	b0454	18.7424
ybaA	b0456	28.2083
pdeB	b0457	49.6011
ylaC	b0458	35.7809
maa	b0459	48.8438
hha	b0460	216.011
tomB	b0461	43.9216
acrB	b0462	265.707
acrA	b0463	90.115
acrR	b0464	26.9777
mscK	b0465	32.6572
ybaM	b0466	15.524
priC	b0467	284.449
ybaN	b0468	151.832
apt	b0469	193.766
dnaX	b0470	189.223
ybaB	b0471	21.2982
recR	b0472	7.19405
htpG	b0473	111.224
adk	b0474	58.9723
hemH	b0475	67.3023
aes	b0476	195.375
gsk	b0477	13.9148
ybaL	b0478	14.1988
fsr	b0479	106.491
ushA	b0480	191.778
ybaK	b0481	45.1521
ybaP	b0482	46.7613
ybaQ	b0483	52.0622
copA	b0484	44.5842
glsA	b0485	50.5477
ybaT	b0486	149.371
cueR	b0487	124.287
ybbJ	b0488	242.894
qmcA	b0489	119.459
fetA	b0490	103.178
fetB	b0491	35.213
cnoX	b0492	265.139
ybbO	b0493	22.6234
tesA	b0494	20.0676
ybbA	b0495	27.8296
ybbP	b0496	20.6356
rhsD	b0497	50.2637
ybbC	b0498	44.5842
ylbH	b0499	29.2495
ybbD	b0501	1107.6
ylbG	b0502	119.364
selU	b0503	23.7593
allS	b0504	280.568
allA	b0505	87.8432
allR	b0506	231.914
gcl	b0507	50.453
hyi	b0508	49.2225
glxR	b0509	86.7073
ybbW	b0511	56.8898
allB	b0512	158.837
ybbY	b0513	59.3509
glxK	b0514	75.5376
allE	b0515	71.5619
allC	b0516	52.8195
allD	b0517	70.142
fdrA	b0518	96.3624
ylbF	b0520	43.7323
ybcF	b0521	79.7972
purK	b0522	31.332
purE	b0523	87.7485
lpxH	b0524	192.441
ppiB	b0525	192.725
cysS	b0526	76.2948
ybcI	b0527	122.015
ybcJ	b0528	35.0237
folD	b0529	104.314
sfmA	b0530	115.01
sfmC	b0531	80.6491
sfmD	b0532	90.4936
sfmH	b0533	396.146
sfmF	b0534	451.048
fimZ	b0535	90.0203
intD	b0537	7.09939
exoD	b0539	88.0325
insE3	b0540	0
insF3	b0541	0
renD	b0542	96.7411
emrE	b0543	50.2637
ybcK	b0544	67.3969
ybcL	b0545	235.984
ybcM	b0546	118.229
ybcN	b0547	310.859
ninE	b0548	92.8601
ybcO	b0549	232.671
rusA	b0550	58.3097
quuD	b0551	36.4436
insH2	b0552	0
nmpC	b0553	406.085
essD	b0554	43.9216
rrrD	b0555	367.938
rzpD	b0556	113.59
borD	b0557	99.0129
ybcV	b0558	123.151
ybcW	b0559	572.4
nohD	b0560	42.691
tfaD	b0561	321.177
ybcY	b0562	316.728
tfaX	b0563	71.1833
appY	b0564	674.253
ompT	b0565	86.8966
envY	b0566	133.185
ybcH	b0567	108.289
nfrA	b0568	74.591
nfrB	b0569	128.168
cusS	b0570	53.7661
cusR	b0571	180.703
cusC	b0572	41.1765
cusF	b0573	562.461
cusB	b0574	50.5477
cusA	b0575	66.261
pheP	b0576	186.193
ybdG	b0577	210.331
nfsB	b0578	92.3868
ybdF	b0579	55.8486
ybdJ	b0580	332.441
ybdK	b0581	168.019
insL2	b0582	0
entD	b0583	24.4219
fepA	b0584	55.3753
fes	b0585	155.429
entF	b0586	217.904
fepE	b0587	113.401
fepC	b0588	113.022
fepG	b0589	45.3415
fepD	b0590	738.432
entS	b0591	328.655
fepB	b0592	86.6126
entC	b0593	224.909
entE	b0594	112.738
entB	b0595	112.644
entA	b0596	25.2738
entH	b0597	63.6106
cstA	b0598	81.4064
hcxA	b0599	60.1082
ybdL	b0600	35.213
ybdM	b0601	220.649
ybdN	b0602	125.991
ybdO	b0603	343.327
dsbG	b0604	206.734
ahpC	b0605	54.902
ahpF	b0606	215.443
uspG	b0607	45.4361
ybdR	b0608	249.804
rnk	b0610	45.9094
rna	b0611	111.602
citT	b0612	191.968
citG	b0613	88.6004
citX	b0614	283.218
citF	b0615	46.3827
citE	b0616	79.5132
citD	b0617	78.5666
citC	b0618	394.916
dpiB	b0619	547.789
dpiA	b0620	22.3394
dcuC	b0621	120.879
pagP	b0622	448.871
cspE	b0623	129.493
crcB	b0624	68.1542
tatE	b0627	16.8492
lipA	b0628	28.0189
ybeF	b0629	31.1427
lipB	b0630	33.0358
ybeD	b0631	102.705
dacA	b0632	128.83
rlpA	b0633	123.151
mrdB	b0634	104.882
mrdA	b0635	675.2
rlmH	b0636	187.235
rsfS	b0637	77.4307
cobC	b0638	30.8587
nadD	b0639	53.3874
holA	b0640	69.3847
lptE	b0641	44.8682
leuS	b0642	81.6904
ybeL	b0643	10.9804
ybeQ	b0644	76.7681
ybeR	b0645	118.891
djlB	b0646	47.0453
ybeT	b0647	321.65
ybeU	b0648	151.643
djlC	b0649	35.3077
hscC	b0650	132.711
rihA	b0651	35.9703
gltL	b0652	55.5646
gltK	b0653	38.7154
gltJ	b0654	489.574
gltI	b0655	35.5916
insH3	b0656	0
lnt	b0657	706.532
ybeX	b0658	194.429
ybeY	b0659	259.649
ybeZ	b0660	35.213
miaB	b0661	70.0474
ubiF	b0662	110.277
asnB	b0674	90.7776
umpH	b0675	73.6444
nagC	b0676	335.186
nagA	b0677	19.689
nagB	b0678	48.9385
nagE	b0679	205.882
glnS	b0680	247.343
chiP	b0681	176.917
chiQ	b0682	64.3678
fur	b0683	56.0379
fldA	b0684	33.7931
ybfE	b0685	63.7999
ybfF	b0686	167.735
seqA	b0687	124.76
pgm	b0688	21.2982
ybfP	b0689	28.0189
ybfG	b0691	98.7289
potE	b0692	137.918
speF	b0693	115.578
kdpE	b0694	61.8121
kdpD	b0695	16.4706
kdpC	b0696	96.1731
kdpB	b0697	39.7566
kdpA	b0698	176.444
ybfA	b0699	92.1028
rhsC	b0700	23.7593
ybfB	b0702	997.228
ybfO	b0703	74.1177
ybfC	b0704	470.832
ybfL	b0705	232.198
ybfD	b0706	391.035
ybgA	b0707	80.9331
phr	b0708	124.665
dtpD	b0709	45.5308
ybgI	b0710	26.3151
pxpB	b0711	46.9507
pxpC	b0712	25.9365
pxpA	b0713	48.8438
nei	b0714	219.229
abrB	b0715	216.863
ybgO	b0716	77.3361
ybgP	b0717	64.5572
ybgQ	b0718	94.28
ybgD	b0719	67.3969
gltA	b0720	72.2245
sdhC	b0721	216.2
sdhD	b0722	136.498
sdhA	b0723	100.622
sdhB	b0724	73.6444
sucA	b0726	946.207
sucB	b0727	191.589
sucC	b0728	108.479
sucD	b0729	36.2542
mngR	b0730	10.1285
mngA	b0731	142.65
mngB	b0732	130.724
cydA	b0733	264.665
cydB	b0734	118.229
ybgE	b0735	202.759
ybgC	b0736	44.3002
tolQ	b0737	23.1914
tolR	b0738	77.62
tolA	b0739	104.692
tolB	b0740	94.28
pal	b0741	71.4672
cpoB	b0742	363.11
nadA	b0750	132.049
pnuC	b0751	90.9669
zitB	b0752	146.058
ybgS	b0753	45.6254
aroG	b0754	342.759
gpmA	b0755	272.711
galM	b0756	56.2272
galK	b0757	43.7323
galT	b0758	30.9534
galE	b0759	54.5233
modF	b0760	42.7857
modE	b0761	50.453
acrZ	b0762	681.92
modA	b0763	161.488
modB	b0764	397.755
modC	b0765	166.788
ybhA	b0766	153.536
pgl	b0767	108.573
ybhD	b0768	322.123
ybhH	b0769	173.604
ybhI	b0770	941.948
ybhJ	b0771	142.65
ybhC	b0772	54.5233
ybhB	b0773	212.887
bioA	b0774	144.733
bioB	b0775	172.373
bioF	b0776	20.6356
bioC	b0777	102.137
bioD	b0778	73.0764
uvrB	b0779	34.7397
ybhK	b0780	414.037
moaA	b0781	299.026
moaB	b0782	36.2542
moaC	b0783	142.272
moaD	b0784	70.5206
moaE	b0785	17.6065
ybhL	b0786	301.582
ybhM	b0787	67.5862
ybhN	b0788	81.9743
clsB	b0789	26.3151
ybhP	b0790	218.377
ybhQ	b0791	153.726
ybhR	b0792	59.5403
ybhS	b0793	177.201
ybhF	b0794	34.3611
ybhG	b0795	88.9791
cecR	b0796	79.5132
rhlE	b0797	9.46586
ybiA	b0798	60.8655
dinG	b0799	12.7789
ybiB	b0800	180.419
hcxB	b0801	149.939
ybiJ	b0802	67.6809
ybiI	b0803	49.3171
ybiX	b0804	9.84449
fiu	b0805	34.8344
mcbA	b0806	66.3557
rlmF	b0807	66.0717
ybiO	b0808	7.47803
glnQ	b0809	144.26
glnP	b0810	59.3509
glnH	b0811	80.9331
dps	b0812	143.124
rhtA	b0813	162.623
ompX	b0814	25.4632
opgE	b0815	467.235
mntR	b0817	368.79
ybiR	b0818	26.0311
ldtB	b0819	136.214
ybiT	b0820	53.8607
ybiU	b0821	68.2488
ybiV	b0822	57.7417
ybiW	b0823	58.8776
ybiY	b0824	39.8513
fsaA	b0825	55.4699
moeB	b0826	102.515
moeA	b0827	121.447
iaaA	b0828	108.763
gsiA	b0829	151.17
gsiB	b0830	68.7221
gsiC	b0831	14.6721
gsiD	b0832	113.306
pdeI	b0833	225.95
dgcI	b0834	141.515
rimO	b0835	63.2319
bssR	b0836	118.229
yliI	b0837	142.367
gstB	b0838	34.3611
dacC	b0839	9.56052
deoR	b0840	17.8905
ybjG	b0841	90.3989
mdfA	b0842	41.3658
ybjH	b0843	170.953
ybjI	b0844	104.124
ybjJ	b0845	232.765
rcdA	b0846	56.3219
ybjL	b0847	661.096
ybjM	b0848	127.126
grxA	b0849	120.311
ybjC	b0850	144.07
nfsA	b0851	200.392
rimK	b0852	39.6619
ybjN	b0853	100.906
potF	b0854	57.9311
potG	b0855	35.9703
potH	b0856	166.22
potI	b0857	138.012
ybjO	b0858	565.68
rlmC	b0859	35.497
artJ	b0860	298.553
artM	b0861	35.497
artQ	b0862	127.978
artI	b0863	79.5132
artP	b0864	451.521
ybjP	b0865	354.212
ybjQ	b0866	74.4016
amiD	b0867	111.413
ybjS	b0868	98.9182
ybjT	b0869	39.1887
ltaE	b0870	196.322
poxB	b0871	77.2414
hcr	b0872	162.055
hcp	b0873	303.097
lysO	b0874	119.743
aqpZ	b0875	93.9013
ybjD	b0876	513.144
ybjX	b0877	223.3
macA	b0878	39.5673
macB	b0879	298.459
cspD	b0880	205.409
clpS	b0881	588.303
clpA	b0882	93.996
infA	b0884	195.375
aat	b0885	338.215
cydC	b0886	125.707
cydD	b0887	65.6931
trxB	b0888	11.8323
lrp	b0889	95.4159
ftsK	b0890	117.471
lolA	b0891	117.945
rarA	b0892	248.857
serS	b0893	68.1542
dmsA	b0894	122.962
dmsB	b0895	84.5301
dmsC	b0896	276.498
ycaC	b0897	176.349
ycaD	b0898	111.318
ycaM	b0899	84.2461
ycaN	b0900	146.815
ycaK	b0901	21.1089
pflA	b0902	43.1643
pflB	b0903	251.035
focA	b0904	124.855
ycaO	b0905	36.7275
ycaP	b0906	426.721
serC	b0907	94.0906
aroA	b0908	55.3753
ycaL	b0909	39.4726
cmk	b0910	90.5883
rpsA	b0911	33.5091
ihfB	b0912	104.692
ycaI	b0913	287.762
msbA	b0914	60.2029
lpxK	b0915	7.00474
ycaQ	b0916	24.8952
ycaR	b0917	148.519
kdsB	b0918	80.2705
ycbJ	b0919	395.389
elyC	b0920	96.5518
cmoM	b0921	257.377
mukF	b0922	18.6477
mukE	b0923	211.373
mukB	b0924	60.2029
ldtD	b0925	27.6403
mepK	b0926	43.9216
gloC	b0927	98.4449
aspC	b0928	84.3408
ompF	b0929	7.09939
asnS	b0930	20.2569
pncB	b0931	122.962
pepN	b0932	100.054
ssuB	b0933	32.7519
ssuC	b0934	145.112
ssuD	b0935	91.6295
ssuA	b0936	38.526
ssuE	b0937	126.464
elfA	b0938	174.361
elfD	b0939	755.565
elfC	b0940	120.216
elfG	b0941	418.959
ycbU	b0942	362.448
ycbV	b0943	176.254
ycbF	b0944	149.561
pyrD	b0945	17.6065
zapC	b0946	47.14
ycbX	b0947	76.0108
rlmL	b0948	99.7702
uup	b0949	653.144
pqiA	b0950	75.4429
pqiB	b0951	89.1684
pqiC	b0952	56.4165
rmf	b0953	53.3874
fabA	b0954	58.215
ycbZ	b0955	153.631
matP	b0956	718.932
ompA	b0957	68.4382
sulA	b0958	554.415
sxy	b0959	48.4652
yccS	b0960	78.8506
yccF	b0961	193.198
helD	b0962	461.177
mgsA	b0963	328.844
yccT	b0964	109.331
yccU	b0965	90.0203
hspQ	b0966	85.7607
rlmI	b0967	95.2265
yccX	b0968	85.2874
tusE	b0969	98.9182
yccA	b0970	127.032
hyaA	b0972	35.497
hyaB	b0973	117.566
hyaC	b0974	36.2542
hyaD	b0975	32.4679
hyaE	b0976	79.7025
hyaF	b0977	63.2319
appC	b0978	221.501
appB	b0979	103.462
appA	b0980	159.784
etk	b0981	241.853
etp	b0982	55.6592
gfcE	b0983	847.005
gfcD	b0984	70.426
gfcC	b0985	149.087
gfcB	b0986	31.1427
gfcA	b0987	147.857
insB4	b0988	1.23056
cspH	b0989	120.216
cspG	b0990	145.68
ymcE	b0991	442.718
yccM	b0992	18.7424
torS	b0993	46.7613
torT	b0994	124.097
torR	b0995	463.259
torC	b0996	189.885
torA	b0997	13.2522
torD	b0998	101.001
cbpM	b0999	76.8628
cbpA	b1000	111.508
yccE	b1001	409.209
agp	b1002	64.1785
yccJ	b1003	58.499
wrbA	b1004	182.691
rutG	b1006	62.8533
rutF	b1007	16.5653
rutE	b1008	153.915
rutD	b1009	54.4287
rutC	b1010	82.4476
rutB	b1011	34.2664
rutA	b1012	144.733
rutR	b1013	43.6376
putA	b1014	30.4801
putP	b1015	92.6708
efeO	b1018	152.968
efeB	b1019	92.5761
phoH	b1020	497.431
pgaD	b1021	86.1393
pgaC	b1022	271.008
pgaB	b1023	136.687
pgaA	b1024	228.695
dgcT	b1025	1075.23
insF4	b1026	0.0946586
insE4	b1027	0
ymdE	b1028	66.1664
ycdU	b1029	1079.39
ghrA	b1033	85.8553
ycdX	b1034	29.0602
ycdY	b1035	177.485
ycdZ	b1036	142.177
csgG	b1037	103.746
csgF	b1038	200.392
csgE	b1039	45.6254
csgD	b1040	55.0913
csgB	b1041	235.416
csgA	b1042	22.5287
csgC	b1043	321.555
ymdA	b1044	49.9797
ymdB	b1045	122.867
clsC	b1046	316.349
opgC	b1047	503.489
opgG	b1048	43.7323
opgH	b1049	107.154
yceK	b1050	52.9141
msyB	b1051	80.9331
mdtG	b1053	38.2421
lpxL	b1054	132.806
trhO	b1055	58.1204
yceI	b1056	235.605
yceJ	b1057	63.5159
yceO	b1058	118.986
solA	b1059	51.021
bssS	b1060	34.4557
dinI	b1061	423.786
pyrC	b1062	57.7417
yceB	b1063	115.483
grxB	b1064	200.298
mdtH	b1065	103.083
rimJ	b1066	201.055
yceH	b1067	89.4524
yceM	b1068	52.1569
murJ	b1069	104.503
flgN	b1070	62.4747
flgM	b1071	73.4551
flgA	b1072	77.4307
flgB	b1073	32.1839
flgC	b1074	425.869
flgD	b1075	57.5524
flgE	b1076	149.561
flgF	b1077	269.398
flgG	b1078	83.0156
flgH	b1079	54.902
flgI	b1080	57.9311
flgJ	b1081	54.7127
flgK	b1082	39.9459
flgL	b1083	108.005
rne	b1084	137.823
yceQ	b1085	143.881
rluC	b1086	291.075
yceF	b1087	230.588
yceD	b1088	459.283
rpmF	b1089	49.9797
plsX	b1090	74.7803
fabH	b1091	36.6329
fabD	b1092	43.7323
fabG	b1093	101.947
acpP	b1094	521.758
fabF	b1095	223.773
pabC	b1096	256.241
mltG	b1097	194.713
tmk	b1098	328.181
holB	b1099	70.5206
ycfH	b1100	133.185
ptsG	b1101	288.046
fhuE	b1102	45.3415
hinT	b1103	435.146
ycfL	b1104	290.413
lpoB	b1105	27.6403
thiK	b1106	57.6471
nagZ	b1107	589.723
ycfP	b1108	192.536
ndh	b1109	25.5578
ycfJ	b1110	51.021
comR	b1111	35.0237
bhsA	b1112	154.199
ldtC	b1113	25.4632
mfd	b1114	75.3482
ycfT	b1115	431.643
lolC	b1116	195.186
lolD	b1117	107.532
lolE	b1118	8.32996
nagK	b1119	100.338
cobB	b1120	19.121
ycfZ	b1121	182.028
ymfA	b1122	38.4314
potD	b1123	70.8046
potC	b1124	250.561
potB	b1125	367.086
potA	b1126	40.9872
pepT	b1127	413.942
roxA	b1128	85.666
phoQ	b1129	60.2975
phoP	b1130	74.6856
purB	b1131	35.8756
hflD	b1132	158.837
mnmA	b1133	37.7688
nudJ	b1134	61.1494
rluE	b1135	93.8067
icd	b1136	159.026
ymfD	b1137	425.49
ymfE	b1138	200.676
lit	b1139	113.685
intE	b1140	171.616
xisE	b1141	202.001
ymfI	b1143	37.2955
ymfJ	b1144	47.9919
ymfK	b1145	58.783
ymfT	b1146	297.323
ymfL	b1147	41.8391
ymfM	b1148	161.488
ymfR	b1150	113.401
beeE	b1151	152.874
jayE	b1152	24.7059
ymfQ	b1153	146.626
ycfK	b1154	278.486
tfaP	b1155	749.696
tfaE	b1156	157.701
stfE	b1157	57.5524
pinE	b1158	37.9581
mcrA	b1159	48.8438
iraM	b1160	232.481
ycgX	b1161	150.602
bluR	b1162	180.893
bluF	b1163	8.61393
ycgZ	b1164	169.439
ymgA	b1165	153.726
ariR	b1166	85.0981
ymgC	b1167	85.4767
pdeG	b1168	56.9845
ymgD	b1171	159.689
ymgG	b1172	26.6937
minE	b1174	342.853
minD	b1175	383.367
minC	b1176	733.888
ycgJ	b1177	768.912
pliG	b1178	440.541
ycgL	b1179	170.291
ycgM	b1180	223.205
ycgN	b1181	541.731
hlyE	b1182	433.442
umuD	b1183	877.958
umuC	b1184	89.0737
dsbB	b1185	215.538
nhaB	b1186	424.828
fadR	b1187	87.5592
ycgB	b1188	334.239
dadA	b1189	184.49
dadX	b1190	91.6295
cvrA	b1191	73.4551
ldcA	b1192	19.0264
emtA	b1193	29.7228
ycgR	b1194	142.461
ymgE	b1195	47.0453
ycgY	b1196	3.97566
treA	b1197	49.2225
dhaM	b1198	16.2813
dhaL	b1199	59.1616
dhaK	b1200	195.754
dhaR	b1201	38.4314
ycgV	b1202	418.486
ychF	b1203	50.3584
pth	b1204	610.927
ychH	b1205	43.6376
dauA	b1206	776.674
prs	b1207	423.503
ispE	b1208	355.727
lolB	b1209	156.565
hemA	b1210	285.964
prfA	b1211	143.313
prmC	b1212	274.699
ychQ	b1213	619.351
ychA	b1214	670.751
kdsA	b1215	124.381
chaA	b1216	1206.61
chaB	b1217	233.049
chaC	b1218	232.86
ychN	b1219	98.7289
ychO	b1220	19.7836
narL	b1221	111.318
narX	b1222	169.534
narK	b1223	99.5808
narG	b1224	21.5822
narH	b1225	57.2684
narJ	b1226	92.0081
narI	b1227	128.452
tpr	b1229	7.95132
purU	b1232	295.335
ychJ	b1233	177.106
rssA	b1234	227.37
rssB	b1235	56.0379
galU	b1236	137.35
hns	b1237	27.167
tdk	b1238	173.415
adhE	b1241	1407.38
ychE	b1242	529.141
oppA	b1243	373.144
oppB	b1244	698.296
oppC	b1245	754.05
oppD	b1246	115.105
oppF	b1247	278.675
yciU	b1248	77.4307
clsA	b1249	1084.22
kch	b1250	610.927
yciI	b1251	192.725
tonB	b1252	74.7803
yciA	b1253	59.6349
yciB	b1254	79.1346
yciC	b1255	100.149
ompW	b1256	11.8323
yciE	b1257	32.2786
yciF	b1258	19.0264
yciG	b1259	22.5287
trpA	b1260	186.761
trpB	b1261	31.1427
trpC	b1262	365.098
trpD	b1263	33.0358
trpE	b1264	120.879
trpL	b1265	22.9074
yciV	b1266	403.53
yciO	b1267	23.1914
yciQ	b1268	1136.66
rluB	b1269	544.76
btuR	b1270	101.853
yciK	b1271	122.678
sohB	b1272	1553.44
yciN	b1273	2124.8
topA	b1274	306.221
cysB	b1275	147.667
acnA	b1276	253.306
ribA	b1277	1002.91
pgpB	b1278	372.198
lapA	b1279	1127.95
lapB	b1280	430.981
pyrF	b1281	131.007
yciH	b1282	189.412
osmB	b1283	32.4679
yciT	b1284	474.618
pdeR	b1285	97.593
rnb	b1286	9.65518
yciW	b1287	170.859
fabI	b1288	396.619
ycjD	b1289	108.195
sapF	b1290	200.203
sapD	b1291	40.3246
sapC	b1292	167.167
sapB	b1293	25.9365
sapA	b1294	175.497
ymjA	b1295	23.1914
puuP	b1296	225.855
puuA	b1297	528.006
puuD	b1298	1461.34
puuR	b1299	86.5179
puuC	b1300	804.409
puuB	b1301	153.915
puuE	b1302	151.548
pspF	b1303	878.337
pspA	b1304	430.318
pspB	b1305	602.313
pspC	b1306	176.065
pspD	b1307	222.069
pspE	b1308	111.792
ycjM	b1309	337.174
ycjN	b1310	221.028
ycjO	b1311	562.651
ycjP	b1312	162.434
ycjQ	b1313	52.1569
ycjR	b1314	81.4064
ycjS	b1315	35.0237
ycjT	b1316	53.1981
ycjU	b1317	51.8729
ompG	b1319	140.947
ycjW	b1320	28.8709
ycjX	b1321	176.254
ycjF	b1322	77.904
tyrR	b1323	840.095
tpx	b1324	27.5456
ycjG	b1325	67.4916
mpaA	b1326	15.524
ycjY	b1327	544.949
pgrR	b1328	454.835
mppA	b1329	626.924
ynaI	b1330	1241.45
insH4	b1331	0
ynaJ	b1332	249.425
uspE	b1333	237.688
fnr	b1334	736.254
ogt	b1335	194.523
abgT	b1336	177.296
abgB	b1337	134.51
abgA	b1338	193.387
abgR	b1339	73.5497
smrA	b1340	145.869
dgcM	b1341	1187.87
zntB	b1342	110.183
dbpA	b1343	294.578
ttcA	b1344	18.7424
intR	b1345	209.574
xisR	b1346	61.4334
rcbA	b1347	44.9628
ralR	b1348	85.0981
recT	b1349	107.059
recE	b1350	62.1907
racC	b1351	212.793
kilR	b1352	830.724
sieB	b1353	148.709
ydaG	b1355	42.5964
racR	b1356	308.208
ydaS	b1357	1364.12
ydaT	b1358	448.019
ydaU	b1359	1030.36
ydaV	b1360	139.243
ydaW	b1361	778.662
rzpR	b1362	98.8236
trkG	b1363	1586
ynaK	b1365	60.3922
ydaY	b1366	528.29
ynaA	b1368	95.7945
insH5	b1370	43.8269
stfR	b1372	26.7884
tfaR	b1373	2.46112
pinR	b1374	187.519
ynaE	b1375	10.1285
uspF	b1376	91.8188
ompN	b1377	24.2326
ydbK	b1378	71.0886
hslJ	b1379	381.663
ldhA	b1380	453.983
ydbH	b1381	58.4043
ynbE	b1382	31.048
ydbL	b1383	805.829
feaR	b1384	158.742
feaB	b1385	537.187
tynA	b1386	26.883
paaZ	b1387	307.262
paaA	b1388	322.502
paaB	b1389	392.265
paaC	b1390	299.689
paaD	b1391	171.237
paaE	b1392	186.193
paaF	b1393	75.5376
paaG	b1394	192.157
paaH	b1395	211.373
paaI	b1396	936.931
paaJ	b1397	150.98
paaK	b1398	274.699
paaX	b1399	635.822
paaY	b1400	132.522
insD2	b1402	0
insC2	b1403	0
insI2	b1404	0
pdxI	b1406	30.2907
ydbD	b1407	10.1285
ynbA	b1408	149.087
ynbB	b1409	986.816
ynbC	b1410	92.1028
ynbD	b1411	272.049
azoR	b1412	20.0676
hrpA	b1413	878.526
ydcF	b1414	73.739
aldA	b1415	275.551
cybB	b1418	2656.69
ydcA	b1419	1552.12
mokB	b1420	1007.83
trg	b1421	1095.67
ydcI	b1422	1387.69
ydcJ	b1423	399.365
opgD	b1424	258.229
ydcH	b1426	486.924
rimL	b1427	720.73
ydcK	b1428	206.45
tehA	b1429	312.468
tehB	b1430	103.178
ydcL	b1431	1338.19
insQ	b1432	166.883
ydcO	b1433	19.2157
sutR	b1434	253.496
rlhA	b1435	14.9561
yncJ	b1436	31.8999
hicB	b1438	116.241
ydcR	b1439	111.129
ydcS	b1440	434.672
ydcT	b1441	7.00474
ydcU	b1442	599.473
ydcV	b1443	83.2049
patD	b1444	23.3807
ortT	b1445	502.448
ydcY	b1446	47.14
ydcZ	b1447	315.308
mnaT	b1448	296.471
curA	b1449	76.2002
mcbR	b1450	218.377
yncD	b1451	113.59
yncE	b1452	979.906
ansP	b1453	240.054
yncG	b1454	704.165
yncH	b1455	953.969
rhsE	b1456	64.1785
ydcD	b1457	1257.54
yncI	b1459	875.781
ydcC	b1460	528.195
pptA	b1461	575.24
yddH	b1462	215.443
nhoA	b1463	1149.63
yddE	b1464	118.229
narV	b1465	189.98
narW	b1466	52.0622
narY	b1467	117.755
narZ	b1468	49.6958
narU	b1469	168.966
yddK	b1471	1230.09
yddL	b1472	105.071
yddG	b1473	263.53
fdnG	b1474	36.5382
fdnH	b1475	866.883
fdnI	b1476	60.5815
yddM	b1477	311.521
adhP	b1478	179.283
maeA	b1479	101.379
sra	b1480	868.114
bdm	b1481	459.757
osmC	b1482	91.7242
ddpF	b1483	139.621
ddpD	b1484	190.737
ddpC	b1485	254.632
ddpB	b1486	548.168
ddpA	b1487	259.081
ddpX	b1488	653.334
dosP	b1489	146.531
dosC	b1490	669.142
digH	b1491	77.0521
gadC	b1492	1257.63
gadB	b1493	1194.12
pqqL	b1494	1661.45
yddB	b1495	345.125
yddA	b1496	190.832
ydeM	b1497	19.689
ydeN	b1498	338.688
ydeO	b1499	967.127
safA	b1500	184.206
ydeP	b1501	59.067
ydeQ	b1502	258.418
ydeR	b1503	359.987
ydeS	b1504	114.064
ydeT	b1505	277.728
yneL	b1506	437.985
hipA	b1507	46.572
hipB	b1508	803.273
lsrK	b1511	449.912
lsrR	b1512	367.181
lsrA	b1513	427.1
lsrC	b1514	46.4774
lsrD	b1515	67.9649
lsrB	b1516	485.788
lsrF	b1517	396.809
lsrG	b1518	950.562
tam	b1519	222.542
yneE	b1520	1553.73
uxaB	b1521	276.024
dgcF	b1522	140.663
yneG	b1523	662.799
glsB	b1524	80.6491
sad	b1525	163.191
yneJ	b1526	382.989
yneK	b1527	181.366
ydeA	b1528	110.94
marC	b1529	217.241
marR	b1530	178.905
marA	b1531	64.5572
marB	b1532	224.057
eamA	b1533	175.213
ydeE	b1534	596.349
dgcZ	b1535	59.067
ydeI	b1536	324.395
ydeJ	b1537	159.216
dcp	b1538	359.892
ydfG	b1539	106.302
rspR	b1540	101.758
ydfZ	b1541	177.106
ydfI	b1542	689.115
ydfK	b1544	28.4922
pinQ	b1545	953.78
tfaQ	b1546	0.66261
stfQ	b1547	81.8797
nohA	b1548	56.7005
ydfO	b1549	152.779
gnsB	b1550	151.548
ynfN	b1551	411.197
cspI	b1552	3451.44
rzpQ	b1553	420.757
rrrQ	b1554	897.269
ydfR	b1555	43.259
essQ	b1556	195.943
cspB	b1557	1102.49
cspF	b1558	87.6539
ydfT	b1559	219.608
ydfU	b1560	71.8459
rem	b1561	33.3198
hokD	b1562	364.152
relE	b1563	463.448
relB	b1564	111.697
ydfV	b1565	54.334
flxA	b1566	87.6539
ydfW	b1567	124.381
ydfX	b1568	91.3455
dicC	b1569	454.929
dicA	b1570	622.664
ydfA	b1571	668.384
ydfB	b1572	101.19
ydfC	b1573	157.323
dicB	b1575	721.677
ydfD	b1576	442.908
ydfE	b1577	286.721
insD7	b1578	573.063
intQ	b1579	371.062
rspB	b1580	238.54
rspA	b1581	264.192
ynfA	b1582	599.662
ynfB	b1583	282.556
speG	b1584	1312.35
ynfC	b1585	1103.34
ynfD	b1586	3514.86
ynfE	b1587	109.993
ynfF	b1588	64.7465
ynfG	b1589	295.713
ynfH	b1590	352.603
dmsD	b1591	49.6011
clcB	b1592	183.164
ynfK	b1593	92.8601
mlc	b1594	228.979
ynfL	b1595	314.456
ynfM	b1596	237.593
asr	b1597	174.456
ydgD	b1598	1695.81
mdtI	b1599	1217.5
mdtJ	b1600	769.29
tqsA	b1601	783.584
pntB	b1602	574.578
pntA	b1603	105.734
ydgH	b1604	70.8993
ydgI	b1605	193.387
folM	b1606	156.755
ydgC	b1607	585.274
rstA	b1608	333.766
rstB	b1609	164.233
tus	b1610	1519.55
fumC	b1611	267.032
fumA	b1612	393.685
manA	b1613	134.794
ydgA	b1614	122.394
uidC	b1615	61.9067
uidB	b1616	101.379
uidA	b1617	94.9426
uidR	b1618	538.797
hdhA	b1619	382.705
malI	b1620	124.571
malX	b1621	226.045
malY	b1622	610.453
add	b1623	292.874
ydgJ	b1624	132.049
cnu	b1625	189.223
ydgK	b1626	78.5666
rsxA	b1627	630.332
rsxB	b1628	426.816
rsxC	b1629	77.7147
rsxD	b1630	221.88
rsxG	b1631	73.5497
rsxE	b1632	250.088
nth	b1633	331.021
dtpA	b1634	1091.22
gstA	b1635	276.214
pdxY	b1636	174.172
tyrS	b1637	85.95
pdxH	b1638	299.405
mliC	b1639	118.323
anmK	b1640	90.7776
slyB	b1641	95.6998
slyA	b1642	209.195
ydhI	b1643	1670.53
ydhJ	b1644	64.9358
ydhK	b1645	634.78
sodC	b1646	285.396
ydhF	b1647	428.993
ydhL	b1648	311.237
nemR	b1649	273.942
nemA	b1650	44.3949
gloA	b1651	1193.46
rnt	b1652	516.552
lhr	b1653	228.695
grxD	b1654	272.995
mepH	b1655	367.843
sodB	b1656	478.215
ydhP	b1657	161.582
purR	b1658	505.572
punR	b1659	1176.04
punC	b1660	755.943
cfa	b1661	414.51
ribC	b1662	303.286
mdtK	b1663	116.43
ydhQ	b1664	82.6369
ydhR	b1667	129.114
ydhS	b1668	430.697
ydhT	b1669	212.319
ydhU	b1670	171.332
ydhX	b1671	601.745
ydhW	b1672	277.444
ydhV	b1673	286.342
ydhY	b1674	276.592
fumD	b1675	296.944
pykF	b1676	604.111
lpp	b1677	835.646
ldtE	b1678	19.8783
sufE	b1679	154.767
sufS	b1680	235.7
sufD	b1681	134.037
sufC	b1682	210.994
sufB	b1683	116.903
sufA	b1684	166.315
ydiH	b1685	364.341
menI	b1686	287.762
ydiJ	b1687	210.142
ydiK	b1688	350.71
ydiL	b1689	81.785
ydiM	b1690	140.947
ydiN	b1691	999.405
ydiB	b1692	949.331
aroD	b1693	422.84
ydiF	b1694	107.721
ydiO	b1695	196.795
ydiP	b1696	114.348
ydiQ	b1697	49.2225
ydiR	b1698	77.2414
ydiS	b1699	99.7702
ydiT	b1700	186.288
fadK	b1701	52.1569
ppsA	b1702	1052.7
ppsR	b1703	372.008
aroH	b1704	76.1055
ydiE	b1705	353.171
selO	b1706	420.379
rflP	b1707	754.429
nlpC	b1708	313.888
btuD	b1709	44.7735
btuE	b1710	338.215
btuC	b1711	721.298
ihfA	b1712	340.676
pheT	b1713	87.7485
pheS	b1714	217.241
pheM	b1715	331.021
rplT	b1716	908.438
rpmI	b1717	687.789
infC	b1718	29.3442
thrS	b1719	259.365
ydiY	b1722	145.869
pfkB	b1723	190.832
ydiZ	b1724	334.618
yniA	b1725	169.25
yniB	b1726	535.484
hxpB	b1727	392.36
ydjM	b1728	242.515
tcyP	b1729	689.777
ydjO	b1730	845.301
cedA	b1731	344.652
katE	b1732	58.5937
chbG	b1733	421.799
chbF	b1734	850.129
chbR	b1735	141.136
chbA	b1736	60.8655
chbC	b1737	665.261
chbB	b1738	433.631
osmE	b1739	176.822
nadE	b1740	343.705
cho	b1741	201.244
ves	b1742	165.369
spy	b1743	184.016
astE	b1744	63.0426
astB	b1745	173.888
astD	b1746	27.6403
astA	b1747	31.5213
astC	b1748	483.516
xthA	b1749	140.568
ydjX	b1750	768.817
ydjY	b1751	127.884
ydjZ	b1752	366.518
ynjA	b1753	600.135
ynjB	b1754	467.14
ynjC	b1755	240.811
ynjD	b1756	60.2975
ynjE	b1757	188.465
ynjF	b1758	157.133
nudG	b1759	67.7755
ynjH	b1760	90.8722
gdhA	b1761	1041.43
ynjI	b1762	438.837
topB	b1763	67.4916
selD	b1764	193.482
ydjA	b1765	229.263
sppA	b1766	928.127
ansA	b1767	130.629
pncA	b1768	133.942
ydjE	b1769	209.385
ydjF	b1770	222.353
ydjG	b1771	390.751
ydjH	b1772	112.644
ydjI	b1773	422.367
ydjJ	b1774	108.857
ydjK	b1775	426.248
ydjL	b1776	155.145
yeaC	b1777	466.951
msrB	b1778	533.117
gapA	b1779	1064.72
yeaD	b1780	172.847
yeaE	b1781	232.481
mipA	b1782	714.01
yeaG	b1783	116.714
yeaH	b1784	347.397
cdgI	b1785	555.835
dgcJ	b1786	609.791
yeaK	b1787	94.28
yoaI	b1788	251.508
yeaL	b1789	129.777
nimR	b1790	572.116
nimT	b1791	1610.9
yeaO	b1792	156.471
yoaF	b1793	525.166
dgcP	b1794	174.266
yeaQ	b1795	197.836
yoaG	b1796	395.578
yeaR	b1797	132.238
leuE	b1798	629.385
dmlR	b1799	180.23
dmlA	b1800	95.8891
yeaV	b1801	1639.96
yeaW	b1802	119.838
yeaX	b1803	123.435
rnd	b1804	54.2394
fadD	b1805	337.553
yeaY	b1806	150.129
tsaB	b1807	305.179
yoaA	b1808	136.687
yoaB	b1809	401.352
yoaC	b1810	514.848
yoaH	b1811	66.6396
pabB	b1812	72.7925
nudL	b1813	173.32
sdaA	b1814	1509.8
pdeD	b1815	103.178
yoaE	b1816	676.809
manX	b1817	790.305
manY	b1818	1206.23
manZ	b1819	312.184
yobD	b1820	62.1907
mntP	b1821	136.214
rlmA	b1822	167.451
cspC	b1823	164.517
yobF	b1824	245.734
yebO	b1825	3305.95
mgrB	b1826	527.438
kdgR	b1827	122.678
yebQ	b1828	239.486
htpX	b1829	332.914
prc	b1830	82.5423
proQ	b1831	94.9426
msrC	b1832	204.936
letA	b1833	541.258
letB	b1834	58.6883
rsmF	b1835	129.588
yebV	b1836	164.138
yebW	b1837	286.058
pphA	b1838	80.9331
yebY	b1839	490.048
yebZ	b1840	137.35
yobA	b1841	388.195
holE	b1842	30.3854
yobB	b1843	813.117
exoX	b1844	339.256
ptrB	b1845	188.181
yebE	b1846	70.9939
yebF	b1847	318.431
yebG	b1848	287.289
purT	b1849	203.516
eda	b1850	230.115
edd	b1851	237.877
zwf	b1852	115.294
yebK	b1853	120.406
pykA	b1854	161.866
lpxM	b1855	216.39
mepM	b1856	1141.01
znuA	b1857	221.122
znuC	b1858	137.35
znuB	b1859	930.305
ruvB	b1860	90.5883
ruvA	b1861	422.461
yebB	b1862	389.52
ruvC	b1863	352.13
yebC	b1864	127.978
nudB	b1865	176.16
aspS	b1866	52.1569
yecD	b1867	485.977
yecE	b1868	51.021
yecN	b1869	305.085
cmoA	b1870	413.374
cmoB	b1871	302.813
torZ	b1872	77.9987
torY	b1873	144.922
cutC	b1874	57.2684
yecM	b1875	827.316
argS	b1876	138.769
yecT	b1877	183.638
flhE	b1878	90.9669
flhA	b1879	177.863
flhB	b1880	291.359
cheZ	b1881	64.8411
cheY	b1882	42.2177
cheB	b1883	252.833
cheR	b1884	142.934
tap	b1885	737.769
tar	b1886	738.053
cheW	b1887	70.71
cheA	b1888	259.175
motB	b1889	182.975
motA	b1890	137.728
flhC	b1891	404.098
flhD	b1892	1403.31
insB5	b1893	0
insA5	b1894	0.757269
uspC	b1895	295.429
otsA	b1896	89.547
otsB	b1897	273.09
araG	b1900	214.686
araF	b1901	125.991
ftnB	b1902	144.449
yecR	b1904	181.271
ftnA	b1905	65.7877
yecH	b1906	19.3104
tyrP	b1907	93.2387
yecA	b1908	57.9311
pgsA	b1912	378.35
uvrC	b1913	110.845
uvrY	b1914	876.349
yecF	b1915	28.0189
sdiA	b1916	114.253
tcyN	b1917	34.8344
tcyL	b1918	51.9676
dcyD	b1919	64.8411
tcyJ	b1920	71.9405
fliZ	b1921	70.0474
fliA	b1922	135.551
fliC	b1923	66.6396
fliD	b1924	74.1177
fliS	b1925	115.294
fliT	b1926	98.9182
amyA	b1927	103.746
yedD	b1928	26.3151
yedE	b1929	39.8513
yedF	b1930	78.7559
yedK	b1931	37.6741
yedL	b1932	37.2955
intG	b1936	84.7194
fliE	b1937	92.8601
fliF	b1938	54.7127
fliG	b1939	30.2907
fliH	b1940	70.0474
fliI	b1941	74.8749
fliJ	b1942	157.796
fliK	b1943	18.1744
fliL	b1944	71.9405
fliM	b1945	33.3198
fliN	b1946	25.4632
fliO	b1947	54.618
fliP	b1948	65.7877
fliQ	b1949	82.5423
fliR	b1950	67.3023
rcsA	b1951	102.515
dsrB	b1952	78.2827
yodD	b1953	159.878
yedP	b1955	33.1305
dgcQ	b1956	53.1981
yodC	b1957	102.989
yedI	b1958	91.1562
yedA	b1959	220.176
vsr	b1960	76.5788
dcm	b1961	43.3536
yedJ	b1962	257.85
drpB	b1963	503.205
hchA	b1967	56.7005
hprS	b1968	27.451
hprR	b1969	173.131
hiuH	b1970	79.7972
msrP	b1971	106.964
msrQ	b1972	68.1542
zinT	b1973	82.6369
yodB	b1974	115.389
mtfA	b1976	49.3171
yeeJ	b1978	115.294
shiA	b1981	76.3895
amn	b1982	53.3874
yeeN	b1983	252.454
yeeO	b1985	423.219
cbl	b1987	126.275
nac	b1988	79.0399
ldtA	b1990	106.87
cobT	b1991	60.1082
cobS	b1992	33.1305
cobU	b1993	47.2346
insH6	b1994	186.572
insD3	b1996	0
insC3	b1997	0
yeeP	b1999	57.3631
flu	b2000	107.248
yeeR	b2001	140.189
yeeS	b2002	52.8195
yeeT	b2003	38.9993
cbeA	b2004	84.7194
cbtA	b2005	187.803
yeeW	b2006	130.25
tmaR	b2007	103.462
yeeA	b2008	80.8384
sbmC	b2009	72.4138
dacD	b2010	46.0041
sbcB	b2011	115.673
yeeD	b2012	11.8323
yeeE	b2013	279.716
plaP	b2014	78.9453
yeeY	b2015	48.2759
yeeZ	b2016	305.369
yefM	b2017	502.542
hisL	b2018	27.167
hisG	b2019	104.03
hisD	b2020	173.415
hisC	b2021	82.1637
hisB	b2022	83.3942
hisH	b2023	58.783
hisA	b2024	54.7127
hisF	b2025	219.797
hisI	b2026	18.4584
wzzB	b2027	209.385
ugd	b2028	112.17
gnd	b2029	61.4334
insH7	b2030	0
wbbK	b2032	99.8648
wbbJ	b2033	368.222
wbbI	b2034	179.757
wbbH	b2035	342.191
glf	b2036	97.4983
rfbX	b2037	1975.34
rfbC	b2038	344.463
rfbA	b2039	42.8803
rfbD	b2040	314.361
rfbB	b2041	121.352
galF	b2042	103.935
wcaM	b2043	49.8851
wcaL	b2044	81.5957
wcaK	b2045	53.1035
wzxC	b2046	271.197
wcaJ	b2047	16.4706
cpsG	b2048	259.649
cpsB	b2049	37.0115
wcaI	b2050	53.9554
gmm	b2051	203.895
fcl	b2052	223.394
gmd	b2053	173.131
wcaF	b2054	557.444
wcaE	b2055	161.961
wcaD	b2056	96.7411
wcaC	b2057	4.07032
wcaB	b2058	68.8168
wcaA	b2059	117.85
wzc	b2060	49.8851
wzb	b2061	158.08
wza	b2062	95.2265
yegH	b2063	24.1379
asmA	b2064	232.765
dcd	b2065	65.8824
udk	b2066	177.201
dgcE	b2067	84.5301
alkA	b2068	142.177
yegD	b2069	39.9459
yegI	b2070	281.42
yegJ	b2071	127.978
pphC	b2072	103.083
yegL	b2073	109.141
mdtA	b2074	164.517
mdtB	b2075	72.6978
mdtC	b2076	131.197
mdtD	b2077	87.4645
baeS	b2078	47.14
baeR	b2079	172.279
yegP	b2080	62.0014
trhP	b2081	98.7289
ogrK	b2082	104.976
yegZ	b2083	220.744
yegR	b2085	117.85
yegS	b2086	120.974
insE5	b2088	0
insF5	b2089	0
gatD	b2091	29.9121
gatC	b2092	464.868
gatB	b2093	41.7444
gatA	b2094	49.8851
gatZ	b2095	97.2144
gatY	b2096	31.8999
fbaB	b2097	176.349
yegT	b2098	96.2678
yegU	b2099	156.187
yegV	b2100	31.8999
yegW	b2101	44.0162
yegX	b2102	100.811
thiD	b2103	128.546
thiM	b2104	50.1691
rcnR	b2105	12.9682
rcnA	b2106	189.033
rcnB	b2107	688.168
yehA	b2108	153.347
yehB	b2109	303.475
yehC	b2110	85.0981
yehD	b2111	69.1954
yehE	b2112	211.467
mrp	b2113	93.996
metG	b2114	53.6714
yehI	b2118	492.414
yehL	b2119	63.0426
yehM	b2120	55.3753
yehP	b2121	55.8486
yehQ	b2122	46.9507
yehR	b2123	75.3482
yehS	b2124	15.4293
btsR	b2125	125.139
btsS	b2126	328.276
mlrA	b2127	172.657
yehW	b2128	47.5186
yehX	b2129	97.593
[truncated: 2,320 more rows]
