# Supplementary material for: INRI-seq enables global cell-free analysis of translation initiation and off-target effects of antisense inhibitors
Source: Nucleic Acids Res. 2022 Oct 14;50(22):e128. doi: 10.1093/nar/gkac838 (PMC9825163; doi:10.1093/nar/gkac838)
Supplement: gkac838_Supplemental_Files [file gkac838_supplemental_files.zip › Supplementary Table S5.xlsx]

## Sheet: acpP-PNA targets
Gene	Position of first complementary nucleotide	Target sequence	Number of mismatches
acpP	26	AGAGTATGAG	0
araH	23	AGAGTATGAT	1
arnC	147	AGAGTATGAG	0
arpB	26	AGATTATGAG	1
cadB	26	AGAGCATGAG	1
chbR	131	AGAGTATCAG	1
cybB	180	AGATTATGAG	1
deoA	3	AGAGTATGAG	0
dtpC	121	AGAGAATGAG	1
ecpD	26	AGAGAATGAG	1
fabZ	44	AGAGTATGAG	0
fruB	180	AGATTATGAG	1
ftsH	43	AGAGTATTAG	1
gpmM	12	TGAGTATGAG	1
gpp	26	AGAGTATGGG	1
hycE	20	AGAGTTTGAG	1
insO	98	AGAGTATGAG	0
kptA	154	AAAGTATGAG	1
ldtD	3	AGAGTATGAT	1
mukF	26	AAAGTATGAG	1
murI	14	AGATTATGAG	1
nnr	136	AGAGTGTGAG	1
pqiB	8	AGAGCATGAG	1
rfbC	180	AGATTATGAG	1
rhaM	78	AGAGTATCAG	1
rplF	131	AGAGTACGAG	1
ssuE	26	AGAGTATGCG	1
tolB	64	ACAGTATGAG	1
tus	168	AGAGGATGAG	1
ugpQ	26	CGAGTATGAG	1
upp	26	AGAGTATGAA	1
yafK	129	AGAGTATAAG	1
ybfK	78	AGAGAATGAG	1
yecR	9	AGAGTAAGAG	1
yhjG	11	AGAATATGAG	1
ynbE	13	AGAGTGTGAG	1
ynfO	180	AGATTATGAG	1
yodC	26	CGAGTATGAG	1
ypjI	175	AGCGTATGAG	1
yqjF	23	AGAGTATGAT	1
ytfL	49	AGAGTATGAC	1

## Sheet: acpP-PNA RBS targets
Gene	Position of first complementary nucleotide	Target sequence	Number of mismatches
acpP	26	AGAGTATGAG	0
araH	23	AGAGTATGAT	1
arpB	26	AGATTATGAG	1
cadB	26	AGAGCATGAG	1
ecpD	26	AGAGAATGAG	1
gpmM	12	TGAGTATGAG	1
gpp	26	AGAGTATGGG	1
hycE	20	AGAGTTTGAG	1
mukF	26	AAAGTATGAG	1
murI	14	AGATTATGAG	1
ssuE	26	AGAGTATGCG	1
ugpQ	26	CGAGTATGAG	1
upp	26	AGAGTATGAA	1
yhjG	11	AGAATATGAG	1
ynbE	13	AGAGTGTGAG	1
yodC	26	CGAGTATGAG	1
yqjF	23	AGAGTATGAT	1

## Sheet: acpP-PNA-scr targets
Gene	Position of first complementary nucleotide	Target sequence	Number of mismatches
aaaD	141	GAGATAGTAA	1
argC	76	GAGCTAGTGA	1
arsC	20	GAGATACTGA	1
cysE	4	GAGATAATGA	1
cysM	25	GAGATCGTGA	1
dcd	47	GAGATATTGA	1
dcp	108	GCGATAGTGA	1
deoA	125	GAGATAGTGT	1
deoC	109	GAGAAAGTGA	1
dicA	158	GTGATAGTGA	1
dtpC	126	GAGATAGAGA	1
dtpD	129	GAGATAGAGA	1
dut	12	GAGATCGTGA	1
fabB	128	GAGAAAGTGA	1
fdhD	25	GAGAAAGTGA	1
frlB	142	GAGATGGTGA	1
frmB	18	GAGATAATGA	1
frvR	144	GAGATAGTCA	1
gatY	105	GAGATTGTGA	1
ghrA	131	GAGATAATGA	1
glnA	125	GGGATAGTGA	1
hemD	70	GAGTTAGTGA	1
hybC	157	GAGATCGTGA	1
malG	134	GAGATAGCGA	1
mdlA	78	GAGATAGCGA	1
moaB	120	CAGATAGTGA	1
nlpE	43	GCGATAGTGA	1
pgrR	21	GAGATACTGA	1
pinQ	26	GACATAGTGA	1
pinR	26	GACATAGTGA	1
pphB	66	GCGATAGTGA	1
psiE	37	GAGAGAGTGA	1
rlmJ	138	GAGATAGAGA	1
speC	107	GAGATACTGA	1
ung	134	TAGATAGTGA	1
ybcH	122	GAGATAGTCA	1
yceO	72	GAGATAGTGC	1
ydeM	22	GAGATAGCGA	1
ydeR	107	GTGATAGTGA	1
yeaG	45	GCGATAGTGA	1
yeeD	124	GAGTTAGTGA	1
yhhL	22	GAGAAAGTGA	1
yhhY	37	GAGATAGTAA	1
ynfK	22	GAGTTAGTGA	1
yoeA	145	GAGGTAGTGA	1
ytcA	112	GAGATAATGA	1
