# Supplementary material for: INRI-seq enables global cell-free analysis of translation initiation and off-target effects of antisense inhibitors
Source: Nucleic Acids Res. 2022 Oct 14;50(22):e128. doi: 10.1093/nar/gkac838 (PMC9825163; doi:10.1093/nar/gkac838)
Supplement: gkac838_Supplemental_Files [file gkac838_supplemental_files.zip › Supplementary Table S6.xlsx]

## Sheet: JVOpool-001 oligo sequences
Gene	b number	Oligo sequence
thrL	b0001	GTTTTTTTTAATACGACTCACTATAGGGCAGATAAAAATTACAGAGTACACAACATCCATGAAACGCATTAGCACCACCATTACCACCACCATCACCATTACCACAGGTAACGGTGCGGGCTGACGCGTACAGGAAACACAGAAAAAAGCCCGCACCTGACAGTGCGGGCTTTTTTTTTCGACCAAAGGTAACGAGGTAACAACCATGCGATAATCTTTTGTAGATTGCACTTGCTTAAAAT
thrA	b0002	GTTTTTTTTAATACGACTCACTATAGGGTTTTCGACCAAAGGTAACGAGGTAACAACCATGCGAGTGTTGAAGTTCGGCGGTACATCAGTGGCAAATGCAGAACGTTTTCTGCGTGTTGCCGATATTCTGGAAAGCAATGCCAGGCAGGGGCAGGTGGCCACCGTCCTCTCTGCCCCCGCCAAAATCACCAACCACCTGGTGGCGATGATTTAATCTTTTGTAGATTGCACTTGCTTAAAAT
thrB	b0003	GTTTTTTTTAATACGACTCACTATAGGGGTACCCTCTCATGGAAGTTAGGAGTCTGACATGGTTAAAGTTTATGCCCCGGCTTCCAGTGCCAATATGAGCGTCGGGTTTGATGTGCTCGGGGCGGCGGTGACACCTGTTGATGGTGCATTGCTCGGAGATGTAGTCACGGTTGAGGCGGCAGAGACATTCAGTCTCAACAACCTCGGACGCTAATCTTTTGTAGATTGCACTTGCTTAAAAT
thrC	b0004	GTTTTTTTTAATACGACTCACTATAGGGACGGCGGGCGCACGAGTACTGGAAAACTAAATGAAACTCTACAATCTGAAAGATCACAACGAGCAGGTCAGCTTTGCGCAAGCCGTAACCCAGGGGTTGGGCAAAAATCAGGGGCTGTTTTTTCCGCACGACCTGCCGGAATTCAGCCTGACTGAAATTGATGAGATGCTGAAGCTGGATTTTTAATCTTTTGTAGATTGCACTTGCTTAAAAT
yaaX	b0005	GTTTTTTTTAATACGACTCACTATAGGGCATAACGGGCAATGATAAAAGGAGTAACCTGTGAAAAAGATGCAATCTATCGTACTCGCACTTTCCCTGGTTCTGGTCGCTCCCATGGCAGCACAGGCTGCGGAAATTACGTTAGTCCCGTCAGTAAAATTACAGATAGGCGATCGTGATAATCGTGGCTATTACTGGGATGGAGGTCACTGGTAATCTTTTGTAGATTGCACTTGCTTAAAAT
yaaA	b0006	GTTTTTTTTAATACGACTCACTATAGGGGTCGGCATAAATTTCCTGCAAGGACTGGATATGCTGATTCTTATTTCACCTGCGAAAACGCTTGATTACCAAAGCCCGTTGACCACCACGCGCTATACGCTGCCGGAGCTGTTAGACAATTCCCAGCAGTTGATCCATGAGGCGCGGAAACTGACGCCTCCGCAGATTAGCACGCTGATGCGCTAATCTTTTGTAGATTGCACTTGCTTAAAAT
yaaJ	b0007	GTTTTTTTTAATACGACTCACTATAGGGTCATCGCGACCGGCAATAAGAGGGATATGCATGCCAGATTTTTTCTCCTTCATTAACAGCGTCCTTTGGGGATCGGTAATGATTTACCTGCTCTTCGGCGCAGGTTGTTGGTTCACTTTTCGCACCGGATTTGTGCAGTTTCGCTACATCCGCCAGTTTGGCAAAAGTCTTAAAAATAGCATTTAATCTTTTGTAGATTGCACTTGCTTAAAAT
talB	b0008	GTTTTTTTTAATACGACTCACTATAGGGCTAACAAGCTGTTTAAAGAGAAATACTATCATGACGGACAAATTGACCTCCCTTCGTCAGTACACCACCGTAGTGGCCGACACTGGGGACATCGCGGCAATGAAGCTGTATCAACCGCAGGATGCCACAACCAACCCTTCTCTCATTCTTAACGCAGCGCAGATTCCGGAATACCGTAAGTTGTAATCTTTTGTAGATTGCACTTGCTTAAAAT
mog	b0009	GTTTTTTTTAATACGACTCACTATAGGGTAACGAGACTGTTTAAACGGAAAAATCTTGATGAATACTTTACGTATTGGCTTAGTTTCCATCTCTGATCGCGCATCCAGCGGCGTTTATCAGGATAAAGGCATCCCTGCGCTGGAAGAATGGCTGACATCGGCGCTAACCACGCCGTTTGAACTGGAAACCCGCTTAATCCCCGATGAGCAGTAATCTTTTGTAGATTGCACTTGCTTAAAAT
satP	b0010	GTTTTTTTTAATACGACTCACTATAGGGCATTCATTCGATGATGATTTTTGAGGAATTATGGGCAACACTAAGTTGGCTAATCCGGCACCGCTGGGCCTGATGGGCTTCGGCATGACCACCATTCTGCTTAACCTGCACAACGTGGGTTATTTCGCTCTGGACGGTATTATTCTTGCCATGGGCATTTTCTACGGCGGCATCGCGCAAATTTAATCTTTTGTAGATTGCACTTGCTTAAAAT
yaaW	b0011	GTTTTTTTTAATACGACTCACTATAGGGACTAACGCCAGAATATAGAAGCCACAAAAAATGAATGTTAATTACCTGAATGATTCAGATCTGGATTTTCTTCAGCATTGTAGTGAGGAACAGTTGGCAAATTTCGCCCGATTGCTCACCCATAATGAAAAAGGCAAAACTCGCCTCTCCAGCGTACTGATGCGCAACGAACTGTTTAAATCGTAATCTTTTGTAGATTGCACTTGCTTAAAAT
yaaI	b0013	GTTTTTTTTAATACGACTCACTATAGGGCCCCTACCTCTTCCCACTAAGAGAATCCTTATGAAATCCGTTTTTACGATTTCCGCCAGCCTGGCGATTAGCCTGATGCTGTGCTGCACGGCGCAGGCAAACGACCATAAACTCCTCGGCGCCATTGCAATGCCGCGTAACGAAACCAACGATCTGGCGCTGAAACTTCCTGTTTGTCGCATTTAATCTTTTGTAGATTGCACTTGCTTAAAAT
dnaK	b0014	GTTTTTTTTAATACGACTCACTATAGGGGATGACCGAATATATAGTGGAGACGTTTAGATGGGTAAAATAATTGGTATCGACCTGGGTACTACCAACTCTTGTGTAGCGATTATGGATGGCACCACTCCTCGCGTGCTGGAGAACGCCGAAGGCGATCGCACCACGCCTTCTATCATTGCCTATACCCAGGATGGTGAAACTCTAGTTGGTTAATCTTTTGTAGATTGCACTTGCTTAAAAT
dnaJ	b0015	GTTTTTTTTAATACGACTCACTATAGGGGTGCATTCATCTAGGGGCAATTTAAAAAAGATGGCTAAGCAAGATTATTACGAGATTTTAGGCGTTTCCAAAACAGCGGAAGAGCGTGAAATCAGAAAGGCCTACAAACGCCTGGCCATGAAATACCACCCGGACCGTAACCAGGGTGACAAAGAGGCCGAGGCGAAATTTAAAGAGATCAAGTAATCTTTTGTAGATTGCACTTGCTTAAAAT
insL1	b0016	GTTTTTTTTAATACGACTCACTATAGGGGTATTACGCCTGATATGATTTAACGTGCCGATGAATTACTCTCACGATAACTGGTCAGCAATTCTGGCCCATATTGGTAAGCCCGAAGAACTGGATACTTCGGCACGTAATGCCGGGGCTCTAACCCGCCGCCGCGAAATTCGTGATGCTGCAACTCTGCTACGTCTGGGGCTGGCTTACGGCTAATCTTTTGTAGATTGCACTTGCTTAAAAT
mokC	b0018	GTTTTTTTTAATACGACTCACTATAGGGATATTTTACCATCAACCCGAGGCCTCCTATATGCTGAACACATGTAGAGTGCCTCTTACTGACCGTAAGGTCAAGGAGAAGAGAGCAATGAAGCAGCATAAGGCGATGATTGTCGCCCTGATCGTCATCTGTATCACCGCCGTAGTGGCGGCGCTGGTAACGAGAAAAGACCTCTGTGAGGTTTAATCTTTTGTAGATTGCACTTGCTTAAAAT
nhaA	b0019	GTTTTTTTTAATACGACTCACTATAGGGCGATCTATTCACCTGAAAGAGAAATAAAAAGTGAAACATCTGCATCGATTCTTTAGCAGTGATGCCTCGGGAGGCATTATTCTTATCATTGCCGCTATCCTGGCGATGATTATGGCCAACAGCGGCGCAACCAGTGGATGGTATCACGACTTTCTGGAGACGCCGGTTCAGCTCCGGGTTGGTTAATCTTTTGTAGATTGCACTTGCTTAAAAT
nhaR	b0020	GTTTTTTTTAATACGACTCACTATAGGGGCTCCCTTTTCATTGTTATCAGGGAGAGAAATGAGCATGTCTCATATCAATTACAACCACTTGTATTACTTCTGGCATGTCTATAAAGAAGGTTCCGTGGTTGGCGCAGCGGAGGCGCTTTATTTAACTCCACAAACCATTACCGGACAGATTCGAGCGCTGGAAGAGCGCCTGCAAGGCAAATAATCTTTTGTAGATTGCACTTGCTTAAAAT
insB1	b0021	GTTTTTTTTAATACGACTCACTATAGGGAATCATTGATATGGCCATGAATGGCGTTGGATGCCGGGCAACAGCCCGCATTATGGGCGTTGGCCTCAACACGATTTTACGTCACTTAAAAAACTCAGGCCGCAGTCGGTAACCTCGCGCATACAGCCGGGCAGTGACGTCATCGTCTGCGCGGAAATGGACGAACAGTGGGGCTATGTCGGGTAATCTTTTGTAGATTGCACTTGCTTAAAAT
insA	b0022	GTTTTTTTTAATACGACTCACTATAGGGAGTGTATGATGGTGTTTTTGAGGTGCTCCAGTGGCTTCTGTTTCTATCAGCTGTCCCTCCTGTTCAGCTACTGACGGGGTGGTGCGTAACGGCAAAAGCACCGCCGGACATCAGCGCTATCTCTGCTCTCACTGCCGTAAAACATGGCAACTGCAGTTCACTTACACCGCTTCTCAACCCGGTTAATCTTTTGTAGATTGCACTTGCTTAAAAT
rpsT	b0023	GTTTTTTTTAATACGACTCACTATAGGGTCCATATAGAACACATTTGGGAGTTGGACCTTGGCTAATATCAAATCAGCTAAGAAGCGCGCCATTCAGTCTGAAAAGGCTCGTAAGCACAACGCAAGCCGTCGCTCTATGATGCGTACTTTCATCAAGAAAGTATACGCAGCTATCGAAGCTGGCGACAAAGCTGCTGCACAGAAAGCATTTTAATCTTTTGTAGATTGCACTTGCTTAAAAT
yaaY	b0024	GTTTTTTTTAATACGACTCACTATAGGGTCAATGGATTTGTGCAAATAAGCGCCGTTAATGTGCCGGCACTCGTTACGTAGTGATGGCGCAGGATTCTACCAGCTTGCGGGGTGTGAATACAGCTTTTCCGCGATAAAAATTGCAGCAGGCGGTCAGTTTCTTCCCGTGATTTGCGCCATGGCAATGAAAAGCCACTTCTTTCTGATTTCGTAATCTTTTGTAGATTGCACTTGCTTAAAAT
ribF	b0025	GTTTTTTTTAATACGACTCACTATAGGGTCGGACGATTTTCACTGTTTTGAGCCAGACATGAAGCTGATACGCGGCATACATAATCTCAGCCAGGCCCCGCAAGAAGGGTGTGTGCTGACTATTGGTAATTTCGACGGCGTGCATCGCGGTCATCGCGCGCTGTTACAGGGCTTGCAGGAAGAAGGGCGCAAGCGCAACTTACCGGTGATGTAATCTTTTGTAGATTGCACTTGCTTAAAAT
ileS	b0026	GTTTTTTTTAATACGACTCACTATAGGGATCAAACCGAAATACGGAACCGAGAATCTGATGAGTGACTATAAATCAACCCTGAATTTGCCGGAAACAGGGTTCCCGATGCGTGGCGATCTCGCCAAGCGCGAACCCGGAATGCTGGCGCGTTGGACTGATGATGATCTGTACGGCATCATCCGTGCGGCTAAAAAAGGCAAAAAAACCTTCTAATCTTTTGTAGATTGCACTTGCTTAAAAT
lspA	b0027	GTTTTTTTTAATACGACTCACTATAGGGCGGTGACGGTGAAAAACGTAAGTTTGCCTGATGAGTCAATCGATCTGTTCAACAGGGCTACGCTGGCTGTGGCTGGTGGTAGTCGTGCTGATTATCGATCTGGGCAGCAAATACCTGATCCTCCAGAACTTTGCTCTGGGGGATACGGTCCCGCTGTTCCCGTCGCTTAATCTGCATTATGCGTAATCTTTTGTAGATTGCACTTGCTTAAAAT
fkpB	b0028	GTTTTTTTTAATACGACTCACTATAGGGAAAAATCCTTAAATATAAGAGCAAACCTGCATGTCTGAATCTGTACAGAGCAATAGCGCCGTCCTGGTGCACTTCACGCTAAAACTCGACGATGGCACCACCGCCGAGTCTACCCGCAACAACGGTAAACCGGCGCTGTTCCGCCTGGGTGATGCTTCTCTTTCTGAAGGGCTGGAGCAACACTAATCTTTTGTAGATTGCACTTGCTTAAAAT
ispH	b0029	GTTTTTTTTAATACGACTCACTATAGGGTGGAAATCGATCCGGCACTGGAGGCGTAACATGCAGATCCTGTTGGCCAACCCGCGTGGTTTTTGTGCCGGGGTAGACCGCGCTATCAGCATTGTTGAAAACGCGCTGGCCATTTACGGCGCACCGATATATGTCCGTCACGAAGTGGTACATAACCGCTATGTGGTCGATAGCTTGCGTGAGTAATCTTTTGTAGATTGCACTTGCTTAAAAT
rihC	b0030	GTTTTTTTTAATACGACTCACTATAGGGCTTGTTACCGGCATTTTTTATGGAGAAAACATGCGTTTACCTATCTTCCTCGATACTGACCCCGGCATTGACGATGCCGTCGCCATTGCCGCCGCGATTTTTGCACCCGAACTCGACCTGCAACTGATGACCACCGTCGCGGGTAATGTCTCGGTTGAGAAAACTACCCGCAATGCCCTGCAATAATCTTTTGTAGATTGCACTTGCTTAAAAT
dapB	b0031	GTTTTTTTTAATACGACTCACTATAGGGGTCTATGCAAATTAACAAAAGAGAATAGCTATGCATGATGCAAACATCCGCGTTGCCATCGCGGGAGCCGGGGGGCGTATGGGCCGCCAGTTGATTCAGGCGGCGCTGGCATTAGAGGGCGTGCAGTTGGGCGCTGCGCTGGAGCGTGAAGGATCTTCTTTACTGGGCAGCGACGCCGGTGAGTAATCTTTTGTAGATTGCACTTGCTTAAAAT
carA	b0032	GTTTTTTTTAATACGACTCACTATAGGGAAAGTGAGTGAATATTCTCTGGAGGGTGTTTTGATTAAGTCAGCGCTATTGGTTCTGGAAGACGGAACCCAGTTTCACGGTCGGGCCATAGGGGCAACAGGTTCGGCGGTTGGGGAAGTCGTTTTCAATACTTCAATGACCGGTTATCAAGAAATCCTCACTGATCCTTCCTATTCTCGTCAATAATCTTTTGTAGATTGCACTTGCTTAAAAT
carB	b0033	GTTTTTTTTAATACGACTCACTATAGGGAACCGCTAAGTAATCAGGAGTAAAAGAGCCATGCCAAAACGTACAGATATAAAAAGTATCCTGATTCTGGGTGCGGGCCCGATTGTTATCGGTCAGGCGTGTGAGTTTGACTACTCTGGCGCGCAAGCGTGTAAAGCCCTGCGTGAAGAGGGTTACCGCGTCATTCTGGTGAACTCCAACCCGTAATCTTTTGTAGATTGCACTTGCTTAAAAT
caiF	b0034	GTTTTTTTTAATACGACTCACTATAGGGAGACTTTTAATTTGTGAAACTGGAGTTCGTATGTGTGAAGGATATGTTGAAAAACCACTCTACTTGTTAATCGCCGAATGGATGATGGCTGAAAATCGGTGGGTGATAGCAAGAGAGATCTCTATTCATTTCGATATTGAACACAGCAAGGCGGTTAATACCCTGACTTATATTCTGTCGGAATAATCTTTTGTAGATTGCACTTGCTTAAAAT
caiE	b0035	GTTTTTTTTAATACGACTCACTATAGGGCGATCCGGTGTGGAAAGGACGTTAACAACCGTGAGCTATTACGCCTTTGAGGGGTTAATTCCGGTGGTTCACCCGACGGCGTTTGTCCATCCCAGTGCCGTCTTGATTGGCGATGTGATTGTGGGAGCCGGTGTCTACATCGGCCCACTCGCCTCACTGCGTGGTGACTACGGGCGGTTGATCTAATCTTTTGTAGATTGCACTTGCTTAAAAT
caiD	b0036	GTTTTTTTTAATACGACTCACTATAGGGTCCCTGAAAAAGCAAAAATGGAGAAAAGGAATGAGTGAATCATTACATCTGACCCGCAATGGATCAATTCTGGAAATTACCCTTGATCGTCCAAAAGCGAATGCTATTGATGCAAAAACCAGCTTTGAAATGGGCGAAGTATTTCTAAATTTCCGTGACGATCCGCAATTACGTGTCGCCATTTAATCTTTTGTAGATTGCACTTGCTTAAAAT
caiC	b0037	GTTTTTTTTAATACGACTCACTATAGGGAACAAACGAACAAAAATGGATAGAGGTGCAATGGATATCATTGGCGGACAACATCTACGTCAAATGTGGGACGATCTTGCGGACGTTTACGGTCATAAAACGGCGCTGATTTGTGAATCCAGCGGCGGAGTCGTTAACCGGTATAGTTATCTTGAGTTAAATCAGGAGATTAACCGCACGGCATAATCTTTTGTAGATTGCACTTGCTTAAAAT
caiB	b0038	GTTTTTTTTAATACGACTCACTATAGGGTGCGCTACATAAATTTTTCAGGAGCAAATAATGGATCATCTACCCATGCCGAAATTCGGGCCGTTGGCCGGATTGCGCGTTGTCTTCTCCGGTATCGAAATCGCCGGACCGTTTGCCGGGCAAATGTTCGCAGAATGGGGCGCGGAAGTTATCTGGATCGAGAACGTCGCCTGGGCCGACACCTAATCTTTTGTAGATTGCACTTGCTTAAAAT
caiA	b0039	GTTTTTTTTAATACGACTCACTATAGGGTTAACCCCCAAAATATCAAGAGGTTGAAAGATGGATTTTAATTTAAATGATGAGCAGGAACTGTTTGTCGCCGGTATCCGCGAACTGATGGCCAGCGAAAACTGGGAGGCCTATTTTGCCGAGTGCGACCGTGACAGCGTCTACCCGGAACGTTTTGTCAAAGCACTGGCGGATATGGGTATCTAATCTTTTGTAGATTGCACTTGCTTAAAAT
caiT	b0040	GTTTTTTTTAATACGACTCACTATAGGGAAATATTCGTTTTCACAGTGGAATTAACTCATGAAGAATGAAAAGAGAAAAACGGGAATAGAACCGAAGGTTTTCTTTCCGCCGTTAATAATCGTCGGCATACTTTGTTGGCTTACAGTCAGAGATCTGGATGCAGCGAATGTCGTTATTAATGCTGTATTCAGTTACGTCACCAATGTATGGTAATCTTTTGTAGATTGCACTTGCTTAAAAT
fixA	b0041	GTTTTTTTTAATACGACTCACTATAGGGGACGTTTCCTTCATGATTTCTGGAGATGCAATGAAGATTATTACTTGCTATAAGTGCGTGCCTGATGAACAGGATATTGCGGTCAATAATGCTGATGGTTCATTAGACTTCAGCAAAGCCGATGCCAAAATAAGCCAATACGATCTCAACGCTATTGAAGCGGCTTGCCAGCTAAAGCAACAGTAATCTTTTGTAGATTGCACTTGCTTAAAAT
fixB	b0042	GTTTTTTTTAATACGACTCACTATAGGGTCGCAAAGTCATTTAATTACAGGGGATGCTATGAACACGTTTTCTCAAGTCTGGGTATTCAGCGATACCCCTTCTCGTCTGCCGGAACTGATGAACGGTGCGCAGGCTTTAGCTAATCAAATCAACACCTTTGTCCTCAATGATGCCGACGGCGCACAGGCAATCCAGCTCGGCGCTAATCATTAATCTTTTGTAGATTGCACTTGCTTAAAAT
fixC	b0043	GTTTTTTTTAATACGACTCACTATAGGGTTTTGGCCCTGCCGCTGACAGGGAGCTCTTATGTCCGAAGATATCTTTGACGCCATCATCGTCGGTGCAGGGCTTGCCGGTTCGGTTGCCGCACTGGTGCTCGCCCGCGAAGGTGCGCAAGTGTTAGTTATCGAGCGTGGCAATTCCGCAGGTGCCAAGAACGTCACCGGCGGGCGTCTCTATTAATCTTTTGTAGATTGCACTTGCTTAAAAT
fixX	b0044	GTTTTTTTTAATACGACTCACTATAGGGCAAGGATGGCATGAAAGGAGTGACCGTTTTATGACTTCTCCCGTCAATGTGGACGTCAAACTGGGCGTCAATAAATTCAATGTCGATGAAGAGCATCCGCACATTGTTGTGAAGGCCGATGCTGATAAACAGGCGCTGGAGCTGCTGGTGAAAGCGTGCCCCGCAGGTCTGTACAAGAAGCAGTAATCTTTTGTAGATTGCACTTGCTTAAAAT
yaaU	b0045	GTTTTTTTTAATACGACTCACTATAGGGTGACTCTCATTGCAAAAAACAGGAATAACCATGCAACCGTCCAGAAACTTTGACGATCTCAAATTCTCCTCTATTCACCGCCGCATTTTGCTGTGGGGAAGCGGTGGTCCGTTTCTGGATGGTTATGTACTGGTAATGATTGGCGTGGCGCTGGAGCAACTGACGCCGGCGCTGAAACTGGACTAATCTTTTGTAGATTGCACTTGCTTAAAAT
kefF	b0046	GTTTTTTTTAATACGACTCACTATAGGGAAAACAAAGGCGTAATCACGCGGGCTACCTATGATTCTTATAATTTATGCGCATCCGTATCCGCATCATTCCCATGCGAATAAACGGATGCTTGAACAGGCAAGGACGCTGGAAGGCGTCGAAATTCGCTCTCTTTATCAACTCTATCCTGACTTCAATATCGATATTGCCGCCGAGCAGGAGTAATCTTTTGTAGATTGCACTTGCTTAAAAT
kefC	b0047	GTTTTTTTTAATACGACTCACTATAGGGAACGTCTGCTGGAATGGCAGGAGGCCCATCATGGATAGCCATACGCTGATTCAGGCGCTGATTTATCTCGGTTCGGCAGCGCTGATTGTACCCATTGCGGTACGTCTTGGTCTGGGATCGGTACTTGGCTACCTGATCGCCGGCTGCATTATTGGCCCGTGGGGGCTGCGACTGGTGACCGATTAATCTTTTGTAGATTGCACTTGCTTAAAAT
folA	b0048	GTTTTTTTTAATACGACTCACTATAGGGGGCGACAATTTTTTTTATCGGGAAATCTCAATGATCAGTCTGATTGCGGCGTTAGCGGTAGATCGCGTTATCGGCATGGAAAACGCCATGCCGTGGAACCTGCCTGCCGATCTCGCCTGGTTTAAACGCAACACCTTAAATAAACCCGTGATTATGGGCCGCCATACCTGGGAATCAATCGGTTAATCTTTTGTAGATTGCACTTGCTTAAAAT
apaH	b0049	GTTTTTTTTAATACGACTCACTATAGGGGCCGTTCCCACACTCATTCATTAAAAGAATATGGCGACATACCTTATTGGCGACGTTCATGGTTGTTACGATGAACTGATCGCATTGCTGCATAAAGTAGAATTTACCCCTGGGAAAGATACCCTCTGGCTGACGGGCGATCTGGTCGCGCGCGGGCCGGGTTCGCTGGATGTTCTGCGCTATTAATCTTTTGTAGATTGCACTTGCTTAAAAT
apaG	b0050	GTTTTTTTTAATACGACTCACTATAGGGGGAGAACGCGCCTTTGCAGGAGAGTTAACGATGATCAATTCGCCCCGAGTGTGTATTCAGGTTCAAAGCGTCTACATTGAGGCTCAATCTTCACCTGATAATGAACGTTACGTTTTTGCTTATACCGTAACCATACGCAATCTGGGGCGAGCGCCAGTGCAGTTGTTGGGGCGTTACTGGCTGTAATCTTTTGTAGATTGCACTTGCTTAAAAT
rsmA	b0051	GTTTTTTTTAATACGACTCACTATAGGGTCTCGCCATCAAAATGATTGTTAACACCCAATGAATAATCGAGTCCACCAGGGCCACTTAGCCCGTAAACGCTTCGGGCAAAACTTTCTCAACGATCAGTTCGTGATCGACAGTATTGTGTCTGCCATTAACCCGCAAAAGGGCCAGGCGATGGTCGAAATCGGCCCCGGTCTGGCGGCATTGTAATCTTTTGTAGATTGCACTTGCTTAAAAT
pdxA	b0052	GTTTTTTTTAATACGACTCACTATAGGGCAGCGCCTACGTTAAAATCCTGAGCAACTAATGGTTAAAACCCAACGTGTTGTGATCACTCCCGGCGAGCCCGCCGGGATTGGCCCGGACTTAGTTGTCCAGCTTGCACAGCGTGAGTGGCCGGTCGAACTGGTTGTTTGTGCCGATGCCACTCTCCTTACCAACCGGGCAGCGATGCTCGGTTAATCTTTTGTAGATTGCACTTGCTTAAAAT
surA	b0053	GTTTTTTTTAATACGACTCACTATAGGGCGCAGTGCGGTTAATTGAAATGGAAAAAGTATGAAGAACTGGAAAACGCTGCTTCTCGGTATCGCCATGATCGCGAATACCAGTTTCGCTGCCCCCCAGGTAGTCGATAAAGTCGCAGCCGTCGTCAATAACGGCGTCGTGCTGGAAAGCGACGTTGATGGATTAATGCAGTCGGTAAAACTGTAATCTTTTGTAGATTGCACTTGCTTAAAAT
lptD	b0054	GTTTTTTTTAATACGACTCACTATAGGGTTACCGATGATGGAACAATAAAATCAACGTATGAAAAAACGTATCCCCACTCTCCTGGCCACCATGATTGCCACCGCCCTTTATAGTCAACAGGGACTGGCAGCCGACCTCGCCTCACAGTGCATGTTGGGCGTGCCAAGCTATGACCGTCCTCTGGTACAGGGCGATACCAATGACTTACCCTAATCTTTTGTAGATTGCACTTGCTTAAAAT
djlA	b0055	GTTTTTTTTAATACGACTCACTATAGGGCTGATATCCGTGTGTCGATTTGGGGAATATATGCAGTATTGGGGAAAAATCATTGGCGTGGCCGTGGCCTTACTGATGGGCGGCGGCTTTTGGGGCGTAGTGTTAGGCCTGTTAATTGGCCATATGTTTGATAAAGCCCGTAGCCGTAAAATGGCGTGGTTCGCCAACCAGCGTGAGCGTCAGTAATCTTTTGTAGATTGCACTTGCTTAAAAT
rluA	b0058	GTTTTTTTTAATACGACTCACTATAGGGCGTTGTAACGCATCAGTAACGGAGCCGAAAATGGGGATGGAAAACTACAATCCACCGCAGGAACCCTGGTTGGTTATCCTGTATCAGGATGACCATATTATGGTGGTCAACAAGCCGAGCGGTTTGTTGTCAGTGCCGGGTCGTCTGGAAGAGCACAAAGACAGCGTGATGACGCGCATTCAGTAATCTTTTGTAGATTGCACTTGCTTAAAAT
rapA	b0059	GTTTTTTTTAATACGACTCACTATAGGGCTGCAATTAAAGATATAGAGCCGAACACATATGCCTTTTACACTTGGTCAACGCTGGATCAGCGATACAGAAAGCGAATTGGGACTTGGAACCGTTGTCGCGGTGGATGCGCGAACTGTCACTTTACTTTTCCCATCTACTGGTGAAAACCGTCTGTACGCACGCAGTGATTCCCCCGTGACCTAATCTTTTGTAGATTGCACTTGCTTAAAAT
polB	b0060	GTTTTTTTTAATACGACTCACTATAGGGTCAAGCCTGGTTTTTTGATGGATTTTCAGCGTGGCGCAGGCAGGTTTTATCTTAACCCGACACTGGCGGGACACCCCGCAAGGGACAGAAGTCTCCTTCTGGCTGGCGACGGACAACGGGCCGTTGCAGGTTACGCTTGCACCGCAAGAGTCCGTGGCGTTTATTCCCGCCGATCAGGTTCCCTAATCTTTTGTAGATTGCACTTGCTTAAAAT
araD	b0061	GTTTTTTTTAATACGACTCACTATAGGGGCAAAGCGCATCCGGCACGAAGGAGTCAACATGTTAGAAGATCTCAAACGCCAGGTATTAGAAGCCAACCTGGCGCTGCCAAAACACAACCTGGTCACGCTCACATGGGGCAACGTCAGCGCCGTTGATCGCGAGCGCGGCGTCTTTGTGATCAAACCTTCCGGCGTCGATTACAGCGTCATGTAATCTTTTGTAGATTGCACTTGCTTAAAAT
araA	b0062	GTTTTTTTTAATACGACTCACTATAGGGAGGCCGTTGCGACTCTATAAGGACACGATAATGACGATTTTTGATAATTATGAAGTGTGGTTTGTCATTGGCAGCCAGCATCTGTATGGCCCGGAAACCCTGCGTCAGGTCACCCAACATGCCGAGCACGTCGTTAATGCGCTGAATACGGAAGCGAAACTGCCCTGCAAACTGGTGTTGAAATAATCTTTTGTAGATTGCACTTGCTTAAAAT
araB	b0063	GTTTTTTTTAATACGACTCACTATAGGGCATACCCGTTTTTTTGGATGGAGTGAAACGATGGCGATTGCAATTGGCCTCGATTTTGGCAGTGATTCTGTGCGAGCTTTGGCGGTGGACTGCGCTACCGGTGAAGAGATCGCCACCAGCGTAGAGTGGTATCCCCGTTGGCAGAAAGGGCAATTTTGTGATGCCCCGAATAACCAGTTCCGTTAATCTTTTGTAGATTGCACTTGCTTAAAAT
araC	b0064	GTTTTTTTTAATACGACTCACTATAGGGTCTTCTCTGAATGGTGGGAGTATGAAAAGTATGGCTGAAGCGCAAAATGATCCCCTGCTGCCGGGATACTCGTTTAACGCCCATCTGGTGGCGGGTTTAACGCCGATTGAGGCCAACGGTTATCTCGATTTTTTTATCGACCGACCGCTGGGAATGAAAGGTTATATTCTCAATCTCACCATTTAATCTTTTGTAGATTGCACTTGCTTAAAAT
yabI	b0065	GTTTTTTTTAATACGACTCACTATAGGGTCCCTGCTTCGTCCATTTGACAGGCACATTATGCAAGCATTGCTGGAACACTTTATTACCCAATCCACCGTGTATTCATTGATGGCGGTGGTGTTGGTGGCCTTTCTGGAGTCGCTGGCGCTGGTCGGTTTGATTCTACCCGGTACGGTGCTGATGGCGGGGCTGGGAGCGCTGATTGGCAGCTAATCTTTTGTAGATTGCACTTGCTTAAAAT
thiQ	b0066	GTTTTTTTTAATACGACTCACTATAGGGTTACCGTGATTGAAAAACTACCGGGGCGAAATGTTAAAACTGACTGATATCACCTGGCTTTACCACCATTTGCCGATGCGTTTTAGCTTAACGGTGGAACGCGGCGAGCAGGTGGCGATCCTCGGGCCAAGCGGCGCGGGTAAAAGTACCCTGCTGAATTTGATCGCCGGTTTTCTGACGCCATAATCTTTTGTAGATTGCACTTGCTTAAAAT
thiP	b0067	GTTTTTTTTAATACGACTCACTATAGGGGGCGGCACAACGTCAGGCATGGATTAGCGAATGGCAACGCGCCGTCAGCCGTTAATTCCCGGCTGGTTAATTCCAGGTGTAAGCGCCACCACGCTGGTGGTAGCGGTTGCGCTGGCGGCGTTTCTCGCCCTGTGGTGGAACGCGCCGCAGGATGACTGGGTGGCAGTCTGGCAGGACAGCTATTAATCTTTTGTAGATTGCACTTGCTTAAAAT
thiB	b0068	GTTTTTTTTAATACGACTCACTATAGGGGTCCTTTGCCACTCTTTTTTGAGGTGCAAAGTGTTAAAAAAATGTCTGCCCCTGCTGTTGCTGTGCACAGCGCCCGTTTTCGCTAAACCCGTTCTGACTGTTTATACCTACGATTCCTTCGCCGCCGACTGGGGGCCTGGTCCGGTGGTTAAAAAAGCCTTTGAAGCCGACTGTAATTGCGAATAATCTTTTGTAGATTGCACTTGCTTAAAAT
sgrR	b0069	GTTTTTTTTAATACGACTCACTATAGGGTGCTGTCTTTTGCACAGGAGTTCCCCTTTTATGCCATCTGCTCGTCTGCAACAACAGTTCATCCGCCTGTGGCAATGCTGCGAGGGTAAATCGCAGGACACAACGCTCAACGAACTGGCAGCGTTATTGAGCTGCTCGCGTCGTCATATGCGCACCCTGCTCAACACCATGCAGGATCGCGGCTAATCTTTTGTAGATTGCACTTGCTTAAAAT
setA	b0070	GTTTTTTTTAATACGACTCACTATAGGGTTTATTCTCGCCGCGCTAAAAAGGGAACGTATGATCTGGATAATGACGATGGCTCGCCGTATGAACGGTGTTTACGCGGCATTTATGCTGGTCGCTTTTATGATGGGGGTGGCCGGGGCGCTACAGGCTCCTACATTGAGCTTATTTCTGAGTCGTGAGGTTGGCGCGCAACCTTTCTGGATCTAATCTTTTGTAGATTGCACTTGCTTAAAAT
leuD	b0071	GTTTTTTTTAATACGACTCACTATAGGGACATTCGCAACATTAAATAAGGAGCACACCATGGCAGAGAAATTTATCAAACACACAGGCCTGGTGGTTCCGCTGGATGCCGCCAATGTCGATACCGATGCAATCATCCCGAAACAGTTTTTGCAGAAAGTGACCCGTACGGGTTTTGGCGCGCATCTGTTTAACGACTGGCGTTTTCTGGATTAATCTTTTGTAGATTGCACTTGCTTAAAAT
leuC	b0072	GTTTTTTTTAATACGACTCACTATAGGGTGCCCGCTATGTAGCAGAAGGGGTGTAATCATGGCTAAGACGTTATACGAAAAATTGTTCGACGCTCACGTTGTGTACGAAGCCGAAAACGAAACCCCACTGTTATATATCGACCGCCACCTGGTGCATGAAGTGACCTCACCGCAGGCGTTCGATGGTCTGCGCGCCCACGGTCGCCCGGTATAATCTTTTGTAGATTGCACTTGCTTAAAAT
leuB	b0073	GTTTTTTTTAATACGACTCACTATAGGGACACAACGAAAACAACAAGGAAACCGTGTGATGTCGAAGAATTACCATATTGCCGTATTGCCGGGGGACGGTATTGGTCCGGAAGTGATGACCCAGGCGCTGAAAGTGCTGGATGCCGTGCGCAACCGCTTTGCGATGCGCATCACCACCAGCCATTACGATGTAGGCGGCGCAGCCATTGATTAATCTTTTGTAGATTGCACTTGCTTAAAAT
leuA	b0074	GTTTTTTTTAATACGACTCACTATAGGGGGCGCTCTAAAAGAGACAAGGACCCAAACCATGAGCCAGCAAGTCATTATTTTCGATACCACATTGCGCGACGGTGAACAGGCGTTACAGGCAAGCTTGAGTGTGAAAGAAAAACTGCAAATTGCGCTGGCCCTTGAGCGTATGGGTGTTGACGTGATGGAAGTCGGTTTCCCCGTCTCTTCGTAATCTTTTGTAGATTGCACTTGCTTAAAAT
leuL	b0075	GTTTTTTTTAATACGACTCACTATAGGGAGCATATCGCATTCATCTGGAGCTGATTTAATGACTCACATCGTTCGCTTTATCGGTCTACTACTACTAAACGCATCTTCTTTGCGCGGTAGACGAGTGAGCGGCATCCAGCATTAAGCCAGCACGCAGTCAAACAAAAAACCCGCGCCATTGCGCGGGTTTTTTTATGCCCGAAGCGAGGCGTAATCTTTTGTAGATTGCACTTGCTTAAAAT
leuO	b0076	GTTTTTTTTAATACGACTCACTATAGGGAGGGAGTTAAGTGTGACAGTGGAGTTAAGTATGCCAGAGGTACAAACAGATCATCCAGAGACGGCGGAGTTAAGCAAACCACAGCTACGCATGGTCGATCTCAACTTATTAACCGTTTTCGATGCCGTGATGCAGGAGCAAAACATTACTCGTGCCGCTCATGTTCTGGGAATGTCGCAACCTTAATCTTTTGTAGATTGCACTTGCTTAAAAT
ilvI	b0077	GTTTTTTTTAATACGACTCACTATAGGGCATTTTTTCCGTCAAACAGTGAGGCAGGCCATGGAGATGTTGTCTGGAGCCGAGATGGTCGTCCGATCGCTTATCGATCAGGGCGTTAAACAAGTATTCGGTTATCCCGGAGGCGCAGTCCTTGATATTTATGATGCATTGCATACCGTGGGTGGTATTGATCATGTATTAGTTCGTCATGAGTAATCTTTTGTAGATTGCACTTGCTTAAAAT
ilvH	b0078	GTTTTTTTTAATACGACTCACTATAGGGGTGGTTAAGCAAAACGGAGAGAACCTGATTATGCGCCGGATATTATCAGTCTTACTCGAAAATGAATCAGGCGCGTTATCCCGCGTGATTGGCCTTTTTTCCCAGCGTGGCTACAACATTGAAAGCCTGACCGTTGCGCCAACCGACGATCCGACATTATCGCGTATGACCATCCAGACCGTGTAATCTTTTGTAGATTGCACTTGCTTAAAAT
cra	b0080	GTTTTTTTTAATACGACTCACTATAGGGTGGTTTTTACATTTTACGCAAGGGGCAATTGTGAAACTGGATGAAATCGCTCGGCTGGCGGGAGTGTCGCGGACCACTGCAAGCTATGTTATTAACGGCAAAGCGAAGCAATACCGTGTGAGCGACAAAACCGTTGAAAAAGTCATGGCTGTGGTGCGTGAGCACAATTACCACCCGAACGCCTAATCTTTTGTAGATTGCACTTGCTTAAAAT
mraZ	b0081	GTTTTTTTTAATACGACTCACTATAGGGGGCAAAGTGGGAATAAGGGGTGAGGCTGGCATGTTCCGGGGAGCAACGTTAGTCAATCTCGACAGCAAAGGGCGCTTATCAGTGCCTACCCGTTATCGGGAACAGCTGCTTGAGAACGCTGCCGGTCAAATGGTTTGCACCATTGACATTTATCACCCGTGCCTGCTGCTTTACCCCCTGCCTTAATCTTTTGTAGATTGCACTTGCTTAAAAT
rsmH	b0082	GTTTTTTTTAATACGACTCACTATAGGGCGGAGCGACTGCAGGACTTGTCTCTATAAAATGATGGAAAACTATAAACATACTACGGTGCTGCTGGATGAAGCCGTTAATGGCCTCAATATCCGTCCTGATGGCATCTACATTGATGGGACTTTTGGTCGCGGTGGTCACTCACGTCTGATCCTCTCGCAGCTTGGCGAAGAGGGGCGTTTGTAATCTTTTGTAGATTGCACTTGCTTAAAAT
ftsL	b0083	GTTTTTTTTAATACGACTCACTATAGGGAGTTCTGCGTATTGCAGAGAGGACGAATGCATGATCAGCAGAGTGACAGAAGCTCTAAGCAAAGTTAAAGGATCGATGGGAAGCCACGAGCGCCATGCATTGCCTGGTGTTATCGGTGACGATCTTTTGCGATTTGGGAAGCTGCCACTCTGCCTGTTCATTTGCATTATTTTGACGGCGGTGTAATCTTTTGTAGATTGCACTTGCTTAAAAT
ftsI	b0084	GTTTTTTTTAATACGACTCACTATAGGGGTAGTGCAAAAATAAGGATAAACGCGACGCATGAAAGCAGCGGCGAAAACGCAGAAACCAAAACGTCAGGAAGAACATGCCAACTTTATCAGTTGGCGTTTTGCGTTGTTATGCGGCTGTATTCTCCTGGCGCTGGCTTTTCTGCTCGGACGCGTAGCGTGGTTACAAGTTATCTCCCCGGATTAATCTTTTGTAGATTGCACTTGCTTAAAAT
murE	b0085	GTTTTTTTTAATACGACTCACTATAGGGAATTTGTGATTAATCAAGGCGAGGGGACAGGTGGCAGATCGTAATTTGCGCGACCTTCTTGCTCCGTGGGTGCCAGACGCACCTTCGCGAGCACTGCGAGAGATGACACTCGACAGCCGTGTGGCTGCGGCGGGCGATCTCTTTGTAGCTGTAGTAGGTCATCAGGCGGACGGGCGTCGATATTAATCTTTTGTAGATTGCACTTGCTTAAAAT
murF	b0086	GTTTTTTTTAATACGACTCACTATAGGGCACGGTGGCGCGTCTGCTGGGGGTGATTGCATGATTAGCGTAACCCTTAGCCAACTTACCGACATTCTCAACGGTGAACTGCAAGGTGCAGATATCACCCTTGATGCTGTAACCACTGATACCCGAAAACTGACGCCGGGCTGCCTGTTTGTTGCCCTGAAAGGCGAACGTTTTGATGCCCACTAATCTTTTGTAGATTGCACTTGCTTAAAAT
mraY	b0087	GTTTTTTTTAATACGACTCACTATAGGGGGTAGTACGCGCTTTACAGGAGAATGGGACATGTTAGTTTGGCTGGCCGAACATTTGGTCAAATATTATTCCGGCTTTAACGTCTTTTCCTATCTGACGTTTCGCGCCATCGTCAGCCTGCTGACCGCGCTGTTCATCTCATTGTGGATGGGCCCGCGTATGATTGCTCATTTGCAAAAACTTTAATCTTTTGTAGATTGCACTTGCTTAAAAT
murD	b0088	GTTTTTTTTAATACGACTCACTATAGGGTGGTCTGGCAACGCTGAAGGTACGTTAATCATGGCTGATTATCAGGGTAAAAATGTCGTCATTATCGGCCTGGGCCTCACCGGGCTTTCCTGCGTGGACTTTTTCCTCGCTCGCGGTGTGACGCCGCGCGTTATGGATACGCGTATGACACCGCCTGGCCTGGATAAATTACCCGAAGCCGTATAATCTTTTGTAGATTGCACTTGCTTAAAAT
ftsW	b0089	GTTTTTTTTAATACGACTCACTATAGGGGTTTGCCCGTCTGGCGAAGGAGTTAGGTTGATGCGTTTATCTCTCCCTCGCCTGAAAATGCCGCGCCTGCCAGGATTCAGTATCCTGGTCTGGATCTCCACGGCGCTAAAGGGCTGGGTGATGGGCTCGCGGGAAAAAGATACCGACAGCCTGATCATGTACGATCGCACCTTACTGTGGCTGTAATCTTTTGTAGATTGCACTTGCTTAAAAT
murG	b0090	GTTTTTTTTAATACGACTCACTATAGGGGAAAGCGCAGGCGTTTGTACGAGGTTCACGATGAGTGGTCAAGGAAAGCGATTAATGGTGATGGCAGGCGGAACCGGTGGACATGTATTCCCGGGACTGGCGGTTGCGCACCATCTAATGGCTCAGGGTTGGCAAGTTCGCTGGCTGGGGACTGCCGACCGTATGGAAGCGGACTTAGTGCCATAATCTTTTGTAGATTGCACTTGCTTAAAAT
murC	b0091	GTTTTTTTTAATACGACTCACTATAGGGTATGAATTTAAGAAGTTAATGGCGTAAAGAATGAATACACAACAATTGGCAAAACTGCGTTCCATCGTGCCCGAAATGCGTCGCGTTCGGCACATACATTTTGTCGGCATTGGTGGTGCCGGTATGGGCGGTATTGCCGAAGTTCTGGCCAATGAAGGTTATCAGATCAGTGGTTCCGATTTATAATCTTTTGTAGATTGCACTTGCTTAAAAT
ddlB	b0092	GTTTTTTTTAATACGACTCACTATAGGGTGAAGCCGCAAACTCCGGAGGAAGAACAACATGACTGATAAAATCGCGGTCCTGTTGGGTGGGACCTCCGCTGAGCGGGAAGTTTCTCTGAATTCTGGCGCAGCGGTGTTAGCCGGACTGCGTGAAGGCGGTATTGACGCGTATCCTGTCGACCCGAAAGAAGTCGACGTGACGCAACTGAAGTAATCTTTTGTAGATTGCACTTGCTTAAAAT
ftsQ	b0093	GTTTTTTTTAATACGACTCACTATAGGGTAGTACGAATTCTGGAACTGGCGGACTAATATGTCGCAGGCTGCTCTGAACACGCGAAACAGCGAAGAAGAGGTTTCTTCTCGCCGCAATAATGGAACGCGTCTGGCGGGGATCCTTTTCCTGCTGACCGTTTTAACGACAGTGTTGGTGAGCGGCTGGGTCGTGTTGGGCTGGATGGAAGATTAATCTTTTGTAGATTGCACTTGCTTAAAAT
ftsA	b0094	GTTTTTTTTAATACGACTCACTATAGGGGCAACAAAATCAGGCACAGGCAGAACAACAATGATCAAGGCGACGGACAGAAAACTGGTAGTAGGACTGGAGATTGGTACCGCGAAGGTTGCCGCTTTAGTAGGGGAAGTTCTGCCCGACGGTATGGTCAATATCATTGGCGTGGGCAGCTGCCCGTCGCGTGGTATGGATAAAGGCGGGGTGTAATCTTTTGTAGATTGCACTTGCTTAAAAT
ftsZ	b0095	GTTTTTTTTAATACGACTCACTATAGGGCAGGCGACAGGCACAAATCGGAGAGAAACTATGTTTGAACCAATGGAACTTACCAATGACGCGGTGATTAAAGTCATCGGCGTCGGCGGCGGCGGCGGTAATGCTGTTGAACACATGGTGCGCGAGCGCATTGAAGGTGTTGAATTCTTCGCGGTAAATACCGATGCACAAGCGCTGCGTAAATAATCTTTTGTAGATTGCACTTGCTTAAAAT
lpxC	b0096	GTTTTTTTTAATACGACTCACTATAGGGGTTGGATAGGTAATTTGGCGAGATAATACGATGATCAAACAAAGGACACTTAAACGTATCGTTCAGGCGACGGGTGTCGGTTTACATACCGGCAAGAAAGTCACCCTGACGTTACGCCCTGCGCCGGCCAACACCGGGGTCATCTATCGTCGCACCGACTTGAATCCACCGGTAGATTTCCCGTAATCTTTTGTAGATTGCACTTGCTTAAAAT
secM	b0097	GTTTTTTTTAATACGACTCACTATAGGGACGTTTGAATATGATCGGGATGGCAATAACGTGAGTGGAATACTGACGCGCTGGCGACAGTTTGGTAAACGCTACTTCTGGCCGCATCTCTTATTAGGGATGGTTGCGGCGAGTTTAGGTTTGCCTGCGCTCAGCAACGCCGCCGAACCAAACGCGCCCGCAAAAGCGACAACCCGCAACCACTAATCTTTTGTAGATTGCACTTGCTTAAAAT
secA	b0098	GTTTTTTTTAATACGACTCACTATAGGGTCCGCAACGCGGGGCGTTTGAGATTTTATTATGCTAATCAAATTGTTAACTAAAGTTTTCGGTAGTCGTAACGATCGCACCCTGCGCCGGATGCGCAAAGTGGTCAACATCATCAATGCCATGGAACCGGAGATGGAAAAACTCTCCGACGAAGAACTGAAAGGGAAAACCGCAGAGTTTCGTTAATCTTTTGTAGATTGCACTTGCTTAAAAT
mutT	b0099	GTTTTTTTTAATACGACTCACTATAGGGATTCTGCGCCTTTTTTATAGGTTTAAGACAATGAAAAAGCTGCAAATTGCGGTAGGTATTATTCGCAACGAGAACAATGAAATCTTTATAACGCGTCGCGCAGCAGATGCGCACATGGCGAATAAACTGGAGTTTCCCGGCGGTAAAATTGAAATGGGTGAAACGCCGGAACAGGCGGTGGTGTAATCTTTTGTAGATTGCACTTGCTTAAAAT
yacG	b0101	GTTTTTTTTAATACGACTCACTATAGGGTTCGAACTGGCCTGTTGCTAAGGAGTAAAAATGTCAGAAACTATTACGGTGAATTGCCCAACCTGCGGGAAAACGGTGGTGTGGGGTGAAATCAGCCCGTTTCGGCCATTTTGCTCCAAACGTTGTCAGCTGATCGACCTCGGAGAATGGGCTGCTGAAGAAAAACGAATCCCCAGCAGTGGCTAATCTTTTGTAGATTGCACTTGCTTAAAAT
zapD	b0102	GTTTTTTTTAATACGACTCACTATAGGGGTCGCAGTTTGTCTCACAGGAAAAACCGTAATGCAGACCCAGGTCCTTTTTGAACATCCACTAAATGAAAAAATGCGTACATGGCTGCGCATTGAGTTTTTGATTCAGCAACTCACCGTTAATTTACCCATCGTTGACCACGCTGGCGCGCTGCATTTCTTCCGTAATGTCAGTGAATTACTGTAATCTTTTGTAGATTGCACTTGCTTAAAAT
coaE	b0103	GTTTTTTTTAATACGACTCACTATAGGGAATCATGATGAATTCCCGGGAATATAAATTATGAGGTATATAGTTGCCTTAACGGGAGGCATTGGCAGTGGCAAGAGTACCGTTGCCAATGCGTTTGCTGATCTCGGAATTAACGTCATTGATGCCGATATTATTGCGCGTCAGGTGGTTGAACCAGGTGCACCTGCGCTACATGCCATTGCTTAATCTTTTGTAGATTGCACTTGCTTAAAAT
guaC	b0104	GTTTTTTTTAATACGACTCACTATAGGGCTTATAGCCATTAACCCCAGGAATCCGCACATGCGTATTGAAGAAGATCTGAAGTTAGGTTTTAAAGACGTTCTCATCCGCCCTAAACGCTCCACTCTTAAAAGCCGTTCCGATGTTGAACTGGAACGTCAATTCACCTTCAAACATTCAGGTCAGAGCTGGTCCGGCGTGCCGATTATCGCCTAATCTTTTGTAGATTGCACTTGCTTAAAAT
hofC	b0106	GTTTTTTTTAATACGACTCACTATAGGGAAGAGTTAATCCGCGTACTGGGGATGCCGCATGGCGAGTAAGCAACTCTGGCGCTGGCATGGCATAACCGGCGACGGCAATGCGCAAGATGGGATGCTATGGGCAGAGAGCCGTACTTTACTGCTTATGGCACTACAGCAACAGATGGTTACCCCACTAAGCCTGAAGCGAATCGCCATCAATTAATCTTTTGTAGATTGCACTTGCTTAAAAT
hofB	b0107	GTTTTTTTTAATACGACTCACTATAGGGCGCTTTGATGACGCCAACTAAGGAGCGGCAATGAATATTCCACAGCTCACTGCCCTGTGTCTGCGTTATCATGGAGTCTTGCTGGATGCCAGCGAAGAGGTGGTTCATGTTGCGGTAGTCGATGCACCTTCGCATGAGCTACTGGACGCATTGCATTTCGCTACCACCAAACGTATTGAGATCTAATCTTTTGTAGATTGCACTTGCTTAAAAT
ppdD	b0108	GTTTTTTTTAATACGACTCACTATAGGGTAGCGCCAACCAAATCAAGGAGCGAAACAGATGGACAAGCAACGCGGTTTTACACTTATCGAACTGATGGTGGTTATTGGCATCATTGCCATTTTAAGCGCCATTGGTATTCCCGCTTATCAAAACTACCTGCGCAAAGCCGCACTCACCGACATGCTACAAACCTTTGTGCCTTACCGTACCTAATCTTTTGTAGATTGCACTTGCTTAAAAT
nadC	b0109	GTTTTTTTTAATACGACTCACTATAGGGTATGATTCGTTAGCTATCTGGAGTTTTAACATGCCGCCTCGCCGCTATAACCCTGACACCCGACGTGACGAGCTGCTGGAACGCATTAATCTCGATATCCCCGGCGCGGTGGCCCAGGCGCTGCGGGAAGATTTAGGCGGAACAGTCGATGCCAACAATGATATTACGGCAAAACTTTTACCGTAATCTTTTGTAGATTGCACTTGCTTAAAAT
ampD	b0110	GTTTTTTTTAATACGACTCACTATAGGGGTATTAGCACCACATATAAGGAGATCCTGCATGTTGTTAGAACAGGGGTGGCTGGTTGGCGCGCGCCGCGTTCCCTCACCACATTACGATTGCCGCCCGGATGACGAAACACCCACCCTGCTGGTGGTGCACAATATTAGCCTGCCGCCAGGCGAGTTTGGCGGTCCGTGGATCGACGCATTATAATCTTTTGTAGATTGCACTTGCTTAAAAT
ampE	b0111	GTTTTTTTTAATACGACTCACTATAGGGGTTTCGTGTGCTGGTCAGCAAGGAGACAACATGACGCTATTTACAACCTTACTGGTGTTAATTTTCGAGCGCCTGTTTAAGTTGGGCGAGCACTGGCAGCTTGATCATCGTCTTGAAGCGTTCTTTCGGCGGGTGAAACATTTTTCTCTCGGGCGCACGTTAGGCATGACCATTATTGCGATGTAATCTTTTGTAGATTGCACTTGCTTAAAAT
aroP	b0112	GTTTTTTTTAATACGACTCACTATAGGGATCAAAAAAACAACCACCGCACGAGGTTTCATGATGGAAGGTCAACAGCACGGCGAGCAGCTAAAGCGCGGCCTTAAAAACCGCCATATTCAGCTTATCGCGCTGGGTGGCGCGATAGGGACCGGGTTATTCCTGGGTAGCGCCTCCGTAATACAGTCCGCAGGGCCAGGGATTATCCTGGGTTAATCTTTTGTAGATTGCACTTGCTTAAAAT
pdhR	b0113	GTTTTTTTTAATACGACTCACTATAGGGACTTCGGCAAGTGGCTTAAGACAGGAACTCATGGCCTACAGCAAAATCCGCCAACCAAAACTCTCCGATGTGATTGAGCAGCAACTGGAGTTTTTGATCCTCGAAGGCACTCTCCGCCCGGGCGAAAAACTCCCACCGGAACGCGAACTGGCAAAACAGTTTGACGTCTCCCGTCCCTCCTTGTAATCTTTTGTAGATTGCACTTGCTTAAAAT
aceE	b0114	GTTTTTTTTAATACGACTCACTATAGGGCAACGTTATTAGATAGATAAGGAATAACCCATGTCAGAACGTTTCCCAAATGACGTGGATCCGATCGAAACTCGCGACTGGCTCCAGGCGATCGAATCGGTCATCCGTGAAGAAGGTGTTGAGCGTGCTCAGTATCTGATCGACCAACTGCTTGCTGAAGCCCGCAAAGGCGGTGTAAACGTATAATCTTTTGTAGATTGCACTTGCTTAAAAT
aceF	b0115	GTTTTTTTTAATACGACTCACTATAGGGCCCGCGTCTGGCGTAAGAGGTAAAAGAATAATGGCTATCGAAATCAAAGTACCGGACATCGGGGCTGATGAAGTTGAAATCACCGAGATCCTGGTCAAAGTGGGCGACAAAGTTGAAGCCGAACAGTCGCTGATCACCGTAGAAGGCGACAAAGCCTCTATGGAAGTTCCGTCTCCGCAGGCGTAATCTTTTGTAGATTGCACTTGCTTAAAAT
lpd	b0116	GTTTTTTTTAATACGACTCACTATAGGGACCGCCGGAGATAAATATATAGAGGTCATGATGAGTACTGAAATCAAAACTCAGGTCGTGGTACTTGGGGCAGGCCCCGCAGGTTACTCCGCTGCCTTCCGTTGCGCTGATTTAGGTCTGGAAACCGTAATCGTAGAACGTTACAACACCCTTGGCGGTGTTTGCCTGAACGTCGGCTGTATCTAATCTTTTGTAGATTGCACTTGCTTAAAAT
yacH	b0117	GTTTTTTTTAATACGACTCACTATAGGGGACCATTGCGATTTCCTTGAGATCCGAATTATGAAAATGACTTTGCCGTTTAAACCCCATGTGCTGGCGCTAATTTGCAGTGCCGGGCTTTGTGCCGCCTCTACCGGGCTATATATAAAAAGCCGCACAGTGGAAGCGCCTGTGGAACCGCAATCGACACAACTGGCTGTGTCTGACGCTGCCTAATCTTTTGTAGATTGCACTTGCTTAAAAT
acnB	b0118	GTTTTTTTTAATACGACTCACTATAGGGACTATGACAATGAGAGCGAGGAGAACCGTCGTGCTAGAAGAATACCGTAAGCACGTAGCTGAGCGTGCCGCTGAGGGGATTGCGCCCAAACCCCTGGATGCAAACCAAATGGCCGCACTTGTAGAGCTGCTGAAAAACCCGCCCGCGGGCGAAGAAGAATTCCTGTTAGATCTGTTAACCAACTAATCTTTTGTAGATTGCACTTGCTTAAAAT
yacL	b0119	GTTTTTTTTAATACGACTCACTATAGGGGGTGCATTGCCGGGAGCAGAGGAACACACTATGGATTACGAATTTCTGCGCGATATTACCGGAGTGGTAAAGGTGCGTATGTCCATGGGGCATGAAGTGGTCGGGCACTGGTTTAATGAAGAGGTGAAAGAAAACCTGGCCTTGCTTGATGAAGTGGAACAAGCAGCGCACGCACTGAAAGGTTAATCTTTTGTAGATTGCACTTGCTTAAAAT
speD	b0120	GTTTTTTTTAATACGACTCACTATAGGGTCACAGCCGTCCTAAGGAGAAGATAAGAAATTGAAAAAACTGAAACTGCATGGCTTTAATAATCTGACCAAAAGTCTGAGTTTTTGTATTTACGATATCTGCTACGCCAAAACTGCCGAAGAGCGCGACGGTTATATTGCTTATATCGATGAACTCTATAATGCCAACCGTCTGACCGAAATCTAATCTTTTGTAGATTGCACTTGCTTAAAAT
speE	b0121	GTTTTTTTTAATACGACTCACTATAGGGTACGGGTGTTAACAAAGGAGGTATCAACCCATGGCCGAAAAAAAACAGTGGCATGAAACGCTACACGACCAGTTTGGGCAGTACTTTGCGGTAGATAACGTTCTGTATCATGAAAAGACCGATCACCAGGATCTGATCATTTTTGAGAACGCTGCATTTGGTCGCGTAATGGCGCTGGATGGCTAATCTTTTGTAGATTGCACTTGCTTAAAAT
yacC	b0122	GTTTTTTTTAATACGACTCACTATAGGGTTTATCTTCTTTAAGCCCCTGGTAGAAGCAATGAAGACGTTTTTCAGAACAGTGTTATTCGGCAGCCTGATGGCCGTCTGCGCAAACAGTTACGCGCTCAGCGAGTCTGAAGCCGAAGATATGGCCGATTTAACGGCAGTTTTTGTCTTTCTGAAGAACGATTGTGGTTACCAGAACTTACCTTAATCTTTTGTAGATTGCACTTGCTTAAAAT
cueO	b0123	GTTTTTTTTAATACGACTCACTATAGGGTTTCGCCTGCTTAAGAATAAGGAAATAACTATGCAACGTCGTGATTTCTTAAAATATTCCGTCGCGCTGGGTGTGGCTTCGGCTTTGCCGCTGTGGAGCCGCGCAGTATTTGCGGCAGAACGCCCAACGTTACCGATCCCTGATTTGCTCACGACCGATGCCCGTAATCGCATTCAGTTAACTTAATCTTTTGTAGATTGCACTTGCTTAAAAT
gcd	b0124	GTTTTTTTTAATACGACTCACTATAGGGAATATTAATGAATTGAAATGGTGTCTCTTTATGGCAATTAACAATACAGGCTCGCGACGATTACTCGTCACGCTAACAGCCCTTTTTGCAGCGCTTTGCGGGCTGTATCTACTCATTGGCGGAGGCTGGCTGGTCGCGATTGGCGGCTCCTGGTACTACCCTATCGCTGGCCTTGTGATGCTCTAATCTTTTGTAGATTGCACTTGCTTAAAAT
hpt	b0125	GTTTTTTTTAATACGACTCACTATAGGGGATTTGTTTTTAAATCATATGGTTAGAGATATGAAACATACTGTAGAAGTAATGATCCCCGAAGCGGAGATTAAAGCGCGTATCGCCGAACTGGGTCGTCAGATTACTGAGCGTTACAAAGACAGCGGCAGCGATATGGTGCTGGTGGGTCTGCTGCGTGGCTCATTTATGTTTATGGCGGACTAATCTTTTGTAGATTGCACTTGCTTAAAAT
can	b0126	GTTTTTTTTAATACGACTCACTATAGGGTAATTATTTGGTTACAGGTCGTTAACCTCCATGAAAGACATAGATACACTCATCAGCAACAATGCACTATGGTCAAAAATGCTGGTGGAAGAGGATCCCGGGTTTTTTGAGAAACTGGCACAAGCGCAAAAACCGCGCTTTCTATGGATTGGATGTTCCGACAGTCGCGTTCCTGCAGAACGTTAATCTTTTGTAGATTGCACTTGCTTAAAAT
yadG	b0127	GTTTTTTTTAATACGACTCACTATAGGGAGTGTAAGAACGTAAGGTAAGTAAAAATTTATGACCATTGCACTGGAACTTCAACAGCTTAAAAAAACCTATCCAGGCGGCGTTCAGGCGCTTCGTGGGATAGATTTGCAGGTCGAAGCGGGTGATTTTTATGCGCTTCTCGGGCCGAACGGGGCCGGGAAATCGACCACTATCGGTATTATCTAATCTTTTGTAGATTGCACTTGCTTAAAAT
yadH	b0128	GTTTTTTTTAATACGACTCACTATAGGGACTGGTTAATGAAAAACAAGGAGATCGCGCATGATGCATCTTTACTGGGTGGCGCTAAAAAGCATCTGGGCGAAAGAGATCCATCGCTTTATGCGTATCTGGGTGCAGACGCTGGTGCCGCCAGTCATCACCATGACCCTTTACTTTATTATCTTCGGTAACCTGATTGGTTCGCGTATTGGCTAATCTTTTGTAGATTGCACTTGCTTAAAAT
yadI	b0129	GTTTTTTTTAATACGACTCACTATAGGGTAGACTGATTTTCGGCTAAGGAGGAAGGCGATGTTAGGTTGGGTAATTACCTGTCACGATGACCGGGCGCAAGAGATACTGGATGCGCTGGAGAAAAAACATGGGGCACTTCTTCAGTGCCGGGCCGTGAATTTCTGGCGCGGATTAAGCTCTAATATGCTCAGCCGCATGATGTGCGATGCTTAATCTTTTGTAGATTGCACTTGCTTAAAAT
yadE	b0130	GTTTTTTTTAATACGACTCACTATAGGGAAGCGTTGTTTCACCCTCGGTTATTTTTTCATGTACAAACAAGCTGTTATTCTCCTGCTGATGCTGTTTACCGCAAGTGTCAGTGCCGCGTTACCTGCCCGTTATATGCAAACCATCGAAAATGCTGCGGTCTGGGCGCAAATTGGTGACAAGATGGTGACCGTGGGGAATATTCGGGCCGGATAATCTTTTGTAGATTGCACTTGCTTAAAAT
panD	b0131	GTTTTTTTTAATACGACTCACTATAGGGCGTTAACGACAGGGTAGAAAGGTAGAAGTTATGATTCGCACGATGCTGCAGGGCAAACTCCACCGCGTGAAAGTGACTCATGCGGACCTGCACTATGAAGGTTCTTGCGCCATTGACCAGGATTTTCTTGACGCAGCCGGTATTCTCGAAAACGAAGCCATTGATATCTGGAATGTCACCAACTAATCTTTTGTAGATTGCACTTGCTTAAAAT
yadD	b0132	GTTTTTTTTAATACGACTCACTATAGGGTCACGCAAAGCCACACGGAAGACAGGGAAGATGGATGCACCGAGTACCACACCGCATGACGCGGTATTTAAACAATTTTTAATGCATGCGGAGACGGCTCGCGACTTTCTGGAGATACATTTGCCAGTGGAATTACGCGAACTTTGTGACCTCAACACGCTTCATTTAGAGTCGGGGAGTTTCTAATCTTTTGTAGATTGCACTTGCTTAAAAT
panC	b0133	GTTTTTTTTAATACGACTCACTATAGGGAGAACACAGTTTCCATTAAGGAGTCACGTTGTGTTAATTATCGAAACCCTGCCGCTGCTGCGTCAGCAAATTCGCCGCCTGCGTATGGAAGGCAAGCGCGTGGCGCTGGTGCCTACCATGGGTAACCTGCACGATGGCCATATGAAGCTGGTCGACGAAGCCAAAGCCCGCGCCGATGTGGTCTAATCTTTTGTAGATTGCACTTGCTTAAAAT
panB	b0134	GTTTTTTTTAATACGACTCACTATAGGGCAGCACAACATCAATTTATCAGGATACGTTATGAAACCGACCACCATCTCCTTACTGCAGAAGTACAAACAGGAAAAAAAACGTTTCGCGACCATCACCGCTTATGACTATAGCTTCGCCAAACTCTTTGCTGATGAAGGGCTTAACGTCATGCTGGTGGGCGATTCGCTGGGCATGACGGTTTAATCTTTTGTAGATTGCACTTGCTTAAAAT
yadC	b0135	GTTTTTTTTAATACGACTCACTATAGGGCCATAACAATAAAGAAACATTGGAGTAAAAATGAAGACTATCTTCAGGTACATTCTTTTTTTAGCACTGTATTCTTGTTGTAATACAGTCAGTGCATATACAAGTTTTATTGTGGGAAATAATGCAGGAGTTGATAACTATCGAGGCCCCTCCACTGCCGCACAGATGACCTTTAATTACACATAATCTTTTGTAGATTGCACTTGCTTAAAAT
yadK	b0136	GTTTTTTTTAATACGACTCACTATAGGGCTAACAGACTTACAGATTCAGGAACTATATATGCATCCCACTCAACGTAAGCTGATGAAGAGAATAATTCTGTTTCTGTCATTACTGTTTTGCATCGCCTGTCCAGCCATTGCTGGACAGGATATTGACCTTGTTGCCAATGTAAAAAACAGCACCTGCAAAAGCGGAATCAGTAACCAGGGTTAATCTTTTGTAGATTGCACTTGCTTAAAAT
yadL	b0137	GTTTTTTTTAATACGACTCACTATAGGGTAATTTCATCTATCAATAAGAAGGATAATTATGATGACATTTAAAAATTTACGTTATGGATTATCCAGCAGTGTCGTTTTGGCTGCCTCATTGTTCAGCGTACTCTCTTATGCGGCAACAGACAGTATTGGACTGACCGTTATTACTACTGTAGAAATGGGTACTTGTACCGCTACATTAGTATAATCTTTTGTAGATTGCACTTGCTTAAAAT
yadM	b0138	GTTTTTTTTAATACGACTCACTATAGGGGTCAGATTCAGTAACTACAAGGGACGTCAAATGATAAAAACAACGCCACATAAAATAGTGATACTGATGGGAATATTATTATCACCCTCAGTATTTGCAACGGATATTAATGTAGAGTTTACAGCCACTGTCAAAGCGACAACCTGTAACATCACACTTACTGGTAATAACGTCACGAATGATTAATCTTTTGTAGATTGCACTTGCTTAAAAT
htrE	b0139	GTTTTTTTTAATACGACTCACTATAGGGGCAAGGATATAATTCCGCAGGAAGCATAGCGTGACTATAGAATATACTAAAAATTATCATCATCTGACCCGTATCGCCACGTTTTGCGCGCTGCTGTATTGCAATACTGCTTTCAGTGCTGAACTCGTTGAATATGACCATACCTTCCTGATGGGGCAGAATGCATCTAATATTGATCTCAGCTAATCTTTTGTAGATTGCACTTGCTTAAAAT
yadV	b0140	GTTTTTTTTAATACGACTCACTATAGGGTGTTTTAATTAACTCTATCAGGGATGGTTTATGTTTTTTAACACCAAACATACAACAGCTTTATGCTTCGTAACCTGTATGGCTTTTAGTTCATCGTCTATTGCGGACATTGTCATTTCGGGTACTCGCGTAATATATAAAAGCGATCAAAAAAGTGTCAACGTACGTCTGGAAAATAAAGGGTAATCTTTTGTAGATTGCACTTGCTTAAAAT
yadN	b0141	GTTTTTTTTAATACGACTCACTATAGGGTGACTAATGGAATTTTATTAAAGGATTTTTATGTCTAAAAAATTAGGTTTTGCCCTGTCTGGTCTTATGCTGGCGATGGTTGCAGGTACTGCTTCTGCTGATATGGACGGCGGTCAGTTAAATATCAGTGGTCTGGTTGTTGATAACACCTGTGAAACCCGCGTTGACGGCGGTAACAAGGATTAATCTTTTGTAGATTGCACTTGCTTAAAAT
folK	b0142	GTTTTTTTTAATACGACTCACTATAGGGCAAACGCGCACCACGTCGTGAGGGTACCGCATGACAGTGGCGTATATTGCCATAGGCAGCAATCTGGCCTCTCCGCTGGAGCAGGTCAATGCTGCCCTGAAAGCATTAGGCGATATCCCTGAAAGCCACATTCTTACCGTTTCTTCGTTTTACCGCACCCCACCGCTGGGGCCGCAAGATCAATAATCTTTTGTAGATTGCACTTGCTTAAAAT
pcnB	b0143	GTTTTTTTTAATACGACTCACTATAGGGGAATGATGTTTGACACTACCGAGGTGTACTATTTTTACCCGAGTCGCTAATTTTTGCCGCAAGGTGCTAAGCCGCGAGGAAAGCGAGGCTGAACAGGCAGTCGCCCGTCCACAGGTGACGGTGATCCCGCGTGAGCAGCATGCTATTTCCCGCAAAGATATCAGTGAAAATGCCCTGAAGGTATAATCTTTTGTAGATTGCACTTGCTTAAAAT
gluQ	b0144	GTTTTTTTTAATACGACTCACTATAGGGCCGTTCCATCACGTTTACCACAGGCGGGAAATGCTCCCGCCTTATTTTTTGTTCAAAGAGATGACAGACACACAGTATATTGGCCGCTTCGCCCCCTCTCCTTCCGGCGAGCTTCATTTTGGCTCTCTGATCGCCGCGCTCGGCAGCTATTTGCAGGCTCGCGCCCGGCAAGGTCGCTGGCTGTAATCTTTTGTAGATTGCACTTGCTTAAAAT
dksA	b0145	GTTTTTTTTAATACGACTCACTATAGGGGATCGATAGTGCGTGTTAAGGAGAAGCAACATGCAAGAAGGGCAAAACCGTAAAACATCGTCCCTGAGTATTCTCGCCATCGCTGGGGTGGAACCATATCAGGAGAAGCCGGGCGAAGAGTATATGAATGAAGCCCAGCTGGCGCACTTCCGTCGTATTCTGGAAGCATGGCGTAATCAACTCTAATCTTTTGTAGATTGCACTTGCTTAAAAT
sfsA	b0146	GTTTTTTTTAATACGACTCACTATAGGGGGCGCTAACGCAATAACAAGGATTGTCGCAATGGAATTTTCTCCCCCTCTACAGCGCGCGACGCTAATTCAGCGTTACAAACGTTTTTTAGCCGATGTGATCACACCCGATGGTCGCGAATTAACGCTACACTGCCCGAATACGGGTGCGATGACCGGTTGTGCAACGCCTGGCGATACCGTCTAATCTTTTGTAGATTGCACTTGCTTAAAAT
ligT	b0147	GTTTTTTTTAATACGACTCACTATAGGGATCGCGGTAATTCATAACCGAGTGCCTCACATGTCTGAACCGCAACGTCTGTTCTTTGCTATCGACTTACCTGCAGAAATCCGCGAACAGATTATCCATTGGCGCGCCACACACTTCCCACCTGAGGCGGGACGTCCGGTCGCCGCCGATAATTTGCATCTGACTCTGGCATTTTTAGGCGAATAATCTTTTGTAGATTGCACTTGCTTAAAAT
hrpB	b0148	GTTTTTTTTAATACGACTCACTATAGGGGCGAAGAATGTTAACCCTCTGGAGCGTTTTGTGTCGTCGTTGCCCGTTGCTGCCGTCTTACCTGAATTACTTACCGCTCTCGATTGTGCGCCGCAGGTATTATTAAGTGCGCCGACCGGGGCCGGGAAATCAACCTGGCTGCCGCTGCAACTGCTGGCGCATCCCGGCATTAACGGGAAAATTTAATCTTTTGTAGATTGCACTTGCTTAAAAT
mrcB	b0149	GTTTTTTTTAATACGACTCACTATAGGGTTTTGCGCCTGAATATTGCGGAGAAAAAGCATGGCCGGGAATGACCGCGAGCCAATTGGACGCAAAGGGAAACCGACGCGTCCGGTCAAACAAAAGGTAAGCCGTCGTCGTTACGAAGATGACGATGATTACGACGATTATGATGACTATGAGGATGAAGAACCGATGCCGCGCAAAGGTAAGTAATCTTTTGTAGATTGCACTTGCTTAAAAT
fhuA	b0150	GTTTTTTTTAATACGACTCACTATAGGGTATCATTCACTTTACATCAGAGATATACCAATGGCGCGTTCCAAAACTGCTCAGCCAAAACACTCACTGCGTAAAATCGCAGTTGTAGTAGCCACAGCGGTTAGCGGCATGTCTGTTTATGCACAGGCAGCGGTTGAACCGAAAGAAGACACTATCACCGTTACCGCTGCACCTGCGCCGCAATAATCTTTTGTAGATTGCACTTGCTTAAAAT
fhuC	b0151	GTTTTTTTTAATACGACTCACTATAGGGTTTCCGTGCCCATTTCACAAGTTGGCTGTTATGCAGGAATACACGAATCATTCCGATACCACTTTTGCACTGCGTAATATCTCCTTTCGTGTGCCCGGGCGCACGCTTTTGCATCCGCTGTCGTTAACCTTTCCTGCCGGGAAAGTGACCGGTCTGATTGGTCACAACGGTTCTGGTAAATCCTAATCTTTTGTAGATTGCACTTGCTTAAAAT
fhuD	b0152	GTTTTTTTTAATACGACTCACTATAGGGGGGTGCTGCACCTGTGAGTTTTGTTTATTGATGAGCGGCTTACCTCTTATTTCGCGCCGTCGACTGTTAACGGCGATGGCGCTTTCTCCGTTGTTATGGCAGATGAATACCGCCCACGCGGCGGCTATTGATCCCAATCGTATTGTGGCGCTGGAGTGGTTGCCGGTGGAATTACTGCTGGCGTAATCTTTTGTAGATTGCACTTGCTTAAAAT
fhuB	b0153	GTTTTTTTTAATACGACTCACTATAGGGCGTTCTGGATAACGCCATCGGAGGTAAAGCGTGAGTAAACGAATTGCGCTTTTCCCGGCGTTATTGCTGGCGCTGTTAGTGATTGTCGCTACGGCGCTCACCTGGATGAACTTCTCGCAGGCGCTGCCGCGTAGCCAGTGGGCGCAGGCTGCCTGGTCGCCGGATATTGACGTCATCGAGCAGTAATCTTTTGTAGATTGCACTTGCTTAAAAT
hemL	b0154	GTTTTTTTTAATACGACTCACTATAGGGTTCACTTTTTCTACGAATCAGGAACCCTCCATGAGTAAGTCTGAAAATCTTTACAGCGCAGCGCGCGAGCTGATCCCTGGCGGTGTGAACTCCCCTGTTCGCGCCTTTACTGGCGTGGGCGGCACTCCACTGTTTATCGAAAAAGCGGACGGCGCTTATCTGTACGATGTTGATGGCAAAGCCTAATCTTTTGTAGATTGCACTTGCTTAAAAT
clcA	b0155	GTTTTTTTTAATACGACTCACTATAGGGTTATTTGTATGACCAATAAGTGATCATTGGATGAAAACTGATACTCCCTCTTTAGAAACACCGCAGGCCGCGCGCCTGCGACGCAGACAACTGATTCGCCAACTTCTTGAGCGCGATAAAACCCCGTTAGCCATTTTGTTTATGGCGGCAGTCGTCGGCACGCTTGTTGGGCTGGCAGCGGTTTAATCTTTTGTAGATTGCACTTGCTTAAAAT
erpA	b0156	GTTTTTTTTAATACGACTCACTATAGGGCCCAATTGCCGATGTCGTTTGGAGCAAAATATGAGTGATGACGTAGCACTGCCGCTGGAGTTTACCGACGCAGCAGCCAACAAAGTTAAAAGCCTGATCGCTGACGAAGATAACCCGAATCTGAAATTACGCGTGTATATCACCGGTGGCGGTTGCAGCGGCTTCCAGTATGGTTTCACCTTTTAATCTTTTGTAGATTGCACTTGCTTAAAAT
yadS	b0157	GTTTTTTTTAATACGACTCACTATAGGGCCTTTTCAGGTGCTCAGTGGGGATTGAACAATGCTCGTCTATTGGCTGGATATAGTCGGCACAGCGGTATTTGCCATCTCCGGCGTTTTGTTAGCCGGAAAATTGCGTATGGACCCTTTTGGTGTTCTGGTACTGGGCGTGGTAACCGCAGTAGGCGGCGGGACAATTCGCGACATGGCGCTGTAATCTTTTGTAGATTGCACTTGCTTAAAAT
btuF	b0158	GTTTTTTTTAATACGACTCACTATAGGGTGGTTGAGTCACTGGTGCAGAAACTTGCACATGGCTAAGTCACTGTTCAGGGCGCTGGTCGCCCTGTCTTTTCTTGCGCCACTGTGGCTCAACGCCGCGCCGCGCGTCATCACGCTTTCTCCCGCCAACACTGAACTTGCCTTTGCCGCCGGGATCACGCCGGTTGGGGTCAGCAGCTATTCCTAATCTTTTGTAGATTGCACTTGCTTAAAAT
mtn	b0159	GTTTTTTTTAATACGACTCACTATAGGGCTTCAAATCGGGCTTATCGCGAGTAAATCTATGAAAATCGGCATCATTGGTGCAATGGAAGAAGAAGTTACGCTGCTGCGTGACAAAATCGAAAACCGTCAAACTATCAGTCTCGGCGGTTGCGAAATCTATACCGGCCAACTGAATGGAACCGAGGTTGCGCTTCTGAAATCGGGCATCGGTTAATCTTTTGTAGATTGCACTTGCTTAAAAT
dgt	b0160	GTTTTTTTTAATACGACTCACTATAGGGGGGAAGCGTATTTCTCACGCGGGAGAGGACATGGCACAGATTGATTTCCGAAAAAAAATAAACTGGCATCGTCGTTACCGTTCACCGCAGGGCGTTAAAACCGAACATGAGATCCTGCGGATCTTCGAGAGCGATCGCGGGCGTATCATCAACTCTCCGGCAATTCGTCGTCTGCAACAAAAGTAATCTTTTGTAGATTGCACTTGCTTAAAAT
degP	b0161	GTTTTTTTTAATACGACTCACTATAGGGTGCGTTATCTGTTAATCGAGACTGAAATACATGAAAAAAACCACATTAGCACTGAGTGCACTGGCTCTGAGTTTAGGTTTGGCGTTATCTCCGCTCTCTGCAACGGCGGCTGAGACTTCTTCAGCAACGACAGCCCAGCAGATGCCAAGCCTTGCACCGATGCTCGAAAAGGTGATGCCTTCATAATCTTTTGTAGATTGCACTTGCTTAAAAT
cdaR	b0162	GTTTTTTTTAATACGACTCACTATAGGGTTATGCTAAGCCGTGCATAACGGAGGACTTATGGCTGGCTGGCATCTTGATACCAAAATGGCGCAGGATATCGTGGCACGTACCATGCGCATCATCGATACCAATATCAACGTAATGGATGCCCGTGGGCGAATTATCGGCAGCGGCGATCGTGAGCGTATTGGTGAATTGCACGAAGGTGCATAATCTTTTGTAGATTGCACTTGCTTAAAAT
yaeH	b0163	GTTTTTTTTAATACGACTCACTATAGGGCAATTTACTGACTCATTTTGAGGTAACGCTATGTACGACAATCTGAAAAGTCTGGGTATTACCAATCCTGAAGAAATTGATCGTTACAGCCTCCGGCAGGAAGCCAACAACGATATTCTGAAAATCTATTTCCAGAAAGACAAAGGCGAGTTTTTCGCCAAGAGCGTTAAGTTTAAATATCCGTAATCTTTTGTAGATTGCACTTGCTTAAAAT
yaeI	b0164	GTTTTTTTTAATACGACTCACTATAGGGCGCTGCCCGATTTTTTTGCAGGGATGAGCGATGATTTCACGCCGCCGATTTTTGCAGGCTACTGCCGCGACGATAGCCACGAGCTCAGGTTTCGGTTATATGCATTACTGTGAGCCAGGCTGGTTTGAATTAATCCGTCACCGCCTCGCCTTTTTTAAAGACAACGCAGCACCATTCAAAATTTAATCTTTTGTAGATTGCACTTGCTTAAAAT
dapD	b0166	GTTTTTTTTAATACGACTCACTATAGGGTGTGTTTACTGATATGAAAAGAGTTTAACAATGCAGCAGTTACAGAACATTATTGAAACCGCTTTTGAACGCCGTGCCGAGATCACGCCAGCCAATGCAGACACCGTTACCCGCGAAGCGGTAAATCAGGTGATCGCCCTGCTGGATTCCGGCGCACTGCGTGTAGCGGAAAAAATTGACGGTTAATCTTTTGTAGATTGCACTTGCTTAAAAT
glnD	b0167	GTTTTTTTTAATACGACTCACTATAGGGGCGATAATTTAATCTTATGGGTGGCGCACAATGAATACCCTTCCAGAACAGTACGCAAACACCGCTCTCCCCACCCTGCCCGGTCAACCGCAAAATCCATGCGTCTGGCCCCGTGATGAATTAACCGTCGGTGGGATAAAAGCCCATATCGATACTTTCCAGCGTTGGCTGGGTGATGCCTTTTAATCTTTTGTAGATTGCACTTGCTTAAAAT
map	b0168	GTTTTTTTTAATACGACTCACTATAGGGCGGTATCACCGACGCTGATGGACAGAATTAATGGCTATCTCAATCAAGACCCCAGAAGATATCGAAAAAATGCGCGTCGCTGGCCGACTGGCTGCCGAAGTGCTGGAGATGATCGAACCGTATGTTAAACCGGGCGTCAGCACCGGCGAGCTGGATCGCATCTGTAATGATTACATTGTTAATTAATCTTTTGTAGATTGCACTTGCTTAAAAT
rpsB	b0169	GTTTTTTTTAATACGACTCACTATAGGGAACCCCAACTTTTATATAGAGGTTTTAATCATGGCAACTGTTTCCATGCGCGACATGCTCAAGGCTGGTGTTCACTTCGGTCACCAGACCCGTTACTGGAACCCGAAAATGAAGCCGTTCATCTTCGGTGCGCGTAACAAAGTTCACATCATCAACCTTGAGAAAACTGTACCGATGTTCAACTAATCTTTTGTAGATTGCACTTGCTTAAAAT
tsf	b0170	GTTTTTTTTAATACGACTCACTATAGGGCGGGCAGATCACATCTCCGAGGATTTTAGAATGGCTGAAATTACCGCATCCCTGGTAAAAGAGCTGCGTGAGCGTACTGGCGCAGGCATGATGGATTGCAAAAAAGCACTGACTGAAGCTAACGGCGACATCGAGCTGGCAATCGAAAACATGCGTAAGTCCGGTGCTATTAAAGCAGCGAAATAATCTTTTGTAGATTGCACTTGCTTAAAAT
pyrH	b0171	GTTTTTTTTAATACGACTCACTATAGGGTTCAATCGTTGACAGTCTCAGGAAAGAAACATGGCTACCAATGCAAAACCCGTCTATAAACGCATTCTGCTTAAGTTGAGTGGCGAAGCTCTGCAGGGCACTGAAGGCTTCGGTATTGATGCAAGCATACTGGATCGTATGGCTCAGGAAATCAAAGAACTGGTTGAACTGGGTATTCAGGTTTAATCTTTTGTAGATTGCACTTGCTTAAAAT
frr	b0172	GTTTTTTTTAATACGACTCACTATAGGGGACTGAGACAAGTTTTCAAGGATTCGTAACGTGATTAGCGATATCAGAAAAGATGCTGAAGTACGCATGGACAAATGCGTAGAAGCGTTCAAAACCCAAATCAGCAAAATACGCACGGGTCGTGCTTCTCCCAGCCTGCTGGATGGCATTGTCGTGGAATATTACGGCACGCCGACGCCGCTGTAATCTTTTGTAGATTGCACTTGCTTAAAAT
dxr	b0173	GTTTTTTTTAATACGACTCACTATAGGGTTTTTATTCTGTCTCAACTCTGGATGTTTCATGAAGCAACTCACCATTCTGGGCTCGACCGGCTCGATTGGTTGCAGCACGCTGGACGTGGTGCGCCATAATCCCGAACACTTCCGCGTAGTTGCGCTGGTGGCAGGCAAAAATGTCACTCGCATGGTAGAACAGTGCCTGGAATTCTCTCCCTAATCTTTTGTAGATTGCACTTGCTTAAAAT
ispU	b0174	GTTTTTTTTAATACGACTCACTATAGGGCCGTAAACCCTGTCAGGGAATAAAAAACGCGTGATGTTGTCTGCTACTCAACCACTTAGCGAAAAATTGCCAGCGCATGGCTGCCGTCATGTTGCGATCATTATGGACGGCAATGGCCGCTGGGCAAAAAAGCAAGGGAAGATTCGTGCCTTTGGGCATAAAGCCGGGGCAAAATCCGTCCGCTAATCTTTTGTAGATTGCACTTGCTTAAAAT
cdsA	b0175	GTTTTTTTTAATACGACTCACTATAGGGGGTGATGAAACAGCCTGATGGGGGTCGCTTTTGCTGAAGTATCGCCTGATATCTGCTTTTGTGTTAATACCCGTCGTCATCGCGGCGTTGTTTCTGTTGCCGCCGGTGGGGTTCGCCATTGTAACGCTGGTGGTCTGCATGCTGGCAGCGTGGGAATGGGGACAGCTTAGCGGTTTTACCACTTAATCTTTTGTAGATTGCACTTGCTTAAAAT
rseP	b0176	GTTTTTTTTAATACGACTCACTATAGGGGGTATTCAGGACGCTTTAACGGAAGGTAATATGCTGAGTTTTCTCTGGGATTTGGCTTCGTTCATCGTTGCACTGGGTGTACTTATCACCGTGCATGAATTTGGTCATTTCTGGGTTGCCCGGCGTTGTGGTGTTCGCGTTGAGCGTTTCTCAATAGGGTTTGGTAAGGCGCTCTGGCGGCGATAATCTTTTGTAGATTGCACTTGCTTAAAAT
bamA	b0177	GTTTTTTTTAATACGACTCACTATAGGGAGAGTTAGTTAGGAAGAACGCATAATAACGATGGCGATGAAAAAGTTGCTCATAGCGTCGCTGCTGTTTAGCAGCGCCACCGTATACGGTGCTGAAGGGTTCGTAGTGAAAGATATTCATTTCGAAGGCCTTCAGCGTGTCGCCGTTGGTGCGGCCCTCCTCAGTATGCCGGTGCGCACAGGCTAATCTTTTGTAGATTGCACTTGCTTAAAAT
skp	b0178	GTTTTTTTTAATACGACTCACTATAGGGCGGTGCAAATGGGATGGTAAGGAGTTTATTGTGAAAAAGTGGTTATTAGCTGCAGGTCTCGGTTTAGCACTGGCAACTTCTGCTCAGGCGGCTGACAAAATTGCAATCGTCAACATGGGCAGCCTGTTCCAGCAGGTAGCGCAGAAAACCGGTGTTTCTAACACGCTGGAAAATGAGTTCAAATAATCTTTTGTAGATTGCACTTGCTTAAAAT
lpxD	b0179	GTTTTTTTTAATACGACTCACTATAGGGGCCGACGTACTGAAACAGGTTAAATAAGTAATGCCTTCAATTCGACTGGCTGATTTAGCGCAGCAGTTGGATGCAGAACTACACGGTGATGGCGATATCGTCATCACCGGCGTTGCGTCCATGCAATCTGCACAAACAGGTCACATTACGTTCATGGTTAACCCAAAATACCGTGAGCATTTATAATCTTTTGTAGATTGCACTTGCTTAAAAT
fabZ	b0180	GTTTTTTTTAATACGACTCACTATAGGGCGTTTCTTATATTTTGACAGGAAGAGTATCTTGACTACTAACACTCATACTCTGCAGATTGAAGAGATTTTAGAACTTCTGCCGCACCGTTTCCCGTTCTTACTGGTGGATCGCGTGCTGGATTTTGAAGAAGGTCGTTTTCTGCGCGCAGTAAAAAATGTCTCTGTCAATGAGCCATTCTTCTAATCTTTTGTAGATTGCACTTGCTTAAAAT
lpxA	b0181	GTTTTTTTTAATACGACTCACTATAGGGATGTGTGCTCGTAGCCGGGAGGCCTGATACGTGATTGATAAATCCGCCTTTGTGCATCCAACCGCCATTGTGGAAGAGGGCGCGTCAATTGGCGCGAACGCACACATTGGTCCTTTTTGTATCGTTGGACCCCATGTCGAAATTGGTGAGGGTACCGTACTGAAATCTCACGTTGTCGTGAATTAATCTTTTGTAGATTGCACTTGCTTAAAAT
lpxB	b0182	GTTTTTTTTAATACGACTCACTATAGGGTGCACGCTCAACGCGCGGTCTGATTCGTTAATGACTGAACAGCGTCCATTAACGATTGCCCTGGTCGCCGGAGAAACCTCCGGCGATATCCTGGGGGCCGGTTTAATCCGCGCTCTGAAAGAACATGTGCCCAACGCCCGCTTTGTTGGTGTTGCCGGGCCACGAATGCAGGCTGAAGGCTGCTAATCTTTTGTAGATTGCACTTGCTTAAAAT
rnhB	b0183	GTTTTTTTTAATACGACTCACTATAGGGGGCGGCACAAGCCGTTCTGGAGTTAGCACAATGATCGAATTTGTTTATCCGCACACGCAGCTGGTTGCGGGTGTGGATGAAGTCGGACGCGGGCCGTTAGTTGGCGCGGTCGTCACCGCTGCGGTGATCCTTGACCCGGCGCGCCCGATTGCCGGGCTGAATGATTCCAAAAAGCTGAGCGAATAATCTTTTGTAGATTGCACTTGCTTAAAAT
dnaE	b0184	GTTTTTTTTAATACGACTCACTATAGGGTGTCGAGATTAAGTAAACCGGAATCTGAAGATGTCTGAACCACGTTTCGTACACCTGCGGGTGCACAGCGACTACTCGATGATCGATGGCCTGGCCAAAACCGCACCGTTGGTAAAAAAGGCGGCGGCGTTGGGTATGCCAGCACTGGCGATCACCGATTTCACCAACCTTTGTGGTCTGGTGTAATCTTTTGTAGATTGCACTTGCTTAAAAT
accA	b0185	GTTTTTTTTAATACGACTCACTATAGGGGAACTGGAGTTTGACTAATACAGGAATACTATGAGTCTGAATTTCCTTGATTTTGAACAGCCGATTGCAGAGCTGGAAGCGAAAATCGATTCTCTGACTGCGGTTAGCCGTCAGGATGAGAAACTGGATATTAACATCGATGAAGAAGTGCATCGTCTGCGTGAAAAAAGCGTAGAACTGACATAATCTTTTGTAGATTGCACTTGCTTAAAAT
ldcC	b0186	GTTTTTTTTAATACGACTCACTATAGGGGATTAAGGAAGGATTTTCCAGGAGGAACACATGAACATCATTGCCATTATGGGACCGCATGGCGTCTTTTATAAAGATGAGCCCATCAAAGAACTGGAGTCGGCGCTGGTGGCGCAAGGCTTTCAGATTATCTGGCCACAAAACAGCGTTGATTTGCTGAAATTTATCGAGCATAACCCTCGATAATCTTTTGTAGATTGCACTTGCTTAAAAT
yaeR	b0187	GTTTTTTTTAATACGACTCACTATAGGGAACGTGCTGTTAACAAATAAAGGAGACGTTATGCTGGGTTTAAAACAGGTTCACCATATTGCGATTATTGCGACGGATTATGCGGTGAGCAAAGCTTTCTACTGCGATATTCTTGGTTTCACGCTGCAAAGCGAAGTCTATCGCGAAGCGCGCGACTCATGGAAAGGGGATTTGGCGCTTAATTAATCTTTTGTAGATTGCACTTGCTTAAAAT
tilS	b0188	GTTTTTTTTAATACGACTCACTATAGGGCGGGCATTGCTACTGTAAAATCGCACCATCATGACACTCACGCTCAATAGACAACTTCTCACCTCACGCCAGATTCTGGTGGCCTTTAGCGGCGGGCTTGACTCCACCGTTCTGCTGCATCAGTTGGTGCAGTGGCGGACGGAAAATCCGGGTGTCGCTCTGCGCGCTATTCATGTGCATCACTAATCTTTTGTAGATTGCACTTGCTTAAAAT
rof	b0189	GTTTTTTTTAATACGACTCACTATAGGGCGGCAAACTTACTGGTGAGCGATTATGTCAATGAATGATACGTATCAACCAATCAATTGTGATGATTACGATAATCTTGAGCTCGCCTGCCAGCATCATTTAATGCTGACACTTGAGCTGAAAGATGGCGAAAAATTGCAGGCAAAAGCCAGTGATTTAGTCTCCCGCAAAAATGTGGAGTACTAATCTTTTGTAGATTGCACTTGCTTAAAAT
yaeQ	b0190	GTTTTTTTTAATACGACTCACTATAGGGATGGCCTCCTGATTCGAAAGGAGTTTTCTTATGGCGCTTAAAGCGACAATTTATAAAGCGACGGTTAATGTGGCCGATCTCGACCGCAACCAGTTTCTCGATGCCTCTCTGACGCTGGCGCGCCATCCTTCAGAAACCCAGGAGCGTATGATGCTGCGCTTGCTGGCGTGGCTGAAATATGCTTAATCTTTTGTAGATTGCACTTGCTTAAAAT
arfB	b0191	GTTTTTTTTAATACGACTCACTATAGGGAGTGAACTTAACCGCCTGGCAACAACCTTCATGATTGTGATTTCCCGACATGTTGCTATTCCCGATGGTGAGCTTGAGATCACCGCCATTCGTGCGCAGGGCGCGGGCGGGCAGCATGTTAATAAGACCTCAACGGCTATTCATCTGCGTTTTGACATTCGGGCGTCCAGCCTGCCAGAGTATTAATCTTTTGTAGATTGCACTTGCTTAAAAT
nlpE	b0192	GTTTTTTTTAATACGACTCACTATAGGGGCAGCGGTCGGGAATAAAAAGAAGGAATGGATGGTGAAAAAAGCGATAGTGACAGCGATGGCTGTAATCAGCCTCTTTACTCTGATGGGATGTAATAATCGGGCCGAAGTCGATACGCTTTCTCCGGCGCAGGCTGCCGAACTGAAACCGATGCCGCAAAGTTGGCGCGGCGTGCTGCCGTGTTAATCTTTTGTAGATTGCACTTGCTTAAAAT
yaeF	b0193	GTTTTTTTTAATACGACTCACTATAGGGAGGGCCCTTTTTTTACATGGATTGTATAAAATGGATAAACCAAAGGCGTACTGCCGCCTGTTTCTCCCCAGCTTTCTTTTACTTTCGGCTTGTACCGTTGATATCAGCCAGCCAGACCCATCAGCCACAGCAGTAGATGCCGAGGCAAAAACATGGGCTGTCAAATTCCAGCATCAAAGCTCTTAATCTTTTGTAGATTGCACTTGCTTAAAAT
proS	b0194	GTTTTTTTTAATACGACTCACTATAGGGGTTCTACCTTCCAACTGGAACCGTAACAACATGCGTACTAGCCAATACCTGCTCTCCACTCTCAAGGAGACACCTGCCGACGCCGAGGTGATCAGCCATCAGCTGATGCTGCGCGCCGGGATGATCCGCAAGCTGGCCTCCGGGTTATATACCTGGCTGCCGACCGGCGTGCGCGTTCTGAAATAATCTTTTGTAGATTGCACTTGCTTAAAAT
tsaA	b0195	GTTTTTTTTAATACGACTCACTATAGGGTATCGGTTCTGCGCTTAACATTACGGCGAAATGAGCAGTTTCCAGTTCGAGCAAATAGGCGTTATTCGCTCGCCCTATAAAGAAAAGTTCGCCGTTCCGCGCCAGCCAGGTCTGGTAAAAAGCGCCAACGGCGAACTGCATCTCATTGCTCCCTACAACCAGGCCGACGCCGTTCGCGGCCTGTAATCTTTTGTAGATTGCACTTGCTTAAAAT
rcsF	b0196	GTTTTTTTTAATACGACTCACTATAGGGGACGTTTTGATCATACATTGAGGAAATACTATGCGTGCTTTACCGATCTGTTTAGTAGCACTCATGCTAAGCGGCTGTTCCATGTTAAGCAGATCCCCTGTCGAACCCGTTCAAAGCACTGCACCCCAGCCGAAAGCGGAGCCTGCAAAACCGAAAGCGCCGCGCGCCACGCCGGTCCGAATTTAATCTTTTGTAGATTGCACTTGCTTAAAAT
metQ	b0197	GTTTTTTTTAATACGACTCACTATAGGGCAACATAAATAATTGAAGAAGGAATAAGGTATGGCGTTCAAATTCAAAACCTTTGCGGCAGTGGGAGCCCTGATCGGATCACTGGCACTGGTAGGCTGCGGTCAGGATGAAAAAGATCCAAACCACATTAAAGTCGGCGTGATTGTTGGTGCCGAACAGCAGGTTGCAGAAGTCGCGCAGAAATAATCTTTTGTAGATTGCACTTGCTTAAAAT
metI	b0198	GTTTTTTTTAATACGACTCACTATAGGGAACACCATGTAAAAGTAGAGGTACTGGGTTATGTCTGAGCCGATGATGTGGCTGCTGGTTCGTGGCGTATGGGAAACGCTGGCAATGACCTTCGTATCCGGTTTTTTTGGCTTTGTGATTGGTCTGCCGGTTGGCGTTCTGCTTTATGTCACGCGTCCGGGGCAAATTATTGCTAACGCGAAGTAATCTTTTGTAGATTGCACTTGCTTAAAAT
metN	b0199	GTTTTTTTTAATACGACTCACTATAGGGGACTAACTTAATGACGATAATAAATAATCAATGATAAAACTTTCGAATATCACCAAAGTGTTCCACCAGGGCACCCGCACCATCCAGGCGTTGAACAACGTCAGCCTGCATGTGCCAGCTGGACAAATTTATGGCGTTATCGGTGCCTCAGGCGCGGGTAAGAGTACGCTTATACGTTGTGTATAATCTTTTGTAGATTGCACTTGCTTAAAAT
gmhB	b0200	GTTTTTTTTAATACGACTCACTATAGGGGTCACATGCCTTATTAAGGAGCTATAAAAGGTGGCGAAGAGCGTACCCGCAATTTTTCTTGACCGTGATGGCACCATTAATGTCGATCACGGCTATGTCCATGAGATCGACAACTTTGAATTTATCGACGGTGTTATTGACGCCATGCGCGAGCTAAAAAAAATGGGCTTTGCGCTGGTGGTATAATCTTTTGTAGATTGCACTTGCTTAAAAT
dkgB	b0207	GTTTTTTTTAATACGACTCACTATAGGGTAACGAAAATAGCATTAAAAGAGGCATATTATGGCTATCCCTGCATTTGGTTTAGGTACTTTCCGTCTGAAAGACGACGTTGTTATTTCATCTGTGATAACGGCGCTTGAACTTGGTTATCGCGCAATTGATACCGCACAAATCTATGATAACGAAGCCGCAGTAGGTCAGGCGATTGCAGAATAATCTTTTGTAGATTGCACTTGCTTAAAAT
yafC	b0208	GTTTTTTTTAATACGACTCACTATAGGGTATCTCTTCTATTTTGCAACAGGAGCAAAAATGAAAGCCACGTCGGAAGAACTCGCCATTTTTGTTTCGGTCGTCGAAAGCGGCAGCTTTAGCCGGGCAGCGGAACAATTAGGGCAAGCAAACTCAGCGGTAAGCCGGGCGGTGAAAAAGCTGGAGATGAAACTTGGCGTTAGCCTGCTTAATTAATCTTTTGTAGATTGCACTTGCTTAAAAT
yafD	b0209	GTTTTTTTTAATACGACTCACTATAGGGGTTGACGTAATAGAGGTTTCAAAGTCAAAAGTGCGAAAAAACACCTATGCCATGCGCTATGTTGCCGGACAACCTGCGGAAAGGATCTTACCGCCGGGGTCTTTTGCGAGCATCGGCCAGGCATTACCACCTGGGGAACCGTTAAGTACCGAAGAGCGTATTCGGATCCTGGTGTGGAACATATAATCTTTTGTAGATTGCACTTGCTTAAAAT
yafE	b0210	GTTTTTTTTAATACGACTCACTATAGGGTTCAGTCCCGGCAAGCCTGATAAATAAGGTATGTCAGGTCTGCCACAGGGCAGACCAACGTTTGGCGCTGCGCAAAACGTGAGCGCGGTGGTGGCGTATGACTTATCTGCCCACATGCTGGATGTCGTGGCACAAGCTGCCGAAGCCCGGCAACTGAAAAATATCACCACCCGCCAGGGATATTAATCTTTTGTAGATTGCACTTGCTTAAAAT
mltD	b0211	GTTTTTTTTAATACGACTCACTATAGGGGTCGTCTTTTAAGCAACTATTGACACACACATGAAGGCAAAAGCGATATTACTCGCCTCTGTCCTGCTCGTGGGTTGCCAGAGTACCGGCAACGTTCAACAGCACGCACAGAGCCTTTCTGCAGCTGGTCAAGGGGAAGCAGCAAAGTTTACAAGTCAGGCACGATGGATGGACGATGGGACGTAATCTTTTGTAGATTGCACTTGCTTAAAAT
gloB	b0212	GTTTTTTTTAATACGACTCACTATAGGGAACCTTCCGTTTCACACTGAGAGGTAATCTATGAATCTTAACAGTATTCCCGCCTTTGATGACAATTACATCTGGGTTTTGAATGATGAAGCAGGTCGCTGCCTGATTGTCGATCCCGGAGACGCAGAGCCAGTATTAAACGCCATTGCCGCCAATAACTGGCAACCGGAGGCCATATTTCTCTAATCTTTTGTAGATTGCACTTGCTTAAAAT
yafS	b0213	GTTTTTTTTAATACGACTCACTATAGGGTTACCTCTCAGTGTGAAACGGAAGGTTGTGATGAAACCGGCAAGAGTCCCTCAAACTGTCGTGGCTCCTGATTGCTGGGGCGATTTGCCCTGGGGAAAGCTTTATCGCAAGGCGCTGGAGCGCCAGCTCAACCCGTGGTTCACTAAAATGTATGGTTTTCATCTGCTTAAGATTGGCAATTTATAATCTTTTGTAGATTGCACTTGCTTAAAAT
rnhA	b0214	GTTTTTTTTAATACGACTCACTATAGGGTTCGATTCAATTACAGGAAGTCTACCAGAGATGCTTAAACAGGTAGAAATTTTCACCGATGGTTCGTGTCTGGGCAATCCAGGACCTGGGGGTTACGGCGCTATTTTACGCTATCGCGGACGCGAGAAAACCTTTAGCGCTGGCTACACCCGCACCACCAACAACCGTATGGAGTTGATGGCCTAATCTTTTGTAGATTGCACTTGCTTAAAAT
dnaQ	b0215	GTTTTTTTTAATACGACTCACTATAGGGAAAACGACAAGTCTGACATAAATGACCGCTATGAGCACTGCAATTACACGCCAGATCGTTCTCGATACCGAAACCACCGGTATGAACCAGATTGGTGCGCACTATGAAGGCCACAAGATCATTGAGATTGGTGCCGTTGAAGTGGTGAACCGTCGCCTGACGGGCAATAACTTCCATGTTTATTAATCTTTTGTAGATTGCACTTGCTTAAAAT
yafT	b0217	GTTTTTTTTAATACGACTCACTATAGGGTCATTATGACAGGCGAGGGAGTGTCCAATTATGAATTCAAAAAAGCTTTGTTGCATATGTGTGTTATTCTCGCTGCTTGCAGGATGTGCCTCTGAATCTTCTATTGATGAAAAGAAGAAAAAAGCTCAAGTCACACAAAGTAATATTAATAAAAACACTCCCCAGCAACTGACAGACAAAGATTAATCTTTTGTAGATTGCACTTGCTTAAAAT
yafU	b0218	GTTTTTTTTAATACGACTCACTATAGGGTGTGGCGAACTTCTCTGCGGTTAAATCAGCAGAACCATAGAATTTATTATGAGTTCAGAGCGAGATCTGGTTAATTTTCTTGGCGATTTTTCAATGGATGTGGCCAAAGCAGTTATAGCCGGTGGTGTTGCAACCGCTATTGGAAGTCTGGCTTCTTTTGCCTGTGTTAGCTTTGGCTTTCCATAATCTTTTGTAGATTGCACTTGCTTAAAAT
yafV	b0219	GTTTTTTTTAATACGACTCACTATAGGGAAAACCCTTCGCATAAAGGAGTTGTACACCGTGCCTGGTTTGAAGATTACGCTTTTGCAGCAACCACTGGTGTGGATGGATGGTCCTGCCAACCTGCGTCATTTTGATCGTCAACTGGAAGGTATTACCGGGCGCGATGTGATCGTTCTACCGGAGATGTTTACCAGCGGCTTTGCCATGGAATAATCTTTTGTAGATTGCACTTGCTTAAAAT
ivy	b0220	GTTTTTTTTAATACGACTCACTATAGGGGTTATCGCCAGGCTTTAGGAGGTTAATAACATGGGCAGGATAAGCTCGGGAGGAATGATGTTTAAGGCAATAACGACAGTCGCCGCTCTGGTCATCGCCACCAGTGCAATGGCGCAGGATGATTTAACCATTAGCAGCCTTGCAAAGGGCGAAACCACCAAAGCTGCATTTAATCAGATGGTATAATCTTTTGTAGATTGCACTTGCTTAAAAT
fadE	b0221	GTTTTTTTTAATACGACTCACTATAGGGAGACCTCCTACAAGTAAGGGGCTTTTCGTTATGATGATTTTGAGTATTCTCGCTACGGTTGTCCTGCTCGGCGCGTTGTTCTATCACCGCGTGAGCTTATTTATCAGCAGTCTGATTTTGCTCGCCTGGACAGCCGCCCTCGGCGTTGCTGGTCTGTGGTCGGCGTGGGTACTGGTGCCTCTGTAATCTTTTGTAGATTGCACTTGCTTAAAAT
gmhA	b0222	GTTTTTTTTAATACGACTCACTATAGGGTCTATTACATTTATGCTGAAGGATATCCTCATGTACCAGGATCTTATTCGTAACGAACTGAACGAAGCGGCGGAAACGCTGGCTAACTTTTTAAAAGATGACGCCAATATTCACGCCATTCAGCGCGCGGCGGTCCTGTTAGCAGACAGCTTTAAAGCCGGTGGCAAAGTGCTTTCCTGCGGCTAATCTTTTGTAGATTGCACTTGCTTAAAAT
yafJ	b0223	GTTTTTTTTAATACGACTCACTATAGGGCATGCGCTCCCGCTGTTGTGGAGGTTACCCATGTGCGAATTGCTCGGGATGAGCGCCAACGTCCCTACCGATATCTGCTTTAGTTTCACCGGGCTTGTACAGCGTGGTGGTGGAACCGGGCCACATAAAGATGGCTGGGGCATTACCTTTTACGAAGGTAAAGGCTGTCGCACATTTAAAGATTAATCTTTTGTAGATTGCACTTGCTTAAAAT
yafK	b0224	GTTTTTTTTAATACGACTCACTATAGGGGTGTAACCGTTTTATCAAGGAATAAGCAGTATGCGTAAAATCGCATTAATTCTTGCGATGTTGTTGATCCCGTGCGTTTCATTTGCCGGTTTGCTGGGCAGCAGTAGCTCTACCACGCCTGTGAGCAAAGAGTATAAGCAGCAGTTGATGGGATCCCCTGTCTACATCCAGATCTTCAAGGAATAATCTTTTGTAGATTGCACTTGCTTAAAAT
yafQ	b0225	GTTTTTTTTAATACGACTCACTATAGGGTGATTTATTTGATAAATTAGGAATTTAAATATGATTCAAAGGGATATTGAATACTCGGGACAATATTCAAAGGATGTAAAACTTGCACAAAAGCGTCATAAGGATATGAATAAATTGAAATATCTTATGACGCTTCTTATCAATAATACTTTACCGCTTCCAGCTGTTTATAAAGACCACCCGTAATCTTTTGTAGATTGCACTTGCTTAAAAT
dinJ	b0226	GTTTTTTTTAATACGACTCACTATAGGGGAATAAATATACAGCACAGGAGATACCCCAATGGCTGCTAACGCGTTTGTTCGCGCCCGAATCGATGAAGATCTGAAGAATCAGGCAGCGGACGTACTGGCCGGGATGGGGCTGACCATCTCTGACCTGGTTCGCATAACCCTCACAAAGGTCGCGCGTGAAAAGGCATTGCCGTTTGATTTATAATCTTTTGTAGATTGCACTTGCTTAAAAT
yafL	b0227	GTTTTTTTTAATACGACTCACTATAGGGACATTAAAGCATGACCAGCCATTATTGAGTATGTCCTTGCCGTCGATTCCATCCTTTGTATTGTCGGGATTACTGTTGATTTGTTTGCCGTTTTCTTCATTTGCCAGCGCCACCACATCACATATCTCTTTCAGCTACGCCGCCCGCCAGCGGATGCAAAACCGTGCGCGTTTATTAAAACAGTAATCTTTTGTAGATTGCACTTGCTTAAAAT
rayT	b0228	GTTTTTTTTAATACGACTCACTATAGGGTCTTCTTACCGTTGAGAAAAAGGAGTCGCCATGTCTGAATATCGTCGTTATTACATCAAGGGGGGAACATGGTTTTTCACGGTGAATTTACGAAATCGTCGAAGCCAACTTTTGACCACCCAGTACCAGATGCTCCGTCACGCCATTATTAAAGTTAAGCGAGACAGGCCTTTTGAAATCAACTAATCTTTTGTAGATTGCACTTGCTTAAAAT
lfhA	b0229	GTTTTTTTTAATACGACTCACTATAGGGATAATGCTTTCACGCTCGGATTTACTGACGCTGTTGACAATCAACTTTATTGTCGTCACCAAAGGGGCCGAGCGTATTTCCGAGGTTTCTGCCCGCTTTACCTTAGACGCGATGCCCGGCAAACAGATGGCGATTGACGCCGATCTTAACGCCGGATTGATCAACCAGGCGCAGGCGCAAACCTAATCTTTTGTAGATTGCACTTGCTTAAAAT
lafU	b0230	GTTTTTTTTAATACGACTCACTATAGGGGTGACGACAATAAAGTTGATTGTCAACAGCGTCAGTAAATCCGAGCGTGAAAGCATTATCGCCGCGCTGCACGGGCAGTCGATTTTTAACGGTGGTGGGCTGTCGCCGTTAAATAAAATCAGCCCGTCTCATCCGCCAAAACCTGCCACCGTGGCGGTGCCGGAAGAGACGGAGAAAAAAGCGTAATCTTTTGTAGATTGCACTTGCTTAAAAT
dinB	b0231	GTTTTTTTTAATACGACTCACTATAGGGGTATACTTTACCAGTGTTGAGAGGTGAGCAATGCGTAAAATCATTCATGTGGATATGGACTGCTTTTTCGCCGCAGTGGAGATGCGCGACAATCCCGCCCTGCGCGATATCCCTATTGCTATTGGCGGCAGCCGCGAACGTCGGGGGGTGATCAGCACCGCCAATTATCCCGCGCGTAAATTTTAATCTTTTGTAGATTGCACTTGCTTAAAAT
yafN	b0232	GTTTTTTTTAATACGACTCACTATAGGGTGGTGTGCATTATTATGAGGGTATCACTGTATGCATCGAATTCTCGCTGAAAAATCGGTCAATATCACTGAGTTACGTAAAAACCCAGCTAAATACTTTATTGATCAACCGGTTGCGGTTCTTTCTAATAATCGCCCCGCAGGATATCTCTTAAGTGCCAGCGCATTCGAAGCGTTAATGGACTAATCTTTTGTAGATTGCACTTGCTTAAAAT
yafO	b0233	GTTTTTTTTAATACGACTCACTATAGGGTGATGATTTCAATGACTTTAAGGAATAAGGATGCGGGTATTCAAAACAAAACTTATTCGCCTGCAACTTACAGCAGAGGAACTTGATGCGTTAACGGCGGATTTTATTTCCTATAAGCGTGACGGTGTTTTGCCAGATATATTTGGTCGCGATGCACTCTACGACGACTCCTTTACCTGGCCATAATCTTTTGTAGATTGCACTTGCTTAAAAT
yafP	b0234	GTTTTTTTTAATACGACTCACTATAGGGGCGTTTCGCATGCGTTTTTGAATTTATATTATGAATAACATACAAATAAGAAACTATCAGCCTGGCGATTTTCAGCAACTATGCGCTATTTTCATTAGAGCGGTTACGATGACCGCCAGTCAGCATTATTCACCACAACAAATTTCCGCCTGGGCGCAGATTGACGAATCTCGCTGGAAGGAGTAATCTTTTGTAGATTGCACTTGCTTAAAAT
ykfJ	b0235	GTTTTTTTTAATACGACTCACTATAGGGGAAGTATGACGAGTATAAATGGAATGGTACATGGGCAAATATATTCGTCCCTTATCCGATGCGGTATTTACCATCGCATCTGATGACCTGTGGATCGAGAGTTTAGCGATCCAACAATTACACACCACGGCAAATTTACCCAACATGCAGCGCGTAGTGGGGATGCCAGATTTACACCCCGGATAATCTTTTGTAGATTGCACTTGCTTAAAAT
prfH	b0236	GTTTTTTTTAATACGACTCACTATAGGGGTTTTTACCCGGCAAGACGTCGCGGTAACGGTGCTGGAAACAGAAACGGGCCGCTACTCTGACACACTGCGTTCGGCGCTGGTTTCTCTCGATGGCGATAACGCATGGGCATTAAGCGAAAGCTGGTGTGGCACTATTCAGTGGATTTGTCCGAGTCCGTATCGGCCTCATCATGGGCGCAAATAATCTTTTGTAGATTGCACTTGCTTAAAAT
pepD	b0237	GTTTTTTTTAATACGACTCACTATAGGGTTTTGCGGGTGATCGACAAGGAGACTTAACGTGTCTGAACTGTCTCAATTATCTCCACAGCCGCTGTGGGATATTTTTGCCAAAATCTGTTCTATTCCTCACCCGTCCTATCATGAAGAGCAACTCGCTGAATACATTGTTGGTTGGGCAAAAGAGAAAGGTTTCCATGTCGAACGCGATCAGTAATCTTTTGTAGATTGCACTTGCTTAAAAT
gpt	b0238	GTTTTTTTTAATACGACTCACTATAGGGGCCGTAGATAAACAGGCTGGGACACTTCACATGAGCGAAAAATACATCGTCACCTGGGACATGTTGCAGATCCATGCACGTAAACTCGCAAGCCGACTGATGCCTTCTGAACAATGGAAAGGCATTATTGCCGTAAGCCGTGGCGGTCTGGTACCGGGTGCGTTACTGGCGCGTGAACTGGGTTAATCTTTTGTAGATTGCACTTGCTTAAAAT
frsA	b0239	GTTTTTTTTAATACGACTCACTATAGGGTTTCCAGTAAGTATTCTGGAGGCTGCATCCATGACACAGGCAAACCTGAGCGAAACCCTGTTCAAACCCCGCTTTAAACATCCTGAAACCTCGACGCTAGTCCGCCGCTTTAATCACGGCGCACAACCGCCTGTGCAGTCGGCCCTTGATGGTAAAACCATCCCTCACTGGTATCGCATGATTTAATCTTTTGTAGATTGCACTTGCTTAAAAT
crl	b0240	GTTTTTTTTAATACGACTCACTATAGGGAAAACAGTTGCATCACAACAGGAGATAGCAATGACGTTACCGAGTGGACACCCGAAGAGCAGATTGATCAAAAAATTTACCGCACTAGGCCCGTATATTCGTGAAGGTAGGTAATGACTCCAACTTATTGATAGTGTTTTATGTTCAGATAATGCCCGATGACTTTGTCATGCAGCTCCACCGTAATCTTTTGTAGATTGCACTTGCTTAAAAT
crl	b0240	GTTTTTTTTAATACGACTCACTATAGGGACACTAAATCAGTAAGTTGGCAGCATCACCTGAAGGTAAGTGCAAAGATAATCGATTCTTTTTCGATTGTCTGGCTGTATGCGTCAACGTGAAACCGGCACCGGAAGTGCGTGAATTCTGGGGCTGGTGGATGGAGCTGGAAGCGCAGGAATCCCGTTTTACCTACAGTTACCAGTTTGGTCTTAATCTTTTGTAGATTGCACTTGCTTAAAAT
phoE	b0241	GTTTTTTTTAATACGACTCACTATAGGGTTCGCGCGTTAATTAAAATCAGGAATGAAAATGAAAAAGAGCACTCTGGCATTAGTGGTGATGGGCATTGTGGCATCTGCATCTGTACAGGCTGCAGAAATATATAATAAAGACGGTAATAAACTGGATGTCTATGGCAAAGTTAAAGCCATGCATTATATGAGTGATAACGCCAGTAAAGATTAATCTTTTGTAGATTGCACTTGCTTAAAAT
proB	b0242	GTTTTTTTTAATACGACTCACTATAGGGATTTTTCCTAAAATTGAATGGCAGAGAATCATGAGTGACAGCCAGACGCTGGTGGTAAAACTCGGCACCAGTGTGCTAACAGGCGGATCGCGCCGTCTGAACCGTGCCCATATCGTTGAACTTGTTCGCCAGTGCGCGCAGTTACATGCCGCCGGGCATCGGATTGTTATTGTGACGTCGGGCTAATCTTTTGTAGATTGCACTTGCTTAAAAT
proA	b0243	GTTTTTTTTAATACGACTCACTATAGGGTGACATGATTACCCGTTAAGGAGCAGGCTGATGCTGGAACAAATGGGCATTGCCGCGAAGCAAGCCTCGTATAAATTAGCGCAACTCTCCAGCCGCGAAAAAAATCGCGTGCTGGAAAAAATCGCCGATGAACTGGAAGCACAAAGCGAAATCATCCTCAACGCTAACGCCCAGGATGTTGCTTAATCTTTTGTAGATTGCACTTGCTTAAAAT
ykfI	b0245	GTTTTTTTTAATACGACTCACTATAGGGTCAGCGTTAATTACCTACACGAGAGCAAACATGAAAACTTTACCTGCAATAACTCAGCGGGCGGTGAAGCCCTGCCTGTCACCCGTGGCTGTCTGGCAAATGTTACTGACACGTCTGCTGGAACAGCACTATGGTCTGACAATAAACGACACGCCATTCTGCAATGAGGCTGTGATTAAGGAATAATCTTTTGTAGATTGCACTTGCTTAAAAT
yafW	b0246	GTTTTTTTTAATACGACTCACTATAGGGACCCTGAACTGACAATAGTGGAGAACTGTAATGAGCAACCCTACCAGGGGCCTGCAGCGGGAGATTACACTGCGCCTGGGAGCCCGTCTGGTGCAGGAAGGCAACCGACTGCATTATCTGGCTGACCGGGCCAGCATCACCGGCAAGTTCAGTGACATCGAATGCCGGAAGCTGGATGAAACATAATCTTTTGTAGATTGCACTTGCTTAAAAT
ykfG	b0247	GTTTTTTTTAATACGACTCACTATAGGGCGTATTATCGACTGACCGAAGGAGCAACAGATGAAACAGCTTTCCTTTTTACCCGGCGAGATGACGCCACAGGACCGGCGTCTCATTCAGCGGGCGCTCAGGGCTCTGGACCGCCACCTGCATGAGCCCGGCGTAGCCTTCACCTCTACCCACGCCGTACGTGAATGGCTGCGACTGCATATGTAATCTTTTGTAGATTGCACTTGCTTAAAAT
yafX	b0248	GTTTTTTTTAATACGACTCACTATAGGGGCTGGCGTTTTTATTGACGGAGACATACCCATGACAACACAGACGCAGCACGACCTCGCACCCGCTAACCAACCCGAATTTGAACTGACCGTCACGCCGGTCCCCGATGAACAGCGTATCGATTTCTGGCCACAGTACTTTGGCGCTATCCCGCAGTGGCTACTCCTGGAGCCGCATATCTTCTAATCTTTTGTAGATTGCACTTGCTTAAAAT
ykfF	b0249	GTTTTTTTTAATACGACTCACTATAGGGCCGGGGTTTTCTTTTATCAGGAGCCCGAAAATGACCCAATCCGTGTTGCTGCCACCGGGGCCTTTCACCCGGAGACAAGCGCAAGCGGTCACTACCACGTACAGCAATATCACACTCGAAGACGACCAGGGCAGTCACTTCCGTCTGGTGGTTCGTGATACTGAAGGCCGGATGGTCTGGCGGTAATCTTTTGTAGATTGCACTTGCTTAAAAT
ykfB	b0250	GTTTTTTTTAATACGACTCACTATAGGGAGGAATAAAACAACGACAAAGGAGACAAGAATGACAATACTTTCACTAAGTCGGTTTATGCTGGCGGGTGTACTGCTCGCGAGCTTTAATGCCTCTGCTATCCCGGGGTTCTGGCAGCAGGGTTACGGTCAGGGCAATACGGAATACAGCGTGACCGAAGCCAGCGGAAAGACGTTTACCATCTAATCTTTTGTAGATTGCACTTGCTTAAAAT
yafY	b0251	GTTTTTTTTAATACGACTCACTATAGGGAGTGGTTCGTCTGATTTCAGGAAAAAAATAATGAAACGTAAAACACTGCCTCTGCTGGCGCTGGTTGCCACCACTCTGTTTCTCATCGCATGCGATGACAGAAGTGATGACCTGAAGGCCATCAGTAAATTTAAGGACCTCACCCCACCGCGTTTCAGTGATGTGGTCAGCCACCAGGATGATTAATCTTTTGTAGATTGCACTTGCTTAAAAT
yafZ	b0252	GTTTTTTTTAATACGACTCACTATAGGGATTTGTTTTCCCGTTATGAGGAGTCTGCTTATGACCCGTCTGGCTTCGCGCTTTGGCGCAGCAAACCTTATCCGTCGCGACCGTCCGTTAACCCGTGAAGAGCTGTTTCGCGTAGTGCCCAGTGTATTCAGTGAGGACAAACACGAGTCCCGTAGTGAGCGTTATACCTATATACCCACCATCTAATCTTTTGTAGATTGCACTTGCTTAAAAT
ykfA	b0253	GTTTTTTTTAATACGACTCACTATAGGGCGTTTTTTATTATTTTTCAGAGGAGTAGTGATGAATAATTCTGAAGGTTTGAAGTCGTTTCAGCAATCGCTTGCTGATCTGCCGCAATGGGTATCAGAGCGGCTTCTGCAGCAAATTAACCAGTTAACTAACTACGAGCCAGTGATCGGCATTATGGGTAAAACCGGTGTTGGGAAGAGCAGTTAATCTTTTGTAGATTGCACTTGCTTAAAAT
perR	b0254	GTTTTTTTTAATACGACTCACTATAGGGCACTTCATCCCTAGTGAAAAGGATTCATGAATGAAGCTCTTAGCAAAAGCACCTCTAAATCTGTTACGCGCCTTTGAAGCGGCTGGTCGTACCGGAGCTTTTGCGTTGGCCGCCTCTGAGTTGGAACTGTCACCCAGTGCGATCAGCCATGCCATCCGCAAACTGGAAAACTTGCTTGATGTATAATCTTTTGTAGATTGCACTTGCTTAAAAT
insI1	b0256	GTTTTTTTTAATACGACTCACTATAGGGTGAAAACATGGGGTTGCGGAGGTTTTTTGAATGAGACGAACATTTACAGCAGAGGAAAAAGCCTCTGTTTTTGAACTATGGAAGAACGGAACAGGCTTCAGTGAAATAGCGAATATCCTGGGTTCAAAACCCGGAACGATCTTCACTATGTTAAGGGATACTGGCGGCATAAAACCCCATGAGTAATCTTTTGTAGATTGCACTTGCTTAAAAT
ykfC	b0258	GTTTTTTTTAATACGACTCACTATAGGGGAATTAACTGACCTAACGAGGTGAAGACCTTTGATAATCAGCGAAATGCAACGCAAGCTTGCCACATGGGCAGCCACCGATCCGTCCCTACGGATTCAACGGCTGCTGCGTCTGATAACACAACCAGAATGGCTGGCTGAAGCGGCGCGGATCACGCTTTCATCAAAGGGGGCCCATACCCCCTAATCTTTTGTAGATTGCACTTGCTTAAAAT
insH1	b0259	GTTTTTTTTAATACGACTCACTATAGGGAAGGTGCGAACAAGTCCCTGATATGAGATCATGTTTGTCATCTGGAGCCATAGAACAGGGTTCATCATGAGTCATCAACTTACCTTCGCCGACAGTGAATTCAGCAGTAAGCGCCGTCAGACCAGAAAAGAGATTTTCTTGTCCCGCATGGAGCAGATTCTGCCATGGCAAAACATGGTGGAATAATCTTTTGTAGATTGCACTTGCTTAAAAT
mmuP	b0260	GTTTTTTTTAATACGACTCACTATAGGGGTTTAGATGTCCATACGTTTAGAAGGTTATATGCAAACAACACAACAAAATGCGCCACTGAAGCGCACAATGAAAACGCGTCACCTGATTATGCTTTCCTTGGGCGGCGTGATTGGCACAGGATTATTCTTCAATACCGGGTACATCATTTCCACCACTGGAGCGGCGGGAACGCTGCTGGCCTAATCTTTTGTAGATTGCACTTGCTTAAAAT
mmuM	b0261	GTTTTTTTTAATACGACTCACTATAGGGAACCCCGAAACGCAAAACAGGAGCCAGAACATGTCGCAGAATAATCCGTTACGCGCTCTTCTTGATAAACAGGATATCCTGCTGCTGGATGGCGCGATGGCGACGGAGCTGGAAGCGCGAGGGTGTAACTTAGCCGACAGCCTGTGGTCAGCCAAAGTGCTGGTAGAAAACCCGGAGCTTATCTAATCTTTTGTAGATTGCACTTGCTTAAAAT
afuC	b0262	GTTTTTTTTAATACGACTCACTATAGGGAGCCAAAAACCAGGCGTAATGGAGCGCACTATGACTCAGAAAAATTTCGTTGAACTGCGCAACGTCACTAAACGATTTGGCAGTAATACGGTAATCGACAATATCAACCTCACCATCCCGCAGGGGCAAATGGTGACGCTGCTCGGCCCGTCCGGCTGCGGCAAAACCACTATTTTGCGCCTGTAATCTTTTGTAGATTGCACTTGCTTAAAAT
afuB	b0263	GTTTTTTTTAATACGACTCACTATAGGGAACACTATCAATAAGTTGGAGTCATTACCGGGCCAAATCGATAAATCGCTCGATGAAGCCTCACTCAGCCTGCGCGCCGGTTCCCTGCGTACCATTACGCACATCCTGCTGCCGCTGCTGCGCCCGGCGATCCTCTCGGCGCTGATTTACAGCTTTGTGCGCGCCATTACCACCGTCAGCGCCTAATCTTTTGTAGATTGCACTTGCTTAAAAT
insB1	b0264	GTTTTTTTTAATACGACTCACTATAGGGAATCATTGATATGGCCATGAATGGCGTTGGATGCCGGGCAACCGCCCGCATTATGGGCGTTGGCCTCAACACGATTTTCCGCCATTTAAAAAACTCAGGCCGCAGTCGGTAACCTCGCGCATACAGCCGGGCAGTGACGTCATCGTCTGCGCGGAAATGGACGAACAGTGGGGATACGTCGGGTAATCTTTTGTAGATTGCACTTGCTTAAAAT
insA	b0265	GTTTTTTTTAATACGACTCACTATAGGGAGTGTATGATGGTGTTTTTGAGGTGCTCCAGTGGCTTCTGTTTCTATCAGCTGTCCCTCCTGTTCAGCTACTGACGGGGTGGTGCGTAACGGCAAAAGCACTGCCGGACATCAGCGCTATCTCTGCTCTCACTGCCGTAAAACATGGCAACTGCAGTTCACTTACACCGCTTCTCAACCCGGTTAATCTTTTGTAGATTGCACTTGCTTAAAAT
yagB	b0266	GTTTTTTTTAATACGACTCACTATAGGGAACATGGTCTTCTTTAACAGGAATAAAATTATGAATAAAGACTCTACTCAAACTTGGGGGCTTAAACGAGATATCACACCGTGTTTCGGAGCACGACTGGTGCAGGAAGGTCATCGTCTGCATTTTCTGGCTGACCGGGCTGGATTCACCGGCTCATTCAGTGAGGTGCAGACTCTACAACTGTAATCTTTTGTAGATTGCACTTGCTTAAAAT
yagA	b0267	GTTTTTTTTAATACGACTCACTATAGGGCACTTACAACTAAGGCATAAGAACCCGTTTATGGAGTCGCTTATGCCCTGGGATGCGAGAGATACCATGTCATTACGTACTGAGTTTGTTTTGTTCGCCTCGCAGGACGGGGCGAACATCCGTTCCCTCTGCCGTCGCTTCGGCATTTCACCTGCCACCGGCTACAAGTGGCTCCAGCGCTGGTAATCTTTTGTAGATTGCACTTGCTTAAAAT
yagE	b0268	GTTTTTTTTAATACGACTCACTATAGGGTAGAACAAAATGATTCAGCAAGGAGATCTCATGCCGCAGTCCGCGTTGTTCACGGGAATCATTCCCCCTGTCTCCACCATTTTTACCGCCGACGGCCAGCTCGATAAGCCGGGCACCGCCGCGCTGATCGACGATCTGATCAAAGCAGGCGTTGACGGCCTGTTCTTCCTGGGCAGCGGTGGCTAATCTTTTGTAGATTGCACTTGCTTAAAAT
yagF	b0269	GTTTTTTTTAATACGACTCACTATAGGGGCTCAAGCTTTGCTGAGCCGGACGATAACGATGACCATTGAGAAAATTTTCACCCCGCAGGACGACGCGTTTTATGCGGTGATCACCCACGCGGCGGGGCCGCAGGGCGCTCTGCCGCTGACCCCGCAGATGCTGATGGAATCTCCCAGCGGCAACCTGTTCGGCATGACGCAGAACGCCGGGTAATCTTTTGTAGATTGCACTTGCTTAAAAT
yagG	b0270	GTTTTTTTTAATACGACTCACTATAGGGTTCGGCACACTACATAAGGGTGTAATTCTGATGACGCAATTAACCATGAAAGACAAAATTGGCTACGGGCTGGGAGACACCGCCTGCGGCTTCGTCTGGCAGGCCACGATGTTCCTGCTGGCCTATTTCTACACCGACGTCTTCGGCCTGTCGGCGGGGATTATGGGCACGCTGTTTTTGGTCTAATCTTTTGTAGATTGCACTTGCTTAAAAT
yagH	b0271	GTTTTTTTTAATACGACTCACTATAGGGGACAGCCGCATCCCATTAACCGGAGGCAATATGGAAATCACTAACCCGATACTCACCGGCTTCAACCCGGACCCGTCCCTGTGCCGCCAGGGCGAGGACTACTACATCGCCACCTCGACCTTCGAGTGGTTCCCGGGCGTGCGCATCTACCACTCCCGTGACCTGAAAAACTGGTCGCTGGTCTAATCTTTTGTAGATTGCACTTGCTTAAAAT
yagI	b0272	GTTTTTTTTAATACGACTCACTATAGGGCCTTAATTCCAGCGTGGACATGCCAGCATTATGCCGATTATTCAGTCTGTTGAACGTGCGTTGCAGATCCTCGACCTGTTCAACGAGCAGGCCACCGAGCTTAAGATCACCGACATCAGCAAACTGATGGGGCTGAGCAAGAGTACCCTCCACTCGCTGCTAAAAACCCTGCAGCTTCACGGCTAATCTTTTGTAGATTGCACTTGCTTAAAAT
argF	b0273	GTTTTTTTTAATACGACTCACTATAGGGAATAAGTGGCGTTCGCCATGCGAGGATAAAATGTCCGATTTATACAAAAAACACTTTCTGAAACTGCTCGACTTTACCCCTGCACAGTTCACTTCTCTGCTGACCCTTGCCGCACAGCTCAAAGCCGATAAAAAAAATGGCAAGGAAGTACAGAAGCTTACCGGTAAAAACATCGCGCTCATCTAATCTTTTGTAGATTGCACTTGCTTAAAAT
insB1	b0274	GTTTTTTTTAATACGACTCACTATAGGGAATCATTGATATGGCCATGAATGGCGTTGGATGCCGGGCAACCGCCCGCATTATGGGCGTTGGCCTCAACACGATTTTCCGCCATTTAAAAAACTCAGGCCGCAGTCGGTAACCTCGCGCATACAGCCGGGCAGTGACGTCATCGTCTGCGCGGAAATGGACGAACAGTGGGGATACGTCGGGTAATCTTTTGTAGATTGCACTTGCTTAAAAT
insA	b0275	GTTTTTTTTAATACGACTCACTATAGGGAGTGTATGATGGTGTTTTTGAGGTGCTCCAGTGGCTTCTGTTTCTATCAGCTGTCCCTCCTGTTCAGCTACTGACGGGGTGGTGCGTAACGGCAAAAGCACTGCCGGACATCAGCGCTATCTCTGCTCTCACTGCCGTAAAACATGGCAACTGCAGTTCACTTACACCGCTTCTCAACCCGGTTAATCTTTTGTAGATTGCACTTGCTTAAAAT
yagJ	b0276	GTTTTTTTTAATACGACTCACTATAGGGACTAAATCAGTAAGTTGGCAGCATCACCGAATTTTCAGCCCGGATGTTTCACGTACCTATGTCGAATATCTGGCCGATAAGGTTGCGGATCGAGAAGAGGATGCAGAGGAATATCTGGAAGCAATCATGGAGGCTCGTGTTACCGTTGCTGGCATGGGGCTGGTGATGGAGGTGCAGGATTACTAATCTTTTGTAGATTGCACTTGCTTAAAAT
yagK	b0277	GTTTTTTTTAATACGACTCACTATAGGGAGACCGTAGGACCAAATACAGGTATATATTATGAAAACATATCAAGGTACTCATGGAGTACATATCCTCGAATATCAGAGTAAGATTAATAAATTATTATGTTATTTGACTAACCGGTATCCTAGGTTAATTGCTGTACGTGTCGATCTCCACTATCCCAAAATAGTTGATAACGGTGACAATTAATCTTTTGTAGATTGCACTTGCTTAAAAT
yagL	b0278	GTTTTTTTTAATACGACTCACTATAGGGCTAAGAGGTAACAAAGAAGGACAAACAATTATGAGAGGTAAAATACTACTTTACCAGTTAAAGTATCGCTGGCAATCACTCTCTATTTTTGGTTGTTTTTTATGCAAAATGACATTATTCAGGTATCAAAAAATAATTTATGACACCGGAGTGCATCAGATGCGTTCATTTTTTTACACCATATAATCTTTTGTAGATTGCACTTGCTTAAAAT
yagM	b0279	GTTTTTTTTAATACGACTCACTATAGGGTATTGAGATAACAAAGAGGTTTCCTTAAAAATGTCTAATAGTGTTACTAATTTTGAGATGAGCAGCGTTCTACCAGGAAAAAAACCTTGTCAAGGCAAAAACAATGAGTCACAGGTAGTACAGACTACTCCCATAAAAAAACACTCAGTCACGTTCAAAAATCAATCTTCATTAGGAGTAATTTAATCTTTTGTAGATTGCACTTGCTTAAAAT
yagN	b0280	GTTTTTTTTAATACGACTCACTATAGGGTGATACAGCAACTACACAGGAGATAAGCCAATGGCAACCCCAGCAACTGTATCCATAGAACCCACTCTGGCAGCTATCAGAGCTCGCTGGTGTATTAATTCAAGTAAAACAACTCAATCCTTTAACGATCCTGCGTCCATGGAAGAGGTTGTCGAGTATCTCAAAGGAACATACTCAGCTCTTTAATCTTTTGTAGATTGCACTTGCTTAAAAT
intF	b0281	GTTTTTTTTAATACGACTCACTATAGGGAAACCCGTTGATTGAAATTAACAAAAGTTGATGTTTATTCCCTCCATTTACTTACACCAGCAGTTACATTATTGTAAGACAGCAATTCTCAACTGGAGCCGAAAAATGGCGCTTTCAAGACAAAAATTTACCTTCGAAAGACTTCGCAGATTCACCTTACCGGAAGGGAAAAAACAAACTTTTTAATCTTTTGTAGATTGCACTTGCTTAAAAT
paoD	b0283	GTTTTTTTTAATACGACTCACTATAGGGAAGCTGCCGGATGTGGTTTAAGGAGGAACAATGTCATACCCGCTTTTTGACAAAGACGAACACTGGCATAAGCCAGAGCAGGCGTTTCTCACCGATGACCACCGGACCATTCTGCGCTTCGCCGTAGAGGCGCTAATGTCCGGTAAAGGAGCGGTGCTGGTGACGCTGGTGGAGATACGCGGCTAATCTTTTGTAGATTGCACTTGCTTAAAAT
paoC	b0284	GTTTTTTTTAATACGACTCACTATAGGGCTCCGTACTGGCTGAAGCGAGGGCACAGGCATGAAATTTGATAAACCCGCAGGGGAAAACCCGATCGATCAGCTGAAGGTTGTCGGTCGTCCCCATGACCGCATCGACGGACCGCTGAAAACTACCGGCACGGCACGCTACGCCTACGAATGGCATGAAGAAGCCCCCAACGCCGCCTATGGCTAATCTTTTGTAGATTGCACTTGCTTAAAAT
paoB	b0285	GTTTTTTTTAATACGACTCACTATAGGGCATTGAAGATGCTGCGGGGGAGATAAAATCATGAAGGCGTTTACCTATGAACGAGTGAATACCCCAGCCGAGGCGGCACTTAGCGCTCAGCGCGTACCCGGCGCAAAATTTATCGCGGGCGGGACCAATCTGCTGGACCTGATGAAGCTGGAAATTGAAACGCCCACCCACCTTATCGATGTGTAATCTTTTGTAGATTGCACTTGCTTAAAAT
paoA	b0286	GTTTTTTTTAATACGACTCACTATAGGGTTTTCCCCTTTAGAATACCGGAGGCCTGGTATGAGCAACCAAGGCGAATACCCCGAAGATAATCGGGTTGGGAAGCACGAGCCGCACGATTTAAGTTTGACCCGTCGCGATCTGATTAAAGTGAGCGCCGCAACAGCGGCGACCGCCGTGGTTTATCCTCATTCTACGCTGGCGGCAAGCGTTTAATCTTTTGTAGATTGCACTTGCTTAAAAT
yagU	b0287	GTTTTTTTTAATACGACTCACTATAGGGGTATAACATAATGGTACAAGCAGGGTAGATATGAATATATTTGAACAAACTCCACCGAACCGCAGACGTTATGGTCTTGCTGCATTCATTGGGCTGATTGCTGGCGTTGTTTCCGCATTCGTGAAGTGGGGGGCTGAAGTTCCATTGCCGCCACGTAGCCCGGTGGATATGTTTAATGCAGCGTAATCTTTTGTAGATTGCACTTGCTTAAAAT
ykgJ	b0288	GTTTTTTTTAATACGACTCACTATAGGGCTTTACGATTTTTAGCTGTACTGGTGAATTATGAGCAATCTGAATCCATGCATGACGTGTGGTGCCTGTTGTGCATTTTTCCGCGTCTCTTTTTACTGGGCCGAAGCCGACGATGCTGGCGGTACTATTCCCGCCAGGCTCACTGAACAAATATCCCCTTTTCACCGATGCATGAGCGGTACCTAATCTTTTGTAGATTGCACTTGCTTAAAAT
ecpE	b0289	GTTTTTTTTAATACGACTCACTATAGGGTTGGCGAAGTCAGCGCTTCAGGAGAGATTCATGTTCAGGCGACGTGGCGTAACATTAACTAAGGCCCTGCTGACAGCGGTCTGTATGCTGGCGGCACCTTTGACACAGGCGATTTCGGTCGGCAATCTGACATTTTCGCTGCCGTCCGAGACTGACTTTGTCAGCAAACGTGTAGTGAATAACTAATCTTTTGTAGATTGCACTTGCTTAAAAT
ecpD	b0290	GTTTTTTTTAATACGACTCACTATAGGGGGGCGGCGGTGACGCAGACAGGAGAAGAGAATGAGAGTTAACCTACTAATAACGATGATAATTTTCGCGCTAATCTGGCCAGTAACTGCGCTCAGAGCGGCAGTGAGCAAAACAACCTGGGCGGATGCACCGGCACGCGAGTTTGTGTTTGTCGAAAACAACTCAGACGACAACTTTTTCGTCTAATCTTTTGTAGATTGCACTTGCTTAAAAT
ecpC	b0291	GTTTTTTTTAATACGACTCACTATAGGGAATAGATAGCTGTGCAGATGGATAACGACAATGCCTTTACGACGGTTCTCCCCAGGACTGAAAGCCCAGTTTGCCTTCGGCATGGTCTTTTTGTTCGTTCAGCCCGATGCCAGCGCTGCTGACATAAGTGCGCAGCAAATAGGTGGGGTGATTATTCCGCAGGCCTTCAGTCAGGCGCTTCAGTAATCTTTTGTAGATTGCACTTGCTTAAAAT
ecpB	b0292	GTTTTTTTTAATACGACTCACTATAGGGCCCCCTGCTTTATTCCTGGACGGAATTGTTATGAAAAAGCACCTTCTGCCTCTCGCTCTGCTGTTTTCCGGAATATCTCCGGCCCAGGCGCTGGATGTCGGCGATATATCATCGTTTATGAACAGTGACAGCAGCACGCTGAGCAAAACGATCAAAAACAGTACCGACAGTGGTCGCCTTATCTAATCTTTTGTAGATTGCACTTGCTTAAAAT
ecpA	b0293	GTTTTTTTTAATACGACTCACTATAGGGCGTCCTCAATTCAACTCGGGAAGAAATGCAATGAAAAAAAAGGTTCTGGCAATAGCTCTGGTAACGGTGTTTACCGGCATGGGTGTGGCGCAGGCTGCTGACGTAACAGCTCAGGCTGTAGCGACCTGGTCGGCAACAGCCAAAAAAGACACCACCAGTAAGCTGGTTGTGACGCCACTCGGTTAATCTTTTGTAGATTGCACTTGCTTAAAAT
ecpR	b0294	GTTTTTTTTAATACGACTCACTATAGGGCACCTGTAAAAATTACAGGTTTGGAAAGTAGTGACATGGCAAAGTGATTACAGTAGGGACTATGAGGTTAAAAACCATATGGAATGTCAAAACCGTTCTGATAAATACATCTGGTCTCCCCATGACGCCTACTTCTATAAAGGACTATCTGAACTGATTGTGGATATCGACAGATTAATTTATTAATCTTTTGTAGATTGCACTTGCTTAAAAT
ykgL	b0295	GTTTTTTTTAATACGACTCACTATAGGGACATTTATCATCTTAACAGTTTGAGTGAAAATGCAGGCTGCGCCGCAAAGGGAGGAGACTGAGTGGCGTGTTCAGTCTAAAAGAGGGTTGATGCCAGCATACAGGGGCGAAGCTGGTCAACAAGTCAACATTAAGATAATGGAATATTCGGAGAGAAACGTCAGGCAGTTGGCCTCAAATGAATAATCTTTTGTAGATTGCACTTGCTTAAAAT
ykgM	b0296	GTTTTTTTTAATACGACTCACTATAGGGGGTTATGTTATAACATAACAGGTAAAAATGATGAAGCCCAATATCCATCCTGAGTATCGTACTGTGGTGTTCCACGACACCAGTGTTGATGAGTACTTTAAAATCGGCTCGACTATCAAAACAGACCGTGAGATTGAGCTGGATGGCGTAACGTATCCATACGTGACAATTGATGTCTCTTCTTAATCTTTTGTAGATTGCACTTGCTTAAAAT
eaeH	b0297	GTTTTTTTTAATACGACTCACTATAGGGCGTTAATTCGTTCATCAGGAAATTATCTCAATGTCACATTATAAAACAGGTCATAAACAACCACGATTTCGTTATTCAGTTCTGGCCCGCTGCGTGGCGTGGGCAAATATCTCTGTTCAGGTTCTTTTTCCACTCGCTGTCACCTTTACCCCAGTAATGGCGGCACGTGCGCAGCATGCGGTTTAATCTTTTGTAGATTGCACTTGCTTAAAAT
insE1	b0298	GTTTTTTTTAATACGACTCACTATAGGGTGAGTAAACTCTCAGTCAGAGGTGACTCACATGACAAAAACAGTATCAACCAGTAAAAAACCCCGTAAACAGCATTCGCCTGAATTTCGCAGTGAAGCCCTGAAGCTTGCTGAACGCATCGGTGTTACTGCCGCAGCCCGTGAACTCAGCCTGTATGAATCACAACTCTACAACTGGCGCAGTTAATCTTTTGTAGATTGCACTTGCTTAAAAT
insF1	b0299	GTTTTTTTTAATACGACTCACTATAGGGGGCCGCGACATACTTCGCGAAGCGCCTGAAATGAAGTATGTCTTTATTGAAAAACATCAGGCTGAGTTCAGCATCAAAGCAATGTGCCGCGTGCTCCGGGTGGCCCGCAGCGGCTGGTATACGTGGTGTCAGCGGCGGACAAGGATAAGCACGCGTCAGCAGTTCCGCCAACACTGCGACAGCTAATCTTTTGTAGATTGCACTTGCTTAAAAT
ykgA	b0300	GTTTTTTTTAATACGACTCACTATAGGGTACACTTAGGGCCCAGGGTATAACGAAAATGTGCGATATGACAAAGAATTAACGGAGAATGAGATGATCAGGCAGAAGATTCTACAGCAGCTCCTGGAGTGGATTGAGTGCAATCTTGAGCACCCTATTTCAATCGAAGATATCGCACAGAAATCTGGCTACAGCAGACGCAACATCCAGCTTTAATCTTTTGTAGATTGCACTTGCTTAAAAT
rclC	b0301	GTTTTTTTTAATACGACTCACTATAGGGAGCAGTATTGTATAAATAAGGATGTTCACAATGGAAAAATACCTGCACCTGTTAAGTCGGGGAGATAAAATTGGCCTGACATTGATTCGTCTGAGTATTGCAATTGTTTTTATGTGGATTGGGTTATTAAAGTTTGTCCCTTACGAGGCAGACAGCATTACACCATTCGTCGCAAACAGTCCATAATCTTTTGTAGATTGCACTTGCTTAAAAT
rclB	b0303	GTTTTTTTTAATACGACTCACTATAGGGTTCTTAATCACTTCATTGATGGTATTTTATATGTTTAAAAAATCTGTTTTATTTGCAACACTATTATCTGGCGTTATGGCATTTTCCACCAATGCAGATGATAAAATAATTCTGAAACATATCAGCGTCTCGTCAGTATCAGCATCACCGACAGTTCTGGAGGATACCATTGCTGATATAGCCTAATCTTTTGTAGATTGCACTTGCTTAAAAT
rclA	b0304	GTTTTTTTTAATACGACTCACTATAGGGCAAATGAACGCGTTTCGACAGGAAATCATCATGAATAAATATCAGGCAGTGATTATTGGTTTTGGCAAGGCTGGAAAAACATTAGCCGTCACGCTGGCAAAAGCAGGTTGGCGAGTGGCTCTCATCGAACAATCAAATGCAATGTATGGCGGGACCTGTATTAATATCGGCTGCATCCCAACCTAATCTTTTGTAGATTGCACTTGCTTAAAAT
rclR	b0305	GTTTTTTTTAATACGACTCACTATAGGGTTGTAATCAAAAACCACTCAGGAGTCTGATATGGATGCCCTTAGCCGTTTGTTGATGCTTAACGCTCCACAAGGAACGATCGATAAGAATTGCGTGTTAGGAAGTGACTGGCAGCTTCCACATGGTGCCGGGGAATTATCGGTTATTCGTTGGCATGCGTTAACGCAAGGAGCGGCGAAGCTGTAATCTTTTGTAGATTGCACTTGCTTAAAAT
ykgE	b0306	GTTTTTTTTAATACGACTCACTATAGGGAAATGGGCATGAAGTAATGGAGTATTAGTTGTGAATGTCAATTTCTTTGTCACCTGTATTGGTGACGCCCTGAAATCAAGAATGGCACGAGACTCCGTGCTGCTACTGGAAAAACTCGGCTGTCGCGTAAATTTCCCGGAGAAACAGGGATGCTGCGGTCAGCCTGCGATCAATAGCGGTTATTAATCTTTTGTAGATTGCACTTGCTTAAAAT
ykgF	b0307	GTTTTTTTTAATACGACTCACTATAGGGAAGTGTTGATGAGCCGCTGAGGATATAAAGATGTCGATCAAAACCAGTAATACAGATTTTAAGACACGCATCCGTCAGCAAATTGAAGATCCGATCATGCGCAAAGCGGTGGCAAACGCGCAGCAGCGTATTGGGGCAAATCGGCAAAAAATGGTCGATGAATTGGGGCACTGGGAGGAGTGGTAATCTTTTGTAGATTGCACTTGCTTAAAAT
ykgG	b0308	GTTTTTTTTAATACGACTCACTATAGGGTTAAGAAACATCAGGCGCAGGAGAAAAAGAATGGATAATCGAGGCGAATTTTTGAATAACGTTGCTCAGGCACTGGGTCGCCCGCTGCGACTTGAACCGCAAGCAGAAGATGCGCCGCTTAACAACTATGCTAACGAGCGGCTTACCCAACTTAACCAACAGCAGCGCTGTGACGCGTTTATTTAATCTTTTGTAGATTGCACTTGCTTAAAAT
ykgH	b0310	GTTTTTTTTAATACGACTCACTATAGGGCTGCGACAGATTTTATTCTCTGGATATATTATGCGTGAACAAATCAAACAGGATATCGATCTGATTGAGATTTTATTTTATCTGAAGAAAAAGATTCGTGTTATCCTTTTTATTATGGCTATATGTATGGCTATGGTGCTGTTGTTTCTGTATATCAATAAAGACAATATAAAAGTGATTTACTAATCTTTTGTAGATTGCACTTGCTTAAAAT
betA	b0311	GTTTTTTTTAATACGACTCACTATAGGGTCCAGTCCATATTCTAACCAGGAGGTTTATTTGCAATTTGACTACATCATTATTGGTGCCGGCTCAGCCGGCAACGTTCTCGCTACCCGTCTGACTGAAGATCCGAATACCTCCGTGCTGCTGCTTGAAGCGGGCGGCCCGGACTATCGCTTTGACTTCCGCACCCAGATGCCCGCTGCCCTGTAATCTTTTGTAGATTGCACTTGCTTAAAAT
betB	b0312	GTTTTTTTTAATACGACTCACTATAGGGATCTACCCACCGATTAACCGAGGAGACGTGATGTCCCGAATGGCAGAACAGCAGCTTTATATACATGGTGGTTATACCTCCGCCACCAGCGGTCGCACCTTCGAGACCATTAACCCGGCCAACGGTAACGTGCTGGCGACCGTGCAGGCCGCCGGGCGCGAGGATGTCGATCGCGCCGTGAAATAATCTTTTGTAGATTGCACTTGCTTAAAAT
betI	b0313	GTTTTTTTTAATACGACTCACTATAGGGTAAACACCGCTGATGAATGGAGTGGCGAAAATGCCCAAATTGGGGATGCAGTCGATCCGGCGCAGACAACTGATCGACGCCACACTGGAAGCAATAAATGAAGTGGGCATGCACGATGCAACGATCGCGCAGATCGCCCGCCGTGCAGGCGTTTCTACGGGGATCATCAGCCACTATTTCAGGTAATCTTTTGTAGATTGCACTTGCTTAAAAT
betT	b0314	GTTTTTTTTAATACGACTCACTATAGGGAAATAGTAACAATAACAGTGGGGATACTGGATGACAGACCTTTCACACAGCAGGGAAAAGGACAAAATCAATCCGGTGGTGTTTTACACCTCCGCCGGACTGATTTTGTTGTTTTCCCTGACAACGATCCTGTTTCGCGACTTCTCGGCCCTGTGGATTGGCCGCACGCTGGACTGGGTTTCTTAATCTTTTGTAGATTGCACTTGCTTAAAAT
yahA	b0315	GTTTTTTTTAATACGACTCACTATAGGGTGAACAGCGATAAAAGATAAAGGTGTGTTCATGAATTCATGTGATTTTCGTGTTTTTCTGCAAGAGTTCGGTACAACGGTTCATTTGTCATTGCCTGGTAGCGTATCCGAGAAAGAACGACTGCTACTCAAGCTGCTGATGCAGGGAATGTCTGTAACAGAAATATCACAGTACAGAAATCGCTAATCTTTTGTAGATTGCACTTGCTTAAAAT
yahB	b0316	GTTTTTTTTAATACGACTCACTATAGGGTTCATAGTAGATAATGGCGAGAATGGTTTAATGAACTCAATTTTTACCGAAGAGAATCTGTTGGCATTTACTACCGCTGCGCGTTTTGGCAGCTTCAGTAAAGCCGCAGAAGAGTTGGGTTTAACCACTTCCGCCATTAGCTACACCATTAAGCGTATGGAGACGGGGCTGGATGTGGTGCTGTAATCTTTTGTAGATTGCACTTGCTTAAAAT
yahC	b0317	GTTTTTTTTAATACGACTCACTATAGGGTTCGTCCATGTCTAACCAGAGGGGAACAAGATGAACGGACTCACGGCAACGGGTGTCACCGTCGGTATTTGTGCAGGGCTTTGGCAGTTAGTGTCTTCACATGTCGGGCTCTCTCAAGGATGGGAATTATTAGGAACCATTGGCTTCGTCGCCTTTTGCAGTTTTTATGCCGCAGGCGGCGGTTAATCTTTTGTAGATTGCACTTGCTTAAAAT
yahD	b0318	GTTTTTTTTAATACGACTCACTATAGGGAAAACAGCCACAAAAACCAGGGGAATGTGAATGAGTATAAAAAATCTACCTGCCGACTATTTATTGGCTGCACAACAGGGTGATATCGATAAAGTAAAAACCTGCCTTGCGCTGGGTGTCGATATTAATACCTGCGATCGTCAGGGGAAAACGGCAATTACGCTGGCAAGTTTATATCAGCAATAATCTTTTGTAGATTGCACTTGCTTAAAAT
yahE	b0319	GTTTTTTTTAATACGACTCACTATAGGGCTTGCTATCAACACACCAGAAAGACGGTGTGTGTGGGCGCTAACTGCGGATGCGGATTTTCTGGCGCAGCGGGGGCAAGGACAGGTTGAACAGGTCTTTGCCAGAGCGGTAAATATCGCACTCCCGGCTCGCCAGCAGTTGCTGACGCTGCTTTGTGAAGAGTACGACAATGCGCCAAACAGTTAATCTTTTGTAGATTGCACTTGCTTAAAAT
yahF	b0320	GTTTTTTTTAATACGACTCACTATAGGGGTGCGCTGAGCCAAACCTACGGAGGGAATTATGTCAGTTAAAATAGTCATTAAACCGAATACCTATTTTGATTCTGTCTCGCTGATGTCTATCTCCACGCGTGCAAATAAACTCGACGGCGTCGAGCAGGCATTTGTGGCGATGGCGACCGAAATGAATAAAGGCGTGCTGAAGAATTTAGGATAATCTTTTGTAGATTGCACTTGCTTAAAAT
yahG	b0321	GTTTTTTTTAATACGACTCACTATAGGGTGAATTTATCTGCAAAGGGGAGGAAGCCTGATGAGCCAGTCACTGTTTAGCCAACCATTGAACGTTATTAACGTCGGCATCGCCATGTTTAGCGATGACCTGAAAAAGCAGCATGTAGAAGTGACTCAACTCGACTGGACGCCGCCGGGGCAGGGCAATATGCAGGTGGTGCAGGCGCTGGATTAATCTTTTGTAGATTGCACTTGCTTAAAAT
yahI	b0323	GTTTTTTTTAATACGACTCACTATAGGGCCCATCACCCTCTGTAGCGGACATAACAACATGAAAGAGCTTGTGGTCGTTGCCATTGGTGGCAACAGCATTATCAAAGATAACGCCAGCCAGTCGATTGAGCATCAGGCGGAGGCGGTGAAAGCCGTCGCCGATACGGTGCTGGAAATGCTGGCTTCCGATTACGACATTGTGCTGACCCACTAATCTTTTGTAGATTGCACTTGCTTAAAAT
yahJ	b0324	GTTTTTTTTAATACGACTCACTATAGGGACTCATATTATTAAAACGTAAGGACGTAAGATGAAAGAAAGCAATAGCCGCCGTGAATTTCTGAGCCAGAGCGGTAAGATGGTCACCGCCGCCGCGCTGTTTGGTACCTCTGTGCCGCTCGCCCATGCGGCGGTAGCTGGCACCCTAAACTGCGAAGCGAACAACACCATGAAAATCACTGACTAATCTTTTGTAGATTGCACTTGCTTAAAAT
yahK	b0325	GTTTTTTTTAATACGACTCACTATAGGGAATACACATAGCTAATCAGGAGTAAACACAATGAAGATCAAAGCTGTTGGTGCATATTCCGCTAAACAACCACTTGAACCGATGGATATCACCCGGCGTGAACCGGGACCGAATGATGTCAAAATCGAAATCGCTTACTGTGGCGTTTGCCATTCCGATCTCCACCAGGTCCGTTCCGAGTGGTAATCTTTTGTAGATTGCACTTGCTTAAAAT
yahL	b0326	GTTTTTTTTAATACGACTCACTATAGGGGACGTTTATTTTTATTTAAGAGAGATCGCGATGATATCATTAAAAGCTCCGCACAATAATTTGATGCCATATACGCAACAAAGCATACTTAATACGGTTAAAAACAATCAGTTACCAGAGGATATCAAAAGCTCCCTGGTTTCCTGTGTCGATATATTCAAGGTTTTGATTAAACAATATTATTAATCTTTTGTAGATTGCACTTGCTTAAAAT
yahM	b0327	GTTTTTTTTAATACGACTCACTATAGGGTTGTTGTATGGTACGGGGTTCGAGGCCTCGATGGCGGTCCAACTTTTCAAAACTCTTCTGAATCAGATCCCCTTATTATCATCCCTGCAAAGTGGAACATTGCCATTGTTTGGCTATTCAGGATGGGGCAGACCAATGAAAAAAGCCCACACAGGGGAGAGTGGGCTGAAATGGGAAGCTAAATAATCTTTTGTAGATTGCACTTGCTTAAAAT
yahN	b0328	GTTTTTTTTAATACGACTCACTATAGGGCTCTCGCACCCGATTATTTTTGGTAGAAATATGATGCAGTTAGTTCACTTATTTATGGATGAAATCACTATGGATCCTTTGCATGCCGTTTACCTGACCGTAGGACTGTTCGTGATTACTTTTTTTAATCCGGGAGCCAATCTCTTTGTGGTAGTACAAACCAGCCTGGCTTCCGGTCGACGCTAATCTTTTGTAGATTGCACTTGCTTAAAAT
yahO	b0329	GTTTTTTTTAATACGACTCACTATAGGGATAGTGTGATAACAACTCTGGAGCCGTAATATGAAAATAATCTCTAAAATGTTAGTCGGTGCGTTAGCGTTAGCCGTTACCAATGTCTATGCCGCTGAATTGATGACCAAAGCGGAATTTGAAAAAGTTGAATCGCAGTATGAAAAAATAGGTGATATTTCAACCAGCAATGAAATGTCGACTTAATCTTTTGTAGATTGCACTTGCTTAAAAT
prpR	b0330	GTTTTTTTTAATACGACTCACTATAGGGATATTCGGTTTCTTAACTTTGCGGTGCGCTATGGCACATCCACCACGGCTTAATGACGACAAACCGGTTATCTGGACGGTATCTGTAACGCGCCTGTTCGAGCTGTTTCGCGATATCAGCCTCGAGTTTGATCACCTGGCGAACATTACCCCTATTCAGCTTGGCTTTGAAAAAGCAGTGACCTAATCTTTTGTAGATTGCACTTGCTTAAAAT
prpB	b0331	GTTTTTTTTAATACGACTCACTATAGGGAAATAACAAGTTGATAACAAAGGATGGGCTATGTCTCTACACTCTCCAGGTAAAGCGTTTCGCGCTGCACTGACTAAAGAAAATCCATTGCAGATTGTTGGCACCATCAACGCTAATCATGCGCTGTTGGCGCAGCGTGCCGGATATCAGGCAATTTATCTTTCTGGCGGTGGCGTGGCGGCATAATCTTTTGTAGATTGCACTTGCTTAAAAT
prpC	b0333	GTTTTTTTTAATACGACTCACTATAGGGCCTACAAATGATAACAATGACGAGGACAACATGAGCGACACAACGATCCTGCAAAACAGTACCCATGTCATTAAACCGAAAAAATCTGTGGCACTTTCTGGCGTTCCGGCGGGCAATACGGCGCTCTGCACCGTGGGTAAAAGTGGCAATGACCTGCATTACCGCGGCTACGATATTCTTGATTAATCTTTTGTAGATTGCACTTGCTTAAAAT
prpD	b0334	GTTTTTTTTAATACGACTCACTATAGGGTCTACGAATAACAATAAGGAAACGTACCCAATGTCAGCTCAAATCAACAACATCCGCCCGGAATTTGATCGTGAAATCGTTGATATCGTCGATTACGTCATGAACTACGAAATCAGCTCTAAAGTGGCCTACGACACCGCACATTACTGCCTGCTCGACACGCTCGGCTGCGGTCTGGAAGCTTAATCTTTTGTAGATTGCACTTGCTTAAAAT
prpE	b0335	GTTTTTTTTAATACGACTCACTATAGGGGGTAAGGCGTAAGTTCAACAGGAGAGCATTATGTCTTTTAGCGAATTTTATCAGCGTTCGATTAACGAACCGGAGCAGTTCTGGGCCGAGCAGGCCCGGCGTATTGACTGGCAGACGCCCTTTACGCAAACGCTCGATCACAGCAATCCGCCGTTTGCCCGTTGGTTTTGTGAAGGCCGAACCTAATCTTTTGTAGATTGCACTTGCTTAAAAT
codB	b0336	GTTTTTTTTAATACGACTCACTATAGGGGGGTTTCAAACAGCAAAAAGGGGGAATTTCGTGTCGCAAGATAACAACTTTAGCCAGGGGCCAGTCCCGCAGTCGGCGCGGAAAGGGGTATTGGCATTGACGTTCGTCATGCTGGGATTAACCTTCTTTTCCGCCAGTATGTGGACCGGCGGCACTCTCGGAACCGGTCTTAGCTATCATGATTAATCTTTTGTAGATTGCACTTGCTTAAAAT
codA	b0337	GTTTTTTTTAATACGACTCACTATAGGGCAGCAGCAATGACGCATGTGGAGGCTAACAGTGTCGAATAACGCTTTACAAACAATTATTAACGCCCGGTTACCAGGCGAAGAGGGGCTGTGGCAGATTCATCTGCAGGACGGAAAAATCAGCGCCATTGATGCGCAATCCGGCGTGATGCCCATAACTGAAAACAGCCTGGATGCCGAACAATAATCTTTTGTAGATTGCACTTGCTTAAAAT
cynR	b0338	GTTTTTTTTAATACGACTCACTATAGGGAGTTCCATTGGATTTACTTATAGGTTGCGAATGCTCTCTCGACATATCAATTATTTTCTTGCCGTGGCTGAACATGGCAGCTTCACCCGTGCCGCCAGTGCGTTGCACGTCTCCCAACCTGCGCTTTCCCAGCAGATTCGCCAGTTAGAGGAGAGTTTAGGCGTGCCGCTGTTTGACCGTAGCTAATCTTTTGTAGATTGCACTTGCTTAAAAT
cynT	b0339	GTTTTTTTTAATACGACTCACTATAGGGTCTCATTCCAGAGACAGACAGAGGTTAACGGTGAAAGAGATTATTGATGGATTCCTTAAATTCCAGCGCGAGGCATTTCCGAAGCGGGAAGCCTTGTTTAAACAGCTGGCGACACAGCAAAGCCCGCGCACACTTTTTATCTCCTGCTCCGACAGCCGTCTGGTCCCTGAGCTGGTGACGCAATAATCTTTTGTAGATTGCACTTGCTTAAAAT
cynS	b0340	GTTTTTTTTAATACGACTCACTATAGGGCCTTATTTTTAAACCATCAGGAGTTCCACCATGATTCAGTCACAAATTAACCGCAATATTCGTCTTGATCTTGCCGATGCCATTTTGCTCAGCAAAGCTAAAAAAGATCTCTCATTTGCCGAGATTGCCGACGGCACCGGTCTGGCAGAAGCCTTTGTAACCGCGGCTTTGCTGGGTCAGCAGTAATCTTTTGTAGATTGCACTTGCTTAAAAT
cynX	b0341	GTTTTTTTTAATACGACTCACTATAGGGGCCATGCGCAACCATCAAAAGACGTTCACGATGCTGCTGGTACTGGTGCTGATTGGTCTTAATATGCGACCACTGCTCACCTCCGTCGGGCCACTGCTACCGCAATTGCGCCAGGCGAGCGGAATGAGCTTTAGCGTGGCTGCCCTGTTGACCGCTCTGCCGGTGGTTACCATGGGCGGGCTGTAATCTTTTGTAGATTGCACTTGCTTAAAAT
lacA	b0342	GTTTTTTTTAATACGACTCACTATAGGGCGACCAACATATCATAACGGAGTGATCGCATTGAACATGCCAATGACCGAAAGAATAAGAGCAGGCAAGCTATTTACCGATATGTGCGAAGGCTTACCGGAAAAAAGACTTCGTGGGAAAACGTTAATGTATGAGTTTAATCACTCGCATCCATCAGAAGTTGAAAAAAGAGAAAGCCTGATTTAATCTTTTGTAGATTGCACTTGCTTAAAAT
lacY	b0343	GTTTTTTTTAATACGACTCACTATAGGGCTGCCCGTATTTCGCGTAAGGAAATCCATTATGTACTATTTAAAAAACACAAACTTTTGGATGTTCGGTTTATTCTTTTTCTTTTACTTTTTTATCATGGGAGCCTACTTCCCGTTTTTCCCGATTTGGCTACATGACATCAACCATATCAGCAAAAGTGATACGGGTATTATTTTTGCCGCTTAATCTTTTGTAGATTGCACTTGCTTAAAAT
lacZ	b0344	GTTTTTTTTAATACGACTCACTATAGGGGCGGATAACAATTTCACACAGGAAACAGCTATGACCATGATTACGGATTCACTGGCCGTCGTTTTACAACGTCGTGACTGGGAAAACCCTGGCGTTACCCAACTTAATCGCCTTGCAGCACATCCCCCTTTCGCCAGCTGGCGTAATAGCGAAGAGGCCCGCACCGATCGCCCTTCCCAACAGTAATCTTTTGTAGATTGCACTTGCTTAAAAT
lacI	b0345	GTTTTTTTTAATACGACTCACTATAGGGCCGGAAGAGAGTCAATTCAGGGTGGTGAATGTGAAACCAGTAACGTTATACGATGTCGCAGAGTATGCCGGTGTCTCTTATCAGACCGTTTCCCGCGTGGTGAACCAGGCCAGCCACGTTTCTGCGAAAACGCGGGAAAAAGTGGAAGCGGCGATGGCGGAGCTGAATTACATTCCCAACCGCTAATCTTTTGTAGATTGCACTTGCTTAAAAT
mhpR	b0346	GTTTTTTTTAATACGACTCACTATAGGGGTTGTTTTAACTATAGAAATGTCAATTAATATGCAGAACAATGAGCAGACGGAATACAAAACCGTGCGCGGCTTAACCCGCGGTCTAATGTTATTAAATATGTTAAATAAACTTGATGGCGGTGCCAGCGTCGGGCTGCTGGCGGAACTCAGCGGCCTGCATCGCACCACTGTGCGGCGACTGTAATCTTTTGTAGATTGCACTTGCTTAAAAT
mhpA	b0347	GTTTTTTTTAATACGACTCACTATAGGGGACATTTTGTCCGAGTCGTGAGGTACTGAAATGGCAATACAACACCCTGACATCCAGCCTGCTGTTAACCATAGCGTTCAGGTGGCGATCGCTGGTGCCGGCCCGGTTGGGCTGATGATGGCGAACTATCTCGGCCAGATGGGCATTGACGTGCTGGTGGTGGAGAAACTCGATAAGTTGATCTAATCTTTTGTAGATTGCACTTGCTTAAAAT
mhpB	b0348	GTTTTTTTTAATACGACTCACTATAGGGCCGACGTTTCTGTCGAAAAGGTAGCCTGATATGCACGCTTATCTTCACTGTCTTTCCCACTCGCCGCTGGTGGGGTATGTCGACCCGGCGCAAGAGGTGCTCGATGAGGTCAATGGCGTGATTGCCAGCGCCCGCGAGCGTATTGCGGCATTCTCCCCTGAACTGGTGGTGCTGTTTGCGCCATAATCTTTTGTAGATTGCACTTGCTTAAAAT
mhpC	b0349	GTTTTTTTTAATACGACTCACTATAGGGAACAGAGAACTGAATATGCAGGAGAAGATGATGAGTTATCAGCCACAAACCGAAGCCGCCACCAGCCGTTTTCTGAATGTAGAAGAAGCGGGTAAAACGCTGCGCATCCATTTTAATGACTGCGGACAAGGCGACGAAACCGTTGTCCTGCTGCATGGTTCCGGCCCGGGTGCTACTGGCTGGTAATCTTTTGTAGATTGCACTTGCTTAAAAT
mhpD	b0350	GTTTTTTTTAATACGACTCACTATAGGGAATTTCCTCGCACGCCCTTAAGGAATGGTCATGACGAAGCATACTCTTGAGCAACTGGCGGCGGATTTACGCCGCGCCGCAGAGCAGGGCGAAGCGATTGCACCGCTGCGCGATCTGATTGGTATCGATAACGCTGAAGCGGCTTACGCCATTCAGCACATAAATGTGCAACATGACGTTGCGTAATCTTTTGTAGATTGCACTTGCTTAAAAT
mhpF	b0351	GTTTTTTTTAATACGACTCACTATAGGGTTCAAGCGCAGCCCCAAAAGGAAGTCTGTCATGAGTAAGCGTAAAGTCGCCATTATCGGTTCTGGCAACATTGGTACCGATCTGATGATTAAAATTTTGCGTCACGGTCAGCATCTGGAGATGGCGGTGATGGTTGGCATTGATCCTCAGTCCGACGGTCTGGCGCGCGCCAGACGTATGGGCTAATCTTTTGTAGATTGCACTTGCTTAAAAT
mhpE	b0352	GTTTTTTTTAATACGACTCACTATAGGGGTCACTGGCGCGCAAGGCAGGAGAAGCGGCATGAACGGTAAAAAACTTTATATCTCGGACGTCACATTGCGTGACGGTATGCACGCCATTCGTCATCAGTATTCGCTGGAAAACGTTCGCCAGATTGCCAAAGCACTGGACGATGCCCGCGTGGATTCGATTGAAGTGGCCCACGGCGACGGTTAATCTTTTGTAGATTGCACTTGCTTAAAAT
mhpT	b0353	GTTTTTTTTAATACGACTCACTATAGGGTTCACCTGCACTCGCAACGAGGTTCATCTTATGTCGACTCGTACCCCTTCATCATCTTCATCCCGCCTGATGCTGACCATCGGGCTTTGTTTTTTGGTCGCTCTGATGGAAGGGCTGGATCTTCAGGCGGCTGGCATTGCGGCGGGTGGCATCGCCCAGGCTTTCGCACTCGATAAAATGCAATAATCTTTTGTAGATTGCACTTGCTTAAAAT
yaiL	b0354	GTTTTTTTTAATACGACTCACTATAGGGAAAAATTATTCAGCGGGTTTGGAAACAAAGATGGCAAAACTTACCTTACAAGAGCAGTTGCTCAAAGCAGGATTAGTCACCAGCAAAAAAGCGGCGAAGGTGGAGAGAACGGCGAAAAAATCGCGCGTTCAGGCGCGTGAAGCTCGGGCGGCGGTAGAAGAAAATAAAAAGGCACAGCTTGAGTAATCTTTTGTAGATTGCACTTGCTTAAAAT
frmB	b0355	GTTTTTTTTAATACGACTCACTATAGGGTCCGGGGGATTAACCCTGAGATAATGACTGATGGAACTCATTGAAAAACATGTCAGCTTTGGCGGCTGGCAAAATATGTATCGGCATTATTCCCAATCACTGAAATGTGAAATGAATGTCGGCGTCTATCTCCCACCAAAAGCCGCGAATGAAAAATTGCCGGTGCTGTACTGGCTTTCAGGCTAATCTTTTGTAGATTGCACTTGCTTAAAAT
frmA	b0356	GTTTTTTTTAATACGACTCACTATAGGGATCTATTACCATATTGAGGAAGAGCGAGAGATGAAATCACGTGCTGCCGTTGCATTTGCTCCCGGTAAACCGCTGGAAATCGTTGAAATTGACGTTGCACCACCGAAAAAAGGTGAAGTGCTAATTAAAGTCACCCATACCGGCGTTTGCCATACCGACGCATTTACCCTCTCCGGCGATGACTAATCTTTTGTAGATTGCACTTGCTTAAAAT
frmR	b0357	GTTTTTTTTAATACGACTCACTATAGGGGTATATTGCATGCAGATGATGAGGTGCGAAATGCCCAGTACTCCGGAAGAGAAGAAAAAGGTCCTTACTCGAGTTCGTCGTATTCGGGGGCAGATTGATGCTCTGGAACGGTCGCTGGAGGGTGATGCCGAATGCCGTGCCATACTCCAACAGATCGCTGCCGTTCGGGGCGCGGCTAATGGGTAATCTTTTGTAGATTGCACTTGCTTAAAAT
yaiO	b0358	GTTTTTTTTAATACGACTCACTATAGGGGACAAGAACTTATCCGTACAGGAGATTAAAATGATAAAACGGACGTTATTAGCGGCGGCCATTTTTAGCGCATTGCCCGCTTATGCCGGGTTAACTTCCATTACCGCGGGCTACGATTTTACCGATTATTCTGGCGATCATGGCAACCGTAATTTAGCGTATGCTGAACTGGTGGCGAAAGTTTAATCTTTTGTAGATTGCACTTGCTTAAAAT
insC1	b0360	GTTTTTTTTAATACGACTCACTATAGGGCTAGTTTTTAGACTAGTCATTGGAGAACAGATGATTGATGTCTTAGGGCCGGAGAAACGCAGACGGCGTACCACACAGGAAAAGATCGCAATTGTTCAGCAGAGCTTTGAACCGGGGATGACGGTCTCCCTCGTTGCCCGGCAACATGGTGTAGCAGCCAGCCAGTTATTTCTCTGGCGTAAGTAATCTTTTGTAGATTGCACTTGCTTAAAAT
insD1	b0361	GTTTTTTTTAATACGACTCACTATAGGGAGAAGCCGTTGAATATGGACGGGCAAAAAAGTGGATAGCGCACGCGCCCTTATTGCCCGGGGATGGGGAGTAAGCTTAGTCAGCCGTTGTCTCCGGGTGTCGCGTGCGCAGTTGCACGTCATTCTCAGACGAACCGATGACTGGATGGATGGCCGCCGCAGTCGTCACACTGATGATACGGATTAATCTTTTGTAGATTGCACTTGCTTAAAAT
yaiP	b0363	GTTTTTTTTAATACGACTCACTATAGGGATTCATAAAATGATTCTTTGAGCAAATTGCATGAAAACCTGGATATTTATCTGTATGTCCATAGCAATGTTGCTATGGTTTTTAAGTACGCTAAGACGTAAACCCAGTCAAAAGAAAGGCTGTATTGACGCCATTATACCTGCGTATAACGAAGGCCCGTGTCTGGCGCAGTCACTGGATAATTAATCTTTTGTAGATTGCACTTGCTTAAAAT
yaiS	b0364	GTTTTTTTTAATACGACTCACTATAGGGAGTATAATAAATAAAATGGAGTGTCATTAAGTGGATAAGGTTTTAGATTCAGCCCTCCTTTCTTCGGCAAATAAAAGAAAGGGTATCCTTGCTATTGGCGCACATCCTGACGATATAGAATTAGGCTGTGGCGCATCGCTTGCTCGTCTTGCGCAAAAAGGAATTTATATCGCAGCCGTGGTGTAATCTTTTGTAGATTGCACTTGCTTAAAAT
tauA	b0365	GTTTTTTTTAATACGACTCACTATAGGGTCCCATAACAAGACAGGGGAGCAGACAATCATGGCAATTTCATCGCGTAACACACTTCTTGCCGCACTGGCATTCATCGCTTTTCAGGCACAGGCGGTGAACGTCACCGTGGCGTATCAAACCTCAGCCGAACCGGCGAAAGTGGCTCAGGCCGACAACACCTTTGCTAAAGAAAGCGGAGCATAATCTTTTGTAGATTGCACTTGCTTAAAAT
tauB	b0366	GTTTTTTTTAATACGACTCACTATAGGGTCGCGCTTCGTGCAATAAAAGGAGGCGCAGATGCTGCAAATCTCTCATCTTTACGCCGATTATGGCGGCAAACCGGCACTGGAAGATATCAACCTGACGCTGGAAAGCGGCGAGCTACTGGTGGTGCTGGGGCCGTCCGGCTGCGGTAAAACCACCCTGCTGAATCTGATTGCCGGTTTTGTGTAATCTTTTGTAGATTGCACTTGCTTAAAAT
tauC	b0367	GTTTTTTTTAATACGACTCACTATAGGGCCGCGTATTTGAGCAACGGGAGGCGTTCTCATGAGTGTGCTCATTAATGAAAAACTGCATTCGCGGCGGCTGAAATGGCGCTGGCCGCTCTCGCGTCAGGTGACCTTAAGCATTGGCACGTTAGCGGTTTTACTCACCGTATGGTGGACGGTGGCGACGCTGCAACTGATTAGCCCGCTATTTTAATCTTTTGTAGATTGCACTTGCTTAAAAT
tauD	b0368	GTTTTTTTTAATACGACTCACTATAGGGCCGCCTGACGCCCTGGCATGGAGAAGTACAATGAGTGAACGTCTGAGCATTACCCCGCTGGGGCCGTATATCGGCGCACAAATTTCGGGTGCCGACCTGACGCGCCCGTTAAGCGATAATCAGTTTGAACAGCTTTACCATGCGGTGCTGCGCCATCAGGTGGTGTTTCTACGCGATCAAGCTTAATCTTTTGTAGATTGCACTTGCTTAAAAT
hemB	b0369	GTTTTTTTTAATACGACTCACTATAGGGCCCCTCGATTCCACAAACATCAGGCAGACCATGACAGACTTAATCCAACGCCCTCGTCGCCTGCGCAAATCTCCTGCGCTGCGCGCTATGTTTGAAGAGACAACACTTAGCCTTAACGACCTGGTGTTGCCGATCTTTGTTGAAGAAGAAATTGACGACTACAAAGCCGTTGAAGCCATGCCATAATCTTTTGTAGATTGCACTTGCTTAAAAT
insF1	b0372	GTTTTTTTTAATACGACTCACTATAGGGGGCCGCGACATACTTCGCGAAGCGCCTGAAATGAAGTATGTCTTTATTGAAAAACATCAGGCTGAGTTCAGCATCAAAGCAATGTGCCGCGTGCTCCGGGTGGCCCGCAGCGGCTGGTATACGTGGTGTCAGCGGCGGACAAGGATAAGCACGCGTCAGCAGTTCCGCCAACACTGCGACAGCTAATCTTTTGTAGATTGCACTTGCTTAAAAT
insE1	b0373	GTTTTTTTTAATACGACTCACTATAGGGTGAGTAAACTCTCAGTCAGAGGTGACTCACATGACAAAAACAGTATCAACCAGTAAAAAACCCCGTAAACAGCATTCGCCTGAATTTCGCAGTGAAGCCCTGAAGCTTGCTGAACGCATCGGTGTTACTGCCGCAGCCCGTGAACTCAGCCTGTATGAATCACAACTCTACAACTGGCGCAGTTAATCTTTTGTAGATTGCACTTGCTTAAAAT
yaiV	b0375	GTTTTTTTTAATACGACTCACTATAGGGTTGACGGGCATTACTGCAAAGGACGCGCAAATGTTATCTGTAGTTAAACCTCTTCAGGAATTTGGTAAGCTCGATAAATGTTTGTCCAGATACGGTACGCGCTTCGAGTTTAATAATGAAAAGCAAGTTATATTTTCCAGTGATGTCAATAACGAAGATACTTTCGTTATTTTAGAGGGAGTTTAATCTTTTGTAGATTGCACTTGCTTAAAAT
ampH	b0376	GTTTTTTTTAATACGACTCACTATAGGGTTACCTTCATTCAATCTATGGACACCACCGTTGAAACGTAGTCTGCTTTTTTCTGCCGTGCTGTGTGCGGCGTCATTGACCTCCGTCCATGCGGCGCAGCCGATCACTGAACCGGAGTTTGCCTCTGATATTGTCGATCGTTATGCCGATCATATTTTTTACGGCAGCGGTGCCACGGGGATGTAATCTTTTGTAGATTGCACTTGCTTAAAAT
sbmA	b0377	GTTTTTTTTAATACGACTCACTATAGGGTAAAACGATAAGAAGTTAGCAGGAGTGCATATGTTTAAGTCTTTTTTCCCAAAGCCGGGAACGTTTTTTCTCTCGGCCTTCGTTTGGGCATTGATTGCCGTTATCTTCTGGCAAGCCGGTGGGGGTGACTGGGTGGCGCGTATCACCGGCGCTTCCGGGCAGATCCCGATTAGCGCCGCGCGTTAATCTTTTGTAGATTGCACTTGCTTAAAAT
yaiW	b0378	GTTTTTTTTAATACGACTCACTATAGGGACCCATACCTTGAGCTAAAAAGGAGAAGTAATGTCGCGCGTCAATCCTCTATCTTCGCTGTCATTGTTGGCGGTTCTGGTTTTAGCGGGGTGTAGTAGTCAGGCTCCGCAACCGTTGAAAAAGGGCGAAAAAGCGATAGATGTAGCGAGCGTCGTGCGGCAGAAGATGCCTGCGAGCGTGAAATAATCTTTTGTAGATTGCACTTGCTTAAAAT
yaiY	b0379	GTTTTTTTTAATACGACTCACTATAGGGAAGAGAAGCAGATGACTTCCGGAGGTTTTTATGGCTGATTTCACCCTGTCAAAATCGCTGTTTAGCGGAAAATATCGCAATGCCTCTTCAACGCCTGGCAACATTGCCTATGCGTTGTTTGTGCTGTTTTGCTTTTGGGCTGGGGCGCAATTGCTGAACCTGTTAGTGCATGCGCCCGGCGTCTAATCTTTTGTAGATTGCACTTGCTTAAAAT
yaiZ	b0380	GTTTTTTTTAATACGACTCACTATAGGGAGGATGTTGTTTTTCGTTAACGGAGCTGCCATGAATCTGCCTGTAAAAATCCGCCGTGACTGGCACTACTATGCGTTCGCCATTGGCCTTATATTCATTCTTAATGGCGTGGTGGGGTTACTGGGATTTGAAGCAAAAGGTTGGCAGACCTATGCCGTCGGTCTGGTGACGTGGGTGATTAGTTAATCTTTTGTAGATTGCACTTGCTTAAAAT
ddlA	b0381	GTTTTTTTTAATACGACTCACTATAGGGACTTTGTGTTAGACGGGATAGGTTTTTAAGATGGAAAAACTGCGGGTAGGAATCGTTTTTGGTGGTAAATCAGCGGAACATGAAGTGTCTCTGCAATCGGCAAAAAACATTGTCGATGCCATTGATAAAAGTCGCTTCGACGTTGTGCTGCTGGGCATTGATAAACAAGGGCAATGGCACGTCTAATCTTTTGTAGATTGCACTTGCTTAAAAT
iraP	b0382	GTTTTTTTTAATACGACTCACTATAGGGTCTCCATACTTTGGATAAGGAAATACAGACATGAAAAATCTCATTGCTGAGTTGTTATTTAAGCTTGCCCAAAAAGAAGAAGAGTCGAAAGAACTGTGTGCGCAGGTAGAAGCTTTGGAGATTATCGTCACTGCAATGCTTCGCAATATGGCGCAAAATGACCAACAGCGGTTGATTGATCAGTAATCTTTTGTAGATTGCACTTGCTTAAAAT
phoA	b0383	GTTTTTTTTAATACGACTCACTATAGGGTTTAATGTATTTGTACATGGAGAAAATAAAGTGAAACAAAGCACTATTGCACTGGCACTCTTACCGTTACTGTTTACCCCTGTGACAAAAGCCCGGACACCAGAAATGCCTGTTCTGGAAAACCGGGCTGCTCAGGGCGATATTACTGCACCCGGCGGTGCTCGCCGTTTAACGGGTGATCAGTAATCTTTTGTAGATTGCACTTGCTTAAAAT
psiF	b0384	GTTTTTTTTAATACGACTCACTATAGGGCATGGTTAAAACATGAAGAGGGATGGTGCTATGAAAATAACATTACTGGTTACCTTGCTTTTCGGTCTGGTTTTTTTAACCACCGTCGGCGCTGCCGAGAGAACTTTAACCCCACAACAACAGCGTATGACCTCCTGTAATCAGCAGGCGACGGCGCAGGCGTTGAAAGGGGATGCTCGTAAGTAATCTTTTGTAGATTGCACTTGCTTAAAAT
yaiC	b0385	GTTTTTTTTAATACGACTCACTATAGGGGTCTCTATAATTTGGGAAAATTGTTTCTGAATGTTCCCAAAAATAATGAATGATGAAAACTTTTTCAAAAAAGCGGCGGCGCACGGGGAGGAACCTCCTTTAACTCCTCAAAACGAACATCAGCGGTCCGGGCTGCGCTTCGCCCGTCGCGTCAGACTACCCCGTGCGGTTGGCCTGGCTGGCTAATCTTTTGTAGATTGCACTTGCTTAAAAT
proC	b0386	GTTTTTTTTAATACGACTCACTATAGGGAACAATGAATTTCACGGCAGGAGTGAGGCAATGGAAAAGAAAATCGGTTTTATTGGCTGCGGCAATATGGGAAAAGCCATTCTCGGCGGTCTGATTGCCAGCGGTCAGGTGCTTCCAGGGCAAATCTGGGTATACACCCCCTCCCCGGATAAAGTCGCCGCCCTGCATGACCAGTTCGGCATCTAATCTTTTGTAGATTGCACTTGCTTAAAAT
yaiI	b0387	GTTTTTTTTAATACGACTCACTATAGGGATAGAGGATTACCCAACAAAGGATGACTTTATGACAATTTGGGTGGATGCCGACGCGTGTCCCAATGTAATTAAAGAGATTTTGTATCGCGCGGCGGAACGTATGCAGATGCCGCTGGTACTGGTAGCAAACCAGAGTTTACGCGTGCCGCCATCGCGATTTATTCGTACGCTGCGCGTCGCGTAATCTTTTGTAGATTGCACTTGCTTAAAAT
aroL	b0388	GTTTTTTTTAATACGACTCACTATAGGGCGCATTGCGACCTATTGGGGAAAACCCACGATGACACAACCTCTTTTTCTGATCGGGCCTCGGGGCTGTGGTAAAACAACGGTCGGAATGGCCCTTGCCGATTCGCTTAACCGTCGGTTTGTCGATACCGATCAGTGGTTGCAATCACAGCTCAATATGACGGTCGCGGAGATCGTCGAAAGGTAATCTTTTGTAGATTGCACTTGCTTAAAAT
yaiA	b0389	GTTTTTTTTAATACGACTCACTATAGGGAACGTTCATCCCGTGAAATAAGGAAGAACGATGCCAACGAAACCGCCTTATCCTCGTGAAGCATATATAGTGACGATTGAAAAAGGAAAGCCAGGACAGACGGTAACCTGGTACCAACTCAGAGCCGATCATCCTAAACCAGACTCGTTGATCAGTGAACATCCGACCGCTCAGGAAGCGATGTAATCTTTTGTAGATTGCACTTGCTTAAAAT
aroM	b0390	GTTTTTTTTAATACGACTCACTATAGGGACGACGAAAGAAAAGTAAGGTGGATGAACAATGAGTGCGTCGTTGGCGATCCTGACCATCGGCATTGTACCTATGCAGGAAGTTTTGCCGCTCCTGACGGAATACATTGACGAAGATAATATTTCCCATCATAGCCTGCTGGGGAAGTTAAGTCGTGAAGAAGTGATGGCGGAGTACGCGCCATAATCTTTTGTAGATTGCACTTGCTTAAAAT
yaiE	b0391	GTTTTTTTTAATACGACTCACTATAGGGAGATGTTCAACTACCAAACAGGGCCAGTTTATGCTTCAAAGTAATGAGTACTTTTCCGGCAAAGTGAAATCAATCGGCTTTTCCAGCAGCAGCACTGGTCGCGCCAGCGTGGGTGTTATGGTTGAAGGCGAATACACCTTCAGCACCGCTGAGCCGGAAGAGATGACGGTAATCAGTGGCGCGTAATCTTTTGTAGATTGCACTTGCTTAAAAT
ykiA	b0392	GTTTTTTTTAATACGACTCACTATAGGGGGTTGATATAAATATCAGTGAAGATCTCCAGATATTGTTGCGGAACTGGCTACGATAAAAGATAAATCAGATGATGAATGGTGGCGTGCATTGCTGCAAAGTCGCAATGATCATTTACGCCAAACGGCATTGCGCAACGCACATACCCCGGCGTTGTTGTTAACGACATTGACTGAGCCTCAGTAATCTTTTGTAGATTGCACTTGCTTAAAAT
rdgC	b0393	GTTTTTTTTAATACGACTCACTATAGGGAAATTTAACGACAAGGCCGTGGAAATTATCATGCTGTGGTTCAAAAATTTAATGGTTTACCGTCTTAGCCGCGAGATTTCGCTGCGTGCAGAAGAGATGGAAAAACAGCTAGCCTCGATGGCATTTACCCCATGCGGCAGCCAGGACATGGCGAAGATGGGCTGGGTTCCTCCGATGGGATCGTAATCTTTTGTAGATTGCACTTGCTTAAAAT
mak	b0394	GTTTTTTTTAATACGACTCACTATAGGGATTGATATTGAAAAAAATAAGGAGAGTACCGTGCGTATAGGTATCGATTTAGGCGGCACCAAAACTGAAGTGATTGCACTGGGCGATGCAGGGGAGCAGTTGTACCGCCATCGTCTGCCCACGCCGCGTGATGATTACCGGCAGACTATTGAAACGATCGCCACGTTGGTTGATATGGCGGAGTAATCTTTTGTAGATTGCACTTGCTTAAAAT
araJ	b0396	GTTTTTTTTAATACGACTCACTATAGGGGGTAGCCGTTCTGGTGGTTGTGATGGTGGTATGAAAAAAGTCATTTTATCTTTGGCTCTGGGCACGTTTGGTTTGGGGATGGCCGAATTTGGCATTATGGGCGTGCTCACGGAGCTGGCGCATAACGTAGGAATTTCGATTCCTGCCGCCGGGCATATGATCTCGTATTATGCACTGGGGGTGTAATCTTTTGTAGATTGCACTTGCTTAAAAT
sbcC	b0397	GTTTTTTTTAATACGACTCACTATAGGGGTTGCATACCCTCGCCGGAGAACACGAAGCATGAAAATTCTCAGCCTGCGCCTGAAAAACCTGAACTCATTAAAAGGCGAATGGAAGATTGATTTCACCCGCGAGCCGTTCGCCAGCAACGGGCTGTTTGCTATTACCGGCCCAACAGGTGCGGGGAAAACCACCCTGCTGGACGCCATTTGTTAATCTTTTGTAGATTGCACTTGCTTAAAAT
sbcD	b0398	GTTTTTTTTAATACGACTCACTATAGGGGCGCCCATGCTTTTTCGCCAGGGAACCGTTATGCGCATCCTTCACACCTCAGACTGGCATCTCGGCCAGAACTTCTACAGTAAAAGCCGCGAAGCTGAACATCAGGCTTTTCTTGACTGGCTGCTGGAGACAGCACAAACCCATCAGGTGGATGCGATTATTGTTGCCGGTGATGTTTTCGATTAATCTTTTGTAGATTGCACTTGCTTAAAAT
phoB	b0399	GTTTTTTTTAATACGACTCACTATAGGGCGCAACCTATTTATTACAACAGGGCAAATCATGGCGAGACGTATTCTGGTCGTAGAAGATGAAGCTCCAATTCGCGAAATGGTCTGCTTCGTGCTCGAACAAAATGGCTTTCAGCCGGTCGAAGCGGAAGATTATGACAGTGCTGTGAATCAACTGAATGAACCCTGGCCGGATTTAATTCTCTAATCTTTTGTAGATTGCACTTGCTTAAAAT
phoR	b0400	GTTTTTTTTAATACGACTCACTATAGGGGCTTATGATTTCTTAACTGGAGTATCTTACGTGCTGGAACGGCTGTCGTGGAAAAGGCTGGTGCTGGAGCTGCTACTTTGCTGCCTCCCGGCTTTCATCCTGGGTGCATTTTTTGGTTACCTGCCCTGGTTTTTGCTGGCATCGGTAACAGGACTGCTTATCTGGCATTTCTGGAATTTATTGTAATCTTTTGTAGATTGCACTTGCTTAAAAT
brnQ	b0401	GTTTTTTTTAATACGACTCACTATAGGGACAACACCACATCCACAGGCAGTATGATTTATGACCCATCAATTAAGATCGCGCGATATCATCGCTCTGGGCTTTATGACATTTGCGTTGTTCGTCGGCGCAGGTAACATTATTTTCCCTCCAATGGTCGGCTTACAGGCAGGCGAACACGTCTGGACTGCGGCATTCGGCTTCCTCATTACTTAATCTTTTGTAGATTGCACTTGCTTAAAAT
proY	b0402	GTTTTTTTTAATACGACTCACTATAGGGTTTTTTATTGTGTTGATGGGTTAGGAATTGATGGAAAGTAAGAACAAGCTAAAGCGTGGGCTAAGTACCCGCCACATACGCTTTATGGCACTGGGTTCAGCAATTGGCACCGGGCTGTTTTACGGTTCGGCAGACGCCATCAAAATGGCCGGTCCGAGCGTGTTGTTGGCCTATATTATCGGTTAATCTTTTGTAGATTGCACTTGCTTAAAAT
malZ	b0403	GTTTTTTTTAATACGACTCACTATAGGGTGATCAGATTTTCATCACAGGGGAATTATGATGTTAAATGCATGGCACCTGCCGGTGCCCCCATTTGTTAAACAAAGCAAAGATCAACTGCTCATTACACTGTGGCTGACGGGCGAAGACCCACCGCAGCGCATTATGCTGCGTACAGAACACGATAACGAAGAAATGTCAGTACCGATGCATTAATCTTTTGTAGATTGCACTTGCTTAAAAT
acpH	b0404	GTTTTTTTTAATACGACTCACTATAGGGCTTTACCCCCTTTTGGATAGAATATAATCGATGAATTTTTTAGCTCACCTGCATTTAGCCCATCTCGCGGAAAGCTCGCTTTCCGGCAATTTACTGGCTGATTTCGTACGCGGAAATCCTGAAGAAAGTTTTCCGCCCGACGTCGTGGCTGGCATTCATATGCATCGACGTATCGACGTATTGTAATCTTTTGTAGATTGCACTTGCTTAAAAT
queA	b0405	GTTTTTTTTAATACGACTCACTATAGGGCCGCCTCTTATTTTAGTCTGAGTCAGTGTCATGCGCGTTACCGATTTCTCCTTTGAATTGCCCGAATCCCTGATTGCCCACTATCCCATGCCTGAACGCAGTAGCTGTCGTTTACTGTCGCTGGACGGGCCGACGGGCGCGCTGACGCACGGTACTTTCACCGATTTACTTGATAAGCTCAACTAATCTTTTGTAGATTGCACTTGCTTAAAAT
tgt	b0406	GTTTTTTTTAATACGACTCACTATAGGGGGACTGTTTTTCTGACGTAGTGGAGAAAAAATGAAATTTGAACTGGACACCACCGACGGTCGCGCACGCCGTGGCCGCCTGGTCTTTGATCGTGGCGTAGTGGAAACGCCTTGTTTTATGCCTGTTGGCACCTACGGCACCGTAAAAGGGATGACGCCGGAAGAAGTTGAAGCCACTGGCGCGTAATCTTTTGTAGATTGCACTTGCTTAAAAT
yajC	b0407	GTTTTTTTTAATACGACTCACTATAGGGTTGATTAATATTAATAATGAGGGAAATTTAATGAGCTTTTTTATTTCTGATGCGGTAGCGGCAACGGGTGCACCGGCGCAAGGTAGCCCGATGTCTTTGATTTTGATGCTGGTGGTATTCGGTCTGATTTTCTATTTCATGATCCTGCGTCCACAGCAGAAGCGCACCAAAGAACACAAAAAGTAATCTTTTGTAGATTGCACTTGCTTAAAAT
secD	b0408	GTTTTTTTTAATACGACTCACTATAGGGTAATTAAAATTTTTCCCTAAGGGAATTGCCGTGTTAAACCGTTATCCTTTGTGGAAGTACGTCATGCTGATCGTGGTGATTGTCATCGGTCTGCTGTATGCGCTTCCCAACCTGTTTGGTGAGGATCCGGCTGTTCAGATCACTGGTGCGCGCGGAGTCGCCGCCAGTGAGCAAACGCTGATCTAATCTTTTGTAGATTGCACTTGCTTAAAAT
secF	b0409	GTTTTTTTTAATACGACTCACTATAGGGTCAAGAAGCTGTCAATCTGAGGAGTGCGATGTGGCACAGGAATATACTGTTGAACAACTAAACCACGGCCGTAAAGTCTATGACTTTATGCGCTGGGACTACTGGGCTTTCGGCATCTCTGGTCTGCTGTTAATCGCTGCTATCGTTATTATGGGCGTGCGCGGCTTTAACTGGGGGCTGGATTAATCTTTTGTAGATTGCACTTGCTTAAAAT
yajD	b0410	GTTTTTTTTAATACGACTCACTATAGGGTAACCCTACATTTCATCCAGGTAACTTTTCATGGCTATCATCCCAAAAAACTATGCGCGGTTAGAAAGCGGCTATCGCGAAAAAGCATTAAAAATCTATCCGTGGGTCTGCGGTCGCTGTTCCCGCGAGTTTGTTTATTCCAACCTGCGTGAACTTACCGTTCACCACATTGATCACGACCATTAATCTTTTGTAGATTGCACTTGCTTAAAAT
tsx	b0411	GTTTTTTTTAATACGACTCACTATAGGGCGCAAGGGATTTTCAAACAGTGGCATACATATGAAAAAAACATTACTGGCAGCCGGTGCGGTACTGGCGCTCTCTTCGTCTTTTACTGTCAACGCAGCTGAAAACGACAAACCGCAGTATCTTTCCGACTGGTGGCACCAGAGCGTTAACGTTGTCGGAAGCTATCACACCCGTTTCGGACCGTAATCTTTTGTAGATTGCACTTGCTTAAAAT
yajI	b0412	GTTTTTTTTAATACGACTCACTATAGGGAGGCTAATTGCGACGAGAAAGGGACGACCTATGAATACTAACGTTTTTCGACTGCTCCTGCTGGGAAGCCTGTTCAGCCTTAGCGCCTGTGTGCAGCAAAGTGAAGTGCGACAGATGAAACACAGCGTCAGCACGCTGAACCAGGAGATGACGCAACTCAATCAAGAAACAGTCAAAATCACTTAATCTTTTGTAGATTGCACTTGCTTAAAAT
nrdR	b0413	GTTTTTTTTAATACGACTCACTATAGGGTTTCCGTTAACCACCTGGTCAGGACGCCGTATGCATTGCCCATTCTGTTTCGCCGTGGACACTAAGGTAATTGACTCTCGTCTCGTGGGCGAGGGTTCATCCGTACGCCGCCGTCGGCAGTGTCTGGTGTGTAATGAACGTTTCACCACCTTTGAAGTGGCGGAGCTGGTTATGCCGCGTGTTTAATCTTTTGTAGATTGCACTTGCTTAAAAT
ribD	b0414	GTTTTTTTTAATACGACTCACTATAGGGGAAGAGATCGCGCGCCTGGAGGACTAAGCCGTGCAGGACGAGTATTACATGGCGCGGGCGCTAAAGCTGGCGCAACGAGGACGTTTTACCACGCATCCCAACCCGAATGTCGGGTGCGTCATTGTCAAAGATGGCGAAATTGTCGGTGAAGGTTACCACCAACGTGCGGGTGAACCACATGCCTAATCTTTTGTAGATTGCACTTGCTTAAAAT
ribE	b0415	GTTTTTTTTAATACGACTCACTATAGGGCGGGGCCATACTCGAACCCGAAGGAAGAAAATGAACATTATTGAAGCTAACGTTGCTACCCCGGACGCTCGCGTCGCCATCACCATCGCGCGTTTCAACAACTTTATCAATGACAGCCTGCTGGAAGGTGCAATTGACGCACTGAAACGTATCGGTCAGGTAAAAGATGAAAACATTACCGTTTAATCTTTTGTAGATTGCACTTGCTTAAAAT
nusB	b0416	GTTTTTTTTAATACGACTCACTATAGGGTCAAGGCCTGAAATTAGTAAGGGGAAATCCGTGAAACCTGCTGCTCGTCGCCGCGCTCGTGAGTGTGCCGTCCAGGCGCTCTACTCCTGGCAGTTGTCCCAGAACGACATCGCTGATGTTGAATACCAGTTCCTGGCTGAACAGGATGTAAAAGACGTTGACGTCCTGTACTTCCGTGAGCTGTAATCTTTTGTAGATTGCACTTGCTTAAAAT
thiL	b0417	GTTTTTTTTAATACGACTCACTATAGGGTTTTCTTTTTTACCTGCTGAGGCATAACGTATGGCATGTGGCGAGTTCTCCCTGATTGCCCGTTATTTTGACCGTGTAAGAAGTTCTCGTCTTGATGTCGAACTGGGCATCGGCGACGATTGCGCACTTCTCAATATCCCCGAGAAACAGACCCTGGCGATCAGCACTGATACGCTGGTGGCGTAATCTTTTGTAGATTGCACTTGCTTAAAAT
pgpA	b0418	GTTTTTTTTAATACGACTCACTATAGGGGCGAACCTGTTACATTAGACTGGAAAGGATATGACCATTTTGCCACGCCATAAAGATGTCGCGAAAAGTCGCCTGAAGATGAGTAATCCGTGGCATCTACTTGCTGTCGGATTCGGAAGTGGATTAAGCCCGATCGTTCCTGGGACGATGGGCTCGCTGGCAGCGATTCCGTTCTGGTATCTGTAATCTTTTGTAGATTGCACTTGCTTAAAAT
yajO	b0419	GTTTTTTTTAATACGACTCACTATAGGGAAGTATGACGAGTATAGCAGGAGTGGCAGCATGCAATACAACCCCTTAGGAAAAACCGACCTTCGCGTTTCCCGACTTTGCCTCGGCTGTATGACCTTTGGCGAGCCAGATCGCGGTAATCACGCATGGACACTGCCGGAAGAAAGCAGCCGTCCCATAATTAAACGTGCACTGGAAGGCGGCTAATCTTTTGTAGATTGCACTTGCTTAAAAT
dxs	b0420	GTTTTTTTTAATACGACTCACTATAGGGAAATAAACAATAAGTATTAATAGGCCCCTGATGAGTTTTGATATTGCCAAATACCCGACCCTGGCACTGGTCGACTCCACCCAGGAGTTACGACTGTTGCCGAAAGAGAGTTTACCGAAACTCTGCGACGAACTGCGCCGCTATTTACTCGACAGCGTGAGCCGTTCCAGCGGGCACTTCGCCTAATCTTTTGTAGATTGCACTTGCTTAAAAT
ispA	b0421	GTTTTTTTTAATACGACTCACTATAGGGTCTAACCCCTTTTACACCGGACAATGAGTAATGGACTTTCCGCAGCAACTCGAAGCCTGCGTTAAGCAGGCCAACCAGGCGCTGAGCCGTTTTATCGCCCCACTGCCCTTTCAGAACACTCCCGTGGTCGAAACCATGCAGTATGGCGCATTATTAGGTGGTAAGCGCCTGCGACCTTTCCTGTAATCTTTTGTAGATTGCACTTGCTTAAAAT
xseB	b0422	GTTTTTTTTAATACGACTCACTATAGGGGCGAAAAATATTGAGAGTCAGACATTCATTATGCCGAAGAAAAATGAGGCGCCCGCCAGCTTTGAAAAGGCGCTGAGCGAGCTGGAACAGATTGTAACCCGTCTGGAAAGTGGCGACCTGCCGCTGGAAGAGGCGCTGAACGAGTTCGAACGCGGCGTGCAGCTGGCACGTCAGGGGCAGGCCTAATCTTTTGTAGATTGCACTTGCTTAAAAT
thiI	b0423	GTTTTTTTTAATACGACTCACTATAGGGCTTAAGGCTTGCCAACGAACCATTGCCGCCATGAAGTTTATCATTAAATTGTTCCCGGAAATCACCATCAAAAGCCAATCTGTGCGCTTGCGCTTTATAAAAATCCTTACCGGGAACATTCGTAACGTTTTAAAGCACTATGATGAGACGCTCGCTGTCGTCCGCCACTGGGATAACATCGAATAATCTTTTGTAGATTGCACTTGCTTAAAAT
yajL	b0424	GTTTTTTTTAATACGACTCACTATAGGGTTGAAATGGTAAAAAGAAAGGAGAGTGAATATGAGCGCATCGGCACTGGTTTGCCTCGCCCCTGGTAGTGAAGAGACTGAAGCCGTCACCACTATCGATCTGCTGGTTCGCGGCGGTATCAAAGTCACCACTGCCAGCGTCGCCAGCGATGGTAACCTGGCGATTACCTGCTCGCGCGGCGTGTAATCTTTTGTAGATTGCACTTGCTTAAAAT
panE	b0425	GTTTTTTTTAATACGACTCACTATAGGGACCCGGAGTGGTTGCGGGTGAGGAGGAACAATGAAAATTACCGTATTGGGATGCGGTGCCTTAGGGCAATTATGGCTTACAGCACTTTGCAAACAGGGTCATGAAGTTCAGGGCTGGCTGCGCGTACCGCAACCTTATTGTAGCGTGAATCTGGTTGAGACAGATGGTTCGATATTTAACGAATAATCTTTTGTAGATTGCACTTGCTTAAAAT
yajQ	b0426	GTTTTTTTTAATACGACTCACTATAGGGTTCGCATCAAAAATGAAGGGAGAGGAAAAGATGCCATCTTTCGATATTGTCTCTGAAGTTGATCTTCAGGAAGCACGTAACGCGGTCGATAACGCGAGCCGCGAAGTGGAGTCCCGTTTTGACTTCCGTAACGTTGAAGCCTCATTTGAGCTGAACGACGCCAGCAAAACCATCAAAGTGTTGTAATCTTTTGTAGATTGCACTTGCTTAAAAT
yajR	b0427	GTTTTTTTTAATACGACTCACTATAGGGACTAGTCGCGAATTTAAAACAGAGGTGGTAATGAACGATTATAAAATGACGCCAGGTGAGAGGCGCGCGACCTGGGGTTTAGGGACCGTATTCTCGTTGCGCATGCTGGGCATGTTTATGGTTCTGCCGGTTCTGACCACGTACGGCATGGCTCTGCAAGGTGCCAGCGAAGCATTAATCGGTTAATCTTTTGTAGATTGCACTTGCTTAAAAT
cyoE	b0428	GTTTTTTTTAATACGACTCACTATAGGGCAACATGATGATGCACTAAGAGCGGCGGTTATGATGTTTAAGCAATACCTGCAAGTAACGAAACCAGGCATCATCTTTGGCAACCTGATCTCGGTGATTGGGGGATTCCTGCTGGCCTCAAAGGGCAGCATTGATTATCCCCTGTTTATCTACACGCTGGTTGGGGTGTCACTGGTTGTGGCGTAATCTTTTGTAGATTGCACTTGCTTAAAAT
cyoD	b0429	GTTTTTTTTAATACGACTCACTATAGGGCACTGTTGTTTATCTGATGGGGGCGATGTAATGAGTCATTCTACCGATCACAGCGGCGCGTCCCATGGCAGCGTAAAAACCTACATGACAGGCTTTATCCTGTCGATCATTCTGACGGTGATTCCGTTCTGGATGGTGATGACAGGAGCTGCCTCTCCGGCCGTAATTCTGGGAACAATCCTGTAATCTTTTGTAGATTGCACTTGCTTAAAAT
cyoC	b0430	GTTTTTTTTAATACGACTCACTATAGGGTCGATGAGATTACTAAGGCAGGGCTGAAAAATGGCAACTGATACTTTGACGCACGCGACTGCCCACGCGCACGAACACGGGCACCACGATGCAGGCGGAACCAAAATCTTCGGATTTTGGATCTACCTGATGAGCGACTGCATTCTGTTCTCTATCTTGTTTGCTACCTATGCCGTTCTGGTGTAATCTTTTGTAGATTGCACTTGCTTAAAAT
cyoB	b0431	GTTTTTTTTAATACGACTCACTATAGGGGCCCATTAAAGGGGTTGAGGAAGAATAAAGATGTTCGGAAAATTATCACTTGATGCAGTCCCGTTCCATGAACCTATCGTCATGGTTACGATCGCTGGCATTATTTTGGGAGGTCTGGCGCTCGTTGGCCTGATCACTTACTTCGGTAAGTGGACCTACCTGTGGAAAGAGTGGCTGACCTCCTAATCTTTTGTAGATTGCACTTGCTTAAAAT
cyoA	b0432	GTTTTTTTTAATACGACTCACTATAGGGCACCAGATCCCGTGGAATTGAGGTCGTTAAATGAGACTCAGGAAATACAATAAAAGTTTGGGATGGTTGTCATTATTTGCAGGCACTGTATTGCTCAGTGGCTGTAATTCTGCGCTGTTAGATCCCAAAGGACAGATTGGTCTGGAGCAACGTTCACTGATACTGACGGCATTTGGCCTGATGTAATCTTTTGTAGATTGCACTTGCTTAAAAT
ampG	b0433	GTTTTTTTTAATACGACTCACTATAGGGGCCCGGTGCAAGCCGGGCCTGTAGACGCCCATGTCCAGTCAATATTTACGTATTTTTCAACAGCCGCGTTCAGCCATATTGCTGATCCTGGGTTTTGCTTCCGGGCTACCGCTCGCCCTGACATCCGGTACCTTACAGGCCTGGATGACGGTCGAGAATATCGATCTCAAAACCATTGGTTTCTAATCTTTTGTAGATTGCACTTGCTTAAAAT
yajG	b0434	GTTTTTTTTAATACGACTCACTATAGGGACACGCTTAAGAGTCTCTGAGAGCCCGAACATGTTCAAAAAAATCCTCTTCCCGTTAGTTGCTCTGTTTATGCTTGCAGGATGCGCAAAACCGCCAACAACTATTGAAGTTTCCCCGACGATTACACTGCCACAGCAGGATCCAAGCCTGATGGGCGTCACCGTAAGCATTAATGGTGCCGATTAATCTTTTGTAGATTGCACTTGCTTAAAAT
bolA	b0435	GTTTTTTTTAATACGACTCACTATAGGGACATCTCAGCGTTGTCGGAGGAGATATTTCATGATGATACGTGAGCGGATAGAAGAAAAATTAAGGGCGGCGTTCCAACCCGTATTCCTCGAAGTAGTGGATGAAAGCTATCGTCACAATGTCCCAGCCGGCTCTGAAAGCCATTTTAAAGTTGTGCTGGTCAGCGATCGTTTTACGGGTGAATAATCTTTTGTAGATTGCACTTGCTTAAAAT
tig	b0436	GTTTTTTTTAATACGACTCACTATAGGGCCGAGCACTGTGATTTTTTGAGGTAACAAGATGCAAGTTTCAGTTGAAACCACTCAAGGCCTTGGCCGCCGTGTAACGATTACTATCGCTGCTGACAGCATCGAGACCGCTGTTAAAAGCGAGCTGGTCAACGTTGCGAAAAAAGTACGTATTGACGGCTTCCGCAAAGGCAAAGTGCCAATGTAATCTTTTGTAGATTGCACTTGCTTAAAAT
clpP	b0437	GTTTTTTTTAATACGACTCACTATAGGGGGTTTTTTCAATTTTATCCAGGAGACGGAAATGTCATACAGCGGCGAACGAGATAACTTTGCACCCCATATGGCGCTGGTGCCGATGGTCATTGAACAGACCTCACGCGGTGAGCGCTCTTTTGATATCTATTCTCGTCTACTTAAGGAACGCGTCATTTTTCTGACTGGCCAGGTTGAAGACTAATCTTTTGTAGATTGCACTTGCTTAAAAT
clpX	b0438	GTTTTTTTTAATACGACTCACTATAGGGGCACAAAGAACAAAGAAGAGGTTTTGACCCATGACAGATAAACGCAAAGATGGCTCAGGCAAATTGCTGTATTGCTCTTTTTGCGGCAAAAGCCAGCATGAAGTGCGCAAGCTGATTGCCGGTCCATCCGTGTATATCTGCGACGAATGTGTTGATTTATGTAACGACATCATTCGCGAAGAGTAATCTTTTGTAGATTGCACTTGCTTAAAAT
lon	b0439	GTTTTTTTTAATACGACTCACTATAGGGCTGGCGGAAATTAAACTAAGAGAGAGCTCTATGAATCCTGAGCGTTCTGAACGCATTGAAATCCCCGTATTGCCGCTGCGCGATGTGGTGGTTTATCCGCACATGGTCATCCCCTTATTTGTCGGGCGGGAAAAATCTATCCGTTGTCTGGAAGCGGCGATGGACCATGATAAAAAAATTATGTAATCTTTTGTAGATTGCACTTGCTTAAAAT
hupB	b0440	GTTTTTTTTAATACGACTCACTATAGGGGCGATATAAATTATAAAGAGGAAGAGAAGAGTGAATAAATCTCAATTGATCGACAAGATTGCTGCAGGGGCTGATATCTCTAAAGCTGCGGCTGGCCGTGCGTTAGATGCTATTATTGCTTCCGTAACTGAATCTCTGAAAGAAGGGGATGATGTAGCACTGGTAGGTTTTGGTACTTTTGCCTAATCTTTTGTAGATTGCACTTGCTTAAAAT
ppiD	b0441	GTTTTTTTTAATACGACTCACTATAGGGCAGTCATCTACAGCGGAGTGTTGTTACACCATGATGGACAGCTTACGCACGGCTGCAAACAGTCTCGTGCTCAAGATTATTTTCGGTATCATTATCGTGTCGTTCATATTGACCGGCGTGAGTGGTTACCTGATTGGCGGAGGCAATAACTACGCCGCAAAAGTGAATGACCAGGAAATCAGCTAATCTTTTGTAGATTGCACTTGCTTAAAAT
ybaV	b0442	GTTTTTTTTAATACGACTCACTATAGGGTCCACTGTTAACAAACAAGGAGAAAACAGTATGAAACACGGAATTAAAGCACTGCTCATTACCCTGTCCCTGGCCTGTGCCGGAATGTCTCATAGCGCGCTGGCGGCAGCTTCTGTGGCGAAACCGACGGCGGTAGAAACCAAAGCGGAAGCTCCTGCAGCACAAAGTAAAGCAGCAGTACCGTAATCTTTTGTAGATTGCACTTGCTTAAAAT
fadM	b0443	GTTTTTTTTAATACGACTCACTATAGGGCTTATAACAACAACGTAAGGTTATTGCGCTATGCAAACACAAATCAAAGTTCGTGGATATCATCTCGACGTTTACCAGCACGTCAACAACGCCCGCTACCTTGAATTTCTCGAAGAAGCCCGCTGGGATGGGTTGGAAAATAGCGACAGTTTTCAGTGGATGACGGCCCATAACATCGCCTTCTAATCTTTTGTAGATTGCACTTGCTTAAAAT
queC	b0444	GTTTTTTTTAATACGACTCACTATAGGGAACGCTTTTATTGTTCAAGCAGGATTATCTATGAAACGTGCTGTCGTTGTGTTCAGTGGAGGTCAGGATTCCACCACCTGTCTGGTGCAGGCATTACAACAATATGATGAAGTCCATTGCGTGACGTTCGATTACGGTCAGCGGCATCGCGCAGAAATCGACGTGGCACGCGAACTGGCGCTGTAATCTTTTGTAGATTGCACTTGCTTAAAAT
ybaE	b0445	GTTTTTTTTAATACGACTCACTATAGGGAATAGTTAAATAATATTGTTCCGGGTTTATATGCGATTGCTCAACCGTCTTAACCAGTATCAACGTCTGTGGCAACCTTCCGCCGGAAAGCCGCAAACCGTCACCGTCAGCGAACTGGCCGAACGCTGTTTTTGCAGCGAACGCCATGTTCGTACGCTGTTGCGTCAGGCACAGGAGGCGGGATAATCTTTTGTAGATTGCACTTGCTTAAAAT
cof	b0446	GTTTTTTTTAATACGACTCACTATAGGGCATTAACCGTGTCACAGAGTGGAGAAAGAAATGGCTCGTCTGGCAGCATTTGATATGGATGGCACTTTATTGATGCCCGACCATCATTTAGGTGAGAAAACCCTCTCTACTTTGGCGCGACTGCGTGAACGCGACATTACCCTCACTTTTGCCACGGGGCGTCATGCGCTGGAGATGCAGCATTAATCTTTTGTAGATTGCACTTGCTTAAAAT
ybaO	b0447	GTTTTTTTTAATACGACTCACTATAGGGAAAGAGAAAAAAATTCTCTGTGGAAGGGCTATGTTAGATAAAATTGACCGTAAGCTGCTGGCCTTACTGCAGCAGGATTGCACCCTCTCTTTGCAGGCACTGGCTGAAGCCGTTAATCTGACAACCACCCCTTGCTGGAAGCGCCTGAAACGGCTGGAGGACGACGGTATCCTTATCGGCAAATAATCTTTTGTAGATTGCACTTGCTTAAAAT
mdlA	b0448	GTTTTTTTTAATACGACTCACTATAGGGAATATCCAGAATCAGGTCAGGACACAACGCGTGCGATTATTTGCTCAATTAAGCTGGTATTTCCGTCGGGAATGGCGTCGCTATCTCGGGGCTGTCGCCTTGCTTGTCATTATCGCGATGCTGCAACTGGTTCCGCCAAAAGTGGTTGGTATTGTTGTCGATGGCGTGACAGAACAACACTTTTAATCTTTTGTAGATTGCACTTGCTTAAAAT
mdlB	b0449	GTTTTTTTTAATACGACTCACTATAGGGACGCTCCGGAAAATCGCGAGGAGGCCGTCGATGCGTAGTTTTAGCCAACTGTGGCCGACTCTCAAGCGCCTGTTAGCGTACGGTTCGCCGTGGCGTAAACCGCTGGGGATTGCGGTCCTGATGATGTGGGTTGCGGCGGCGGCAGAAGTCAGTGGGCCGCTGCTTATCAGCTATTTTATCGACTAATCTTTTGTAGATTGCACTTGCTTAAAAT
glnK	b0450	GTTTTTTTTAATACGACTCACTATAGGGCCATTACCGAATTCTGACCGGAGGGGATCTATGAAGCTGGTGACCGTGATAATCAAACCATTCAAGCTGGAAGACGTTCGTGAAGCGTTATCTTCCATTGGTATTCAGGGCCTGACCGTCACCGAAGTGAAAGGTTTCGGGCGTCAGAAAGGGCATGCCGAGCTGTACCGGGGGGCGGAATACTAATCTTTTGTAGATTGCACTTGCTTAAAAT
amtB	b0451	GTTTTTTTTAATACGACTCACTATAGGGATCTCTGGCACACAGCAACAGGAACGAAAAATGAAGATAGCGACGATAAAAACTGGGCTTGCTTCACTGGCGATGCTTCCGGGACTGGTAATGGCTGCACCTGCGGTGGCCGATAAAGCCGACAATGCGTTTATGATGATTTGTACTGCGCTGGTGCTGTTTATGACTATTCCGGGGATTGCCTAATCTTTTGTAGATTGCACTTGCTTAAAAT
tesB	b0452	GTTTTTTTTAATACGACTCACTATAGGGGCTGCGGCAGCTTTGTTACTGGAGAGTTATATGAGTCAGGCGCTAAAAAATTTACTGACATTGTTAAATCTGGAAAAAATTGAGGAAGGACTCTTTCGCGGCCAGAGTGAAGATTTAGGTTTACGCCAGGTGTTTGGCGGCCAGGTCGTGGGTCAGGCCTTGTATGCTGCAAAAGAGACCGTCTAATCTTTTGTAGATTGCACTTGCTTAAAAT
ybaY	b0453	GTTTTTTTTAATACGACTCACTATAGGGCGCTGGTGCATTGATAATAAGGAGAAATGAATGAAACTCGTGCACATGGCCAGTGGTTTAGCGGTTGCGATTGCGTTGGCGGCTTGCGCAGATAAAAGCGCGGATATTCAGACGCCAGCACCGGCTGCAAATACGTCTATTTCAGCAACACAACAACCAGCTATCCAGCAACCGAATGTCTCCTAATCTTTTGTAGATTGCACTTGCTTAAAAT
ybaZ	b0454	GTTTTTTTTAATACGACTCACTATAGGGCCCGGCTAATTGCAACCCATCGCGTGCCAGATGCTGGTTTCTTGCGCAATGCGACTTCACTCGGGCGTTTTTCCAGATTATGCTGAAAAATTACCTCAGGAAGAAAAGATGGAAAAAGAAGATTCATTTCCCCAACGCGTCTGGCAAATCGTCGCCGCTATTCCCGAAGGCTATGTCACCACTTAATCTTTTGTAGATTGCACTTGCTTAAAAT
ybaA	b0456	GTTTTTTTTAATACGACTCACTATAGGGGCTGCGCAGTACGCTTCGGAGGTATGTCTGATGAAGTATGTTGATGGTTTTGTGGTTGCCGTTCCTGCCGATAAAAAGGATGCCTATCGGGAAATGGCCGCTAAGGCTGCGCCATTGTTTAAAGAGTTTGGCGCGCTTCGTATTGTCGAATGCTGGGCCAGCGATGTACCGGATGGCAAAGTGTAATCTTTTGTAGATTGCACTTGCTTAAAAT
ylaB	b0457	GTTTTTTTTAATACGACTCACTATAGGGTCCCTACACTGTGTTAATAAGGATATGCTGGTGAGAACACGACATCTGGTCGGCCTTATTTCGGGAGTACTGATTCTTTCAGTATTGCTGCCTGTCGGCTTAAGCATCTGGCTGGCCCATCAGCAGGTAGAAACATCGTTTATTGAAGAGCTGGATACCTATTCCTCCCGCGTCGCTATTCGATAATCTTTTGTAGATTGCACTTGCTTAAAAT
ylaC	b0458	GTTTTTTTTAATACGACTCACTATAGGGGGAAAGTTGCAGATACCACGAAGGCAAACGATGACCGAAATACAACGCCTGCTGACCGAAACGATTGAGTCTCTGAATACCCGCGAAAAACGCGACAACAAACCCCGCTTTAGTATCAGTTTTATCCGTAAACATCCGGGGCTGTTTATCGGTATGTACGTTGCTTTTTTTGCCACCCTGGCGTAATCTTTTGTAGATTGCACTTGCTTAAAAT
maa	b0459	GTTTTTTTTAATACGACTCACTATAGGGTGCCGCATTTTCAGCAACCGGAGGTCAGTAATGAGCACAGAAAAAGAAAAGATGATTGCTGGTGAGTTGTATCGCTCGGCAGATGAGACGTTATCTCGCGATCGCCTGCGCGCTCGTCAGCTTATTCACCGATACAATCATTCCCTGGCGGAAGAGCACACATTACGCCAGCAAATTCTCGCTTAATCTTTTGTAGATTGCACTTGCTTAAAAT
hha	b0460	GTTTTTTTTAATACGACTCACTATAGGGGTTAGAATTATTACAACCATAGGTAGAAGTATGTCCGAAAAACCTTTAACGAAAACCGATTATTTAATGCGTTTACGTCGTTGCCAGACAATTGACACGCTGGAGCGTGTTATCGAGAAAAATAAATACGAATTATCAGATAATGAACTGGCGGTATTTTACTCAGCCGCAGATCACCGCCTCTAATCTTTTGTAGATTGCACTTGCTTAAAAT
tomB	b0461	GTTTTTTTTAATACGACTCACTATAGGGTTAGTTCAACCGCTAAGAAGGGGACGCGTTATGGATGAATACTCACCCAAAAGACATGATATCGCACAGCTTAAGTTTCTCTGTGAAACCCTGTATCATGACTGCCTTGCAAACCTTGAAGAAAGCAATCATGGCTGGGTAAACGACCCAACCTCGGCGATCAACCTCCAGTTGAATGAACTGTAATCTTTTGTAGATTGCACTTGCTTAAAAT
acrB	b0462	GTTTTTTTTAATACGACTCACTATAGGGAGTCTTAACTTAAACAGGAGCCGTTAAGACATGCCTAATTTCTTTATCGATCGCCCGATTTTTGCGTGGGTGATCGCCATTATCATCATGTTGGCAGGGGGGCTGGCGATCCTCAAACTGCCGGTGGCGCAATATCCTACGATTGCACCGCCGGCAGTAACGATCTCCGCCTCCTACCCCGGCTAATCTTTTGTAGATTGCACTTGCTTAAAAT
acrA	b0463	GTTTTTTTTAATACGACTCACTATAGGGAATTTGAAATCGGACACTCGAGGTTTACATATGAACAAAAACAGAGGGTTTACGCCTCTGGCGGTCGTTCTGATGCTCTCAGGCAGCTTAGCCCTAACAGGATGTGACGACAAACAGGCCCAACAAGGTGGCCAGCAGATGCCCGCCGTTGGCGTAGTAACAGTCAAAACTGAACCTCTGCAGTAATCTTTTGTAGATTGCACTTGCTTAAAAT
acrR	b0464	GTTTTTTTTAATACGACTCACTATAGGGTAAATCTAACGCCTGTAAATTCACGAACATATGGCACGAAAAACCAAACAAGAAGCGCAAGAAACGCGCCAACACATCCTCGATGTGGCTCTACGTCTTTTCTCACAGCAGGGGGTATCATCCACCTCGCTGGGCGAGATTGCAAAAGCAGCTGGCGTTACGCGCGGTGCAATCTACTGGCATTAATCTTTTGTAGATTGCACTTGCTTAAAAT
mscK	b0465	GTTTTTTTTAATACGACTCACTATAGGGGTTCTTCAGGTTCAGAAACCTTCATTCATCATGACTATGTTCCAGTATTACAAACGATCACGGCATTTTGTTTTTTCAGCATTTATTGCTTTTGTTTTTGTCTTGTTATGCCAGAACACGGCGTTTGCGCGGGCGTCATCGAATGGTGATCTGCCGACAAAAGCGGACCTGCAGGCGCAACTTTAATCTTTTGTAGATTGCACTTGCTTAAAAT
ybaM	b0466	GTTTTTTTTAATACGACTCACTATAGGGCGCGTTTAACCCGCTAGCAATGGAGAGAATATGTCACTGGAAAATGCCCCTGACGATGTCAAACTGGCTGTCGATTTGATTGTGCTGCTGGAGGAAAATCAGATCCCTGCCAGTACCGTGCTGCGCGCGCTGGATATTGTAAAGCGTGATTATGAAAAGAAATTAACGCGCGATGATGAGGCGTAATCTTTTGTAGATTGCACTTGCTTAAAAT
priC	b0467	GTTTTTTTTAATACGACTCACTATAGGGAACAATTATCATTTTCATTGAGGTCTTATCGTGAAAACCGCCCTGCTGCTGGAAAAACTGGAAGGACAGCTCGCTACGCTGCGTCAGCGTTGTGCCCCGGTGTCACAGTTCGCCACGCTAAGTGCTCGTTTCGACAGGCATCTTTTTCAGACTCGTGCGACAACACTACAGGCTTGTCTCGACTAATCTTTTGTAGATTGCACTTGCTTAAAAT
ybaN	b0468	GTTTTTTTTAATACGACTCACTATAGGGTAGCCACTCTGTAAGCTGACAACACTCAATATGCAACGAATCATTTTAATCATCATTGGCTGGCTGGCGGTAGTGCTGGGTACGCTGGGCGTGGTATTACCGGTATTACCGACGACGCCGTTTATCCTGCTGGCGGCCTGGTGCTTTGCCCGTTCTTCCCCGCGCTTTCACGCCTGGTTGCTGTAATCTTTTGTAGATTGCACTTGCTTAAAAT
apt	b0469	GTTTTTTTTAATACGACTCACTATAGGGAGTACCACCGTAACAAGCAGGCATACACTTATGACCGCGACTGCACAGCAGCTTGAGTATCTCAAAAATAGCATCAAAAGCATTCAGGACTACCCAAAACCCGGCATTCTTTTCCGCGATGTCACCAGCTTACTGGAAGACCCGAAAGCTTACGCTCTCAGCATCGACTTGCTGGTTGAGCGTTAATCTTTTGTAGATTGCACTTGCTTAAAAT
dnaX	b0470	GTTTTTTTTAATACGACTCACTATAGGGATCCACCTTCCAGCGTTTCAGAGCCTGCCAATGAGTTATCAGGTCTTAGCCCGAAAATGGCGCCCACAAACCTTTGCTGACGTCGTCGGCCAGGAACATGTGCTGACCGCACTGGCGAACGGCTTGTCGTTAGGGCGTATTCATCATGCTTATCTTTTTTCCGGCACCCGTGGCGTCGGAAAATAATCTTTTGTAGATTGCACTTGCTTAAAAT
ybaB	b0471	GTTTTTTTTAATACGACTCACTATAGGGTCATCCTTAACGTGATTGAGAGAGAAACCTATGTTTGGTAAAGGCGGTCTGGGTAACCTGATGAAGCAAGCCCAGCAGATGCAAGAAAAAATGCAGAAAATGCAGGAAGAGATCGCGCAGCTGGAAGTCACCGGCGAATCTGGCGCAGGTCTGGTAAAAGTGACCATCAACGGTGCACACAACTAATCTTTTGTAGATTGCACTTGCTTAAAAT
recR	b0472	GTTTTTTTTAATACGACTCACTATAGGGGCTGCCGCCTGGCTTTAAGATGCCGTTCTGATGCAAACCAGCCCGCTGTTAACACAGCTTATGGAAGCACTGCGCTGTCTGCCGGGCGTTGGCCCGAAGTCGGCGCAGCGTATGGCGTTCACGCTGCTTCAGCGCGATCGTAGCGGCGGGATGCGTCTGGCGCAGGCGCTCACCCGGGCGATGTAATCTTTTGTAGATTGCACTTGCTTAAAAT
htpG	b0473	GTTTTTTTTAATACGACTCACTATAGGGCTTAAAATGGCATTATTGAGGTAGACCTACATGAAAGGACAAGAAACTCGTGGTTTTCAGTCAGAAGTGAAACAGCTTCTGCACCTGATGATCCATTCTCTCTATTCCAATAAAGAAATCTTCCTGCGTGAGCTTATCTCTAACGCCTCCGATGCGGCGGACAAGCTGCGTTTCCGTGCGCTCTAATCTTTTGTAGATTGCACTTGCTTAAAAT
adk	b0474	GTTTTTTTTAATACGACTCACTATAGGGAATTCGACACATTTTAAGGGGATTTTCGCAATGCGTATCATTCTGCTTGGCGCTCCGGGCGCGGGGAAAGGGACTCAGGCTCAGTTCATCATGGAGAAATATGGTATTCCGCAAATCTCCACTGGCGATATGCTGCGTGCTGCGGTCAAATCTGGCTCCGAGCTGGGTAAACAAGCAAAAGACTAATCTTTTGTAGATTGCACTTGCTTAAAAT
hemH	b0475	GTTTTTTTTAATACGACTCACTATAGGGATCAACAAGTTGAATCGATAAGAGGCGGTAATGCGTCAGACTAAAACCGGTATCCTGCTGGCAAACCTGGGTACGCCCGATGCCCCCACACCTGAAGCGGTAAAACGCTATCTGAAACAATTTTTAAGCGACAGACGCGTGGTTGATACCTCACGGTTGTTATGGTGGCCATTGCTGCGCGGCTAATCTTTTGTAGATTGCACTTGCTTAAAAT
aes	b0476	GTTTTTTTTAATACGACTCACTATAGGGACAATGACGTAATTTGAAAGGAGTTTTTGTATGAAGCCGGAAAACAAACTACCTGTTCTGGACCTTATTTCTGCTGAAATGAAGACCGTTGTGAATACTCTTCAGCCGGATTTACCGCCCTGGCCCGCAACGGGAACGATTGCTGAGCAACGACAGTATTACACGCTTGAGCGCCGATTCTGGTAATCTTTTGTAGATTGCACTTGCTTAAAAT
gsk	b0477	GTTTTTTTTAATACGACTCACTATAGGGCCGCTCAGTTAACCACCCGTAAAAACAACCATGAAATTTCCCGGTAAACGTAAATCCAAACATTACTTCCCCGTAAACGCACGCGATCCGCTGCTTCAGCAATTCCAGCCAGAAAACGAAACCAGCGCTGCCTGGGTAGTGGGTATCGATCAAACGCTGGTCGATATTGAAGCGAAAGTGGATTAATCTTTTGTAGATTGCACTTGCTTAAAAT
ybaL	b0478	GTTTTTTTTAATACGACTCACTATAGGGGGACAATAACCACCAGGAAAAGGAGACGGAATGCATCACGCCACCCCGCTTATCACCACCATTGTTGGCGGCCTTGTGCTCGCCTTTATCCTCGGCATGCTGGCCAATAAACTACGTATTTCTCCTCTGGTGGGATATCTGTTAGCGGGTGTGCTGGCAGGACCATTCACTCCGGGCTTTGTTTAATCTTTTGTAGATTGCACTTGCTTAAAAT
fsr	b0479	GTTTTTTTTAATACGACTCACTATAGGGACATCGCAACCCTGAAAAAGTGACTTTCCTATGGCAATGAGTGAACAACCCCAGCCTGTGGCGGGCGCGGCTGCGTCAACGACCAAGGCCCGAACATCGTTTGGTATTTTAGGTGCTATCAGCCTCTCACATCTGCTGAACGACATGATCCAATCGCTGATTCTGGCGATTTATCCGCTGCTTTAATCTTTTGTAGATTGCACTTGCTTAAAAT
ushA	b0480	GTTTTTTTTAATACGACTCACTATAGGGACACGTTGAAATCAGGTCAGGGAGAGAAGTATGAAATTATTGCAGCGGGGCGTGGCGTTAGCGCTGTTAACCACATTTACACTGGCGAGTGAAACTGCTCTGGCGTATGAGCAGGATAAAACCTACAAAATTACAGTTCTGCATACCAATGATCATCATGGGCATTTTTGGCGCAATGAATATTAATCTTTTGTAGATTGCACTTGCTTAAAAT
ybaK	b0481	GTTTTTTTTAATACGACTCACTATAGGGCGTTTTTTTGTTTAAGGCAGGAAAATTACCATGACACCCGCAGTTAAATTACTCGAAAAAAACAAGATTTCGTTTCAAATCCATACCTACGAGCACGATCCGGCTGAAACCAATTTTGGCGATGAAGTCGTCAAAAAATTAGGTTTGAATCCGGATCAGGTCTACAAAACGCTGCTGGTGGCATAATCTTTTGTAGATTGCACTTGCTTAAAAT
ybaP	b0482	GTTTTTTTTAATACGACTCACTATAGGGCTAGCATGATATTTCACAAAGGGAGGTCGTATGGATCTGTTGTACCGGGTAAAAACGCTTTGGGCCGCGCTGCGCGGTAATCATTACACCTGGCCTGCCATCGATATCACCCTCCCCGGCAATCGCCATTTTCATCTGATTGGCAGTATTCATATGGGTAGCCACGATATGGCTCCCCTGCCCTAATCTTTTGTAGATTGCACTTGCTTAAAAT
ybaQ	b0483	GTTTTTTTTAATACGACTCACTATAGGGCTATTCACAAGGAAGCAACAGTTAAAAACCATGAAACAGGCAACAAGAAAACCGACGACACCCGGAGATATTCTTCTCTATGAATATCTGGAACCGCTCGATTTGAAAATCAATGAGTTAGCAGAGTTGCTGCATGTTCATCGTAATAGCGTCAGTGCACTGATCAATAACAATCGTAAACTCTAATCTTTTGTAGATTGCACTTGCTTAAAAT
copA	b0484	GTTTTTTTTAATACGACTCACTATAGGGCCAGTCAAAACTGTCTTAAAGGAGTGTTTTATGTCACAAACTATCGACCTGACCCTGGACGGCCTGTCCTGCGGTCACTGCGTTAAACGCGTGAAAGAAAGTCTTGAACAGCGTCCGGATGTTGAGCAGGCGGATGTGTCTATCACTGAAGCGCACGTTACCGGGACTGCCAGTGCAGAACAGTAATCTTTTGTAGATTGCACTTGCTTAAAAT
glsA	b0485	GTTTTTTTTAATACGACTCACTATAGGGCCCGCATCTATAAAAAGGAGTTAACAAAAGATGTTAGATGCAAACAAATTACAGCAGGCAGTGGATCAGGCTTACACCCAATTTCACTCACTTAACGGCGGACAAAATGCCGATTACATTCCCTTTCTGGCGAATGTACCAGGTCAACTGGCGGCAGTGGCTATCGTGACCTGCGATGGCAACTAATCTTTTGTAGATTGCACTTGCTTAAAAT
ybaT	b0486	GTTTTTTTTAATACGACTCACTATAGGGACTCGGCTATAACGTGTTTAAGGGCTGATCATGATGAACACGGAAGGTAATAACGGTAACAAACCTCTCGGTCTATGGAACGTCGTTTCCATCGGCATTGGGGCAATGGTGGGGGCGGGGATCTTCGCGCTGCTGGGGCAGGCTGCATTGCTAATGGAAGCCTCGACCTGGGTCGCCTTTGCTTAATCTTTTGTAGATTGCACTTGCTTAAAAT
cueR	b0487	GTTTTTTTTAATACGACTCACTATAGGGTAACAAAGCACAGGAGGCGTTGCGCGAACGATGAACATCAGCGATGTAGCAAAAATTACCGGCCTGACCAGCAAAGCCATTCGCTTCTATGAAGAGAAGGGGCTGGTGACGCCGCCGATGCGCAGCGAAAACGGTTATCGCACCTACACGCAGCAGCATCTCAACGAACTGACCTTACTGCGCTAATCTTTTGTAGATTGCACTTGCTTAAAAT
ybbJ	b0488	GTTTTTTTTAATACGACTCACTATAGGGGAAAGACAGCGCCAACAAACGGACTCAGCCATGATGGAGTTAATGGTCGTTCATCCACATATTTTCTGGCTCAGTCTCGGCGGTTTGCTGCTGGCAGCCGAGATGCTGGGCGGAAATGGTTATTTGTTGTGGAGCGGCGTGGCAGCGGTGATTACCGGCCTGGTGGTCTGGCTGGTGCCGCTGTAATCTTTTGTAGATTGCACTTGCTTAAAAT
qmcA	b0489	GTTTTTTTTAATACGACTCACTATAGGGTTATGGACGGTACAACAGGAGGTTTTTCCGATGCTTATCTTTATCCCGATTCTCATTTTTGTCGCGCTGGTCATTGTCGGCGCGGGTGTCAAAATCGTACCGCAGGGCTATCAGTGGACAGTAGAACGCTTTGGTCGCTATACCAAAACGTTACAGCCGGGGCTCAGTCTGGTGGTGCCGTTTTAATCTTTTGTAGATTGCACTTGCTTAAAAT
fetA	b0490	GTTTTTTTTAATACGACTCACTATAGGGTTTAGTAAAAATCAGAAAAAGGGAACAGCGATGCAGGAAAATAGTCCTTTGCTTCAGCTACAAAACGTAGGATATCTGGCGGGTGATGCGAAGATTCTTAATAACATCAATTTTTCGCTGCGTGCTGGCGAATTTAAGTTAATTACCGGTCCTTCTGGTTGTGGCAAAAGTACGCTGCTAAAATAATCTTTTGTAGATTGCACTTGCTTAAAAT
fetB	b0491	GTTTTTTTTAATACGACTCACTATAGGGCGCATGCCGGAGAAATGCAGGAAGCACGCTATGAACTCGCATAATATTACTAACGAATCATTAGCACTGGCATTAATGCTGGTGGTGGTGGCAATCTTAATTAGCCATAAAGAAAAACTGGCGCTGGAGAAAGATATTCTCTGGAGCGTCGGGCGAGCGATAATTCAGCTGATTATTGTCGGCTAATCTTTTGTAGATTGCACTTGCTTAAAAT
ybbN	b0492	GTTTTTTTTAATACGACTCACTATAGGGAAGAAAATATCGACAACAGAGAGCGACTCCATGTCCGTAGAAAATATTGTCAACATTAACGAATCTAACCTGCAACAGGTTCTTGAACAGTCGATGACCACTCCGGTGCTGTTCTATTTTTGGTCTGAACGTAGCCAGCACTGTTTGCAGTTAACCCCAATTCTGGAAAGCCTCGCGGCGCAGTAATCTTTTGTAGATTGCACTTGCTTAAAAT
ybbO	b0493	GTTTTTTTTAATACGACTCACTATAGGGTGGCGAAGCAGTTGCAGCCTTTAGTAAATCATGACTCATAAAGCAACGGAGATCCTGACAGGTAAAGTTATGCAAAAATCGGTCTTAATTACCGGATGTTCCAGTGGAATTGGCCTGGAAAGCGCGCTCGAATTAAAACGCCAGGGTTTTCATGTGCTGGCAGGTTGCCGGAAACCGGATGATTAATCTTTTGTAGATTGCACTTGCTTAAAAT
tesA	b0494	GTTTTTTTTAATACGACTCACTATAGGGATGCTCCCCCTGACCGACGGACTTCTTAAGATGATGAACTTCAACAATGTTTTCCGCTGGCATTTGCCCTTCCTGTTCCTGGTCCTGTTAACCTTCCGTGCCGCCGCAGCGGACACGTTATTGATTCTGGGTGATAGCCTGAGCGCCGGGTATCGAATGTCTGCCAGCGCGGCCTGGCCTGCCTAATCTTTTGTAGATTGCACTTGCTTAAAAT
ybbA	b0495	GTTTTTTTTAATACGACTCACTATAGGGGGTTAACAGGACCAGGAACAGGAAGGGCAAATGCCAGCGGAAAACATTGTTGAAGTTCATCATCTTAAGAAGTCCGTCGGTCAGGGGGAGCATGAACTCTCCATCCTCACCGGAGTTGAGCTGGTTGTCAAACGTGGCGAGACCATCGCACTGGTGGGCGAGTCGGGATCGGGTAAGTCAACCTAATCTTTTGTAGATTGCACTTGCTTAAAAT
ybbP	b0496	GTTTTTTTTAATACGACTCACTATAGGGGCTGGTGAACGGGCAGTTGCAGGAGGAAGCATGATTGCACGTTGGTTCTGGCGCGAATGGCGTTCGCCGTCGCTATTAATTGTCTGGCTGGCGCTAAGCCTGGCGGTGGCCTGCGTGCTGGCGCTGGGCAATATCAGCGATCGCATGGAGAAGGGCTTAAGCCAGCAAAGCCGTGAGTTTATGTAATCTTTTGTAGATTGCACTTGCTTAAAAT
rhsD	b0497	GTTTTTTTTAATACGACTCACTATAGGGATATGAACAATAACTAAAAGGGCACTTTATATGAGCGGAAAACCAGCGGCGCGTCAGGGAGATATGACTCAGTATGGCGGTCCCATTGTCCAGGGTTCGGCAGGTGTAAGAATTGGCGCGCCCACCGGCGTGGCGTGCTCGGTGTGTCCGGGCGGGATGACTTCGGGCAACCCGGTAAATCCGTAATCTTTTGTAGATTGCACTTGCTTAAAAT
ybbC	b0498	GTTTTTTTTAATACGACTCACTATAGGGTTTTATTAGTGGGGCCTATAAGGAGATTCAATGAAATATAGTTCAATATTTTCGATGCTTTCATTTTTTATACTATTTGCCTGTAATGAGACAGCTGTTTACGGTTCTGATGAAAACATTATTTTTATGAGGTATGTGGAAAAATTACATTTAGATAAATACTCTGTTAAAAATACGGTAAAATAATCTTTTGTAGATTGCACTTGCTTAAAAT
rhsH	b0499	GTTTTTTTTAATACGACTCACTATAGGGTGTTTTGAATTTCCTACATAGTAAATAATGCTGGCGCTGATGGATGCGGATGGAAACATTGCGTGGAGCGGGGAGTATGATGAGTGGGGCAACCAGCTGAATGAAGAGAACCCGCATCACCTGCACCAGCCGTACCGGCTGCCGGGGCAGCAGTATGATAAGGAGTCGGGGCTGTACTACAACTAATCTTTTGTAGATTGCACTTGCTTAAAAT
ybbD	b0501	GTTTTTTTTAATACGACTCACTATAGGGAGCATAAAAAAACGATAAAGGCTTTACAAGATGCTGGCTATCTCAAGTAATCTATCAAAGATGATAATATTTATTTTTGCTATTATAATCATTGTTGTTTTATGCGTAATTACTTATCTTTATTTATACAAAGATGAATCTCTTGTAAGTAAACATTACATAAACTATATGGCAATACCAGAATAATCTTTTGTAGATTGCACTTGCTTAAAAT
ylbG	b0502	GTTTTTTTTAATACGACTCACTATAGGGAATCCTTATCCAAAACAAGAGGTAACTCTCATGCTTCATACTGCCAATCCCGTCATCAAACACAAAGCCGGTTTGCTCAATCTGGCTGAAGAACTCAGCAACGTATCAAAAGCCTGTAAAATCATGGGCGTTTCGCGTGATACGTTTTATCGTTACCGCGAACTGGTCGCTGAAGGCGGTGTGTAATCTTTTGTAGATTGCACTTGCTTAAAAT
ylbG	b0502	GTTTTTTTTAATACGACTCACTATAGGGTGTCTGGTTACTCCATAACCTTGAGAATCTCAAAAGACGATACTGAACAAATTTTATCAGGTGACGTTCCGTAAAAAGTTGTATGGAGTTCTCGATGCAGTCGGCGCGACTATCAGTACCCCCGCTGAACCCTGGACTATCGGGCCGCCGTACTGGGGCATGTCACCCTGGCGTGCCGCTGGTTAATCTTTTGTAGATTGCACTTGCTTAAAAT
mnmH	b0503	GTTTTTTTTAATACGACTCACTATAGGGCGCAAGCTGATTTGAGGTTCACTTTTAACTATGCAAGAGAGACACACGGAACAGGACTATCGTGCCCTGCTGATTGCTGATACGCCCATTATTGATGTTCGCGCCCCTATCGAGTTTGAGCACGGCGCAATGCCCGCCGCTATCAATCTGCCGTTAATGAATAACGATGAACGCGCCGCCGTTTAATCTTTTGTAGATTGCACTTGCTTAAAAT
allS	b0504	GTTTTTTTTAATACGACTCACTATAGGGACTTGCGGATTTAAAAGGGGATACCTGAAGATGTTCGATCCAGAAACCTTGCGGACTTTCATTGCGGTTGCTGAAACAGGAAGTTTTTCAAAAGCGGCAGAACGATTATGTAAAACCACGGCGACGATCAGTTATCGCATTAAACTTCTGGAAGAGAATACCGGAGTAGCGCTGTTTTTCCGTTAATCTTTTGTAGATTGCACTTGCTTAAAAT
allA	b0505	GTTTTTTTTAATACGACTCACTATAGGGTGAACGGAATTATGTTACAAGGACAAAAAGATGAAACTTCAGGTATTACCGTTAAGTCAGGAAGCCTTTAGTGCTTATGGCGACGTAATCGAAACGCAGCAACGGGATTTTTTCCATATTAACAATGGCCTGGTGGAGCGTTACCACGATTTGGCGCTGGTTGAGATTCTTGAGCAAGACTGTTAATCTTTTGTAGATTGCACTTGCTTAAAAT
allR	b0506	GTTTTTTTTAATACGACTCACTATAGGGGCTCACTTGTAGGTCGGAGTTAACGTAGGTATGACGGAAGTTAGACGGCGCGGCAGGCCAGGACAGGCGGAGCCTGTGGCACAGAAGGGCGCACAGGCGTTAGAGCGGGGAATTGCGATTCTGCAATATTTGGAAAAAAGTGGGGGAAGTTCGTCGGTTAGCGATATTTCTCTCAATCTGGATTAATCTTTTGTAGATTGCACTTGCTTAAAAT
gcl	b0507	GTTTTTTTTAATACGACTCACTATAGGGAATTTTCCAATAAATAGAGGTAGGAATAAAATGGCAAAAATGAGAGCCGTTGACGCGGCAATGTATGTGCTGGAGAAAGAAGGTATCACTACCGCCTTCGGTGTTCCGGGAGCTGCAATCAATCCGTTCTACTCAGCGATGCGTAAGCACGGCGGTATTCGTCACATTCTGGCGCGTCATGTGTAATCTTTTGTAGATTGCACTTGCTTAAAAT
hyi	b0508	GTTTTTTTTAATACGACTCACTATAGGGTTCATGCACTATGAATAAGGGAGATAAATAATGTTACGTTTCTCTGCTAATTTATCGATGTTATTTGGAGAATATGATTTTCTCGCCCGTTTTGAGAAAGCTGCGCAGTGTGGTTTTCGCGGCGTTGAATTTATGTTTCCTTATGACTACGACATTGAAGAATTAAAACATGTGCTGGCGAGTTAATCTTTTGTAGATTGCACTTGCTTAAAAT
glxR	b0509	GTTTTTTTTAATACGACTCACTATAGGGAGGAAAAGCGAAATTTAAAAGAGGTTAATTATGAAACTGGGATTTATTGGCTTAGGCATTATGGGTACACCGATGGCCATTAATCTGGCGCGTGCCGGTCATCAATTACATGTCACGACCATTGGACCGGTTGCTGATGAATTACTGTCACTGGGTGCCGTCAGTGTTGAAACTGCTCGCCAGTAATCTTTTGTAGATTGCACTTGCTTAAAAT
ybbW	b0511	GTTTTTTTTAATACGACTCACTATAGGGTTATTCGATACGTGAAATTAAGAGGGATTTATGGAACATCAGAGAAAACTATTCCAGCAACGCGGCTATAGCGAAGATCTATTGCCGAAAACGCAAAGCCAGCGGACCTGGAAAACATTTAACTATTTTACCTTATGGATGGGTTCGGTTCATAACGTTCCCAATTATGTGATGGTCGGCGGCTAATCTTTTGTAGATTGCACTTGCTTAAAAT
allB	b0512	GTTTTTTTTAATACGACTCACTATAGGGAACCAATCTGTATTTTACAAGGAGTTTGTTATGTCTTTTGATTTAATCATTAAAAACGGCACCGTTATTTTAGAAAACGAAGCTCGCGTTGTAGATATCGCCGTTAAAGGCGGAAAAATTGCTGCTATCGGTCAGGATCTGGGCGATGCAAAAGAAGTTATGGATGCGTCTGGTCTGGTGGTTTAATCTTTTGTAGATTGCACTTGCTTAAAAT
ybbY	b0513	GTTTTTTTTAATACGACTCACTATAGGGCGGCGGGCATTCTCCGGTTAAGGTGTGTTTATGTTCAATTTTGCAGTCAGCCGCGAAAGCCTGTTATCAGGATTTCAGTGGTTTTTCTTTATTTTTTGCAACACGGTTGTGGTTCCTCCTACGCTACTTTCTGCTTTTCAGTTGCCGCAAAGTAGCCTGCTTACGCTCACGCAATATGCTTTTTAATCTTTTGTAGATTGCACTTGCTTAAAAT
glxK	b0514	GTTTTTTTTAATACGACTCACTATAGGGATCGAATAATTTGTTGAAAAAGGATTGATAATGAAGATTGTCATTGCGCCAGACTCTTTTAAAGAGAGCTTAAGTGCAGAAAAATGTTGTCAGGCAATTAAAGCCGGGTTTTCGACCCTCTTTCCCGATGCGAACTATATCTGTTTGCCGATAGCGGATGGCGGCGAAGGGACGGTGGATGCGTAATCTTTTGTAGATTGCACTTGCTTAAAAT
allE	b0515	GTTTTTTTTAATACGACTCACTATAGGGAACTTGCCTGGCAGAAATAAGGAGTCATAAATGGGATATTTAAATAACGTCACCGGTTACCGCGAAGATTTACTGGCTAACCGTGCGATTGTTAAACACGGTAATTTCGCACTGTTAACCCCGGATGGTCTGGTAAAAAATATTATTCCGGGCTTTGAAAATTGTGACGCGACAATCCTCTCCTAATCTTTTGTAGATTGCACTTGCTTAAAAT
allC	b0516	GTTTTTTTTAATACGACTCACTATAGGGGCGCAATAATTATTGAGACAGGACTTTCTTATGATTACACATTTCCGTCAAGCTATAGAAGAAACGCTGCCCTGGCTTTCCTCTTTTGGCGCTGACCCAGCGGGTGGGATGACCCGTTTACTTTATTCGCCGGAATGGCTGGAAACCCAGCAGCAATTTAAAAAAAGAATGGCAGCAAGCGGGTAATCTTTTGTAGATTGCACTTGCTTAAAAT
allD	b0517	GTTTTTTTTAATACGACTCACTATAGGGGCTTCACACCGTCGTTAAAAAGGAAGACAGATGAAAATCAGTCGGGAAACACTCCACCAGCTAATTGAGAATAAACTCTGCCAGGCTGGGTTAAAACGTGAGCACGCTGCAACCGTGGCTGAAGTATTGGTTTACGCCGATGCCAGAGGGATCCACTCTCATGGCGCGGTGCGCGTGGAATACTAATCTTTTGTAGATTGCACTTGCTTAAAAT
fdrA	b0518	GTTTTTTTTAATACGACTCACTATAGGGTGCCATGGGTGCAATTTTTAAGGAGTTGTTATGATCCACGCCTTTATTAAAAAAGGGTGTTTTCAGGATTCGGTCAGTTTAATGATTATTTCACGAAAACTCAGCGAATCAGAAAATGTTGATGATGTTTCCGTAATGATGGGTACGCCCGCCAATAAAGCGTTATTAGATACCACAGGTTTCTAATCTTTTGTAGATTGCACTTGCTTAAAAT
ylbF	b0520	GTTTTTTTTAATACGACTCACTATAGGGAAAGCATGGGTATTGGTTGAGGAACGCGCAATGACGATCATCCATCCTCTGCTTGCCAGTAGTAGCGCACCGAATTATCGCCAGTCCTGGCGGTTAGCGGGAGTGTGGCGGCGGGCGATTAACCTGATGACGGAAAGCGGCGAACTGTTAACGTTGCATCGTCAGGGTAGTGGTTTCGGCCCCTAATCTTTTGTAGATTGCACTTGCTTAAAAT
ybcF	b0521	GTTTTTTTTAATACGACTCACTATAGGGGCTTGGCCAACAATTATTACAAGGAAAACCATGAAAACACTGGTTGTGGCTCTTGGGGGCAACGCCTTACTCCAGCGCGGTGAGGCGCTGACGGCAGAAAATCAATATCGCAATATCGCCAGTGCTGTACCCGCGCTGGCACGCCTGGCCCGTTCTTATCGGTTGGCGATTGTTCACGGCAACTAATCTTTTGTAGATTGCACTTGCTTAAAAT
purK	b0522	GTTTTTTTTAATACGACTCACTATAGGGGCTGGAAAACCCGGACCCGCGAGGTGCGGCATGAAACAGGTTTGCGTCCTCGGTAACGGGCAGTTAGGCCGTATGCTGCGTCAGGCAGGCGAACCGTTAGGCATTGCTGTCTGGCCAGTCGGGCTGGACGCTGAACCGGCGGCGGTGCCTTTTCAACAAAGCGTGATTACCGCTGAGATAGAATAATCTTTTGTAGATTGCACTTGCTTAAAAT
purE	b0523	GTTTTTTTTAATACGACTCACTATAGGGGAGTTGTGCACCACAGGAGTTTTAAGACGCATGTCTTCCCGCAATAATCCGGCGCGTGTCGCCATCGTGATGGGGTCCAAAAGCGACTGGGCTACCATGCAGTTCGCCGCCGAAATCTTCGAAATCCTGAATGTCCCGCACCACGTTGAAGTGGTTTCTGCTCACCGCACCCCCGATAAACTGTAATCTTTTGTAGATTGCACTTGCTTAAAAT
lpxH	b0524	GTTTTTTTTAATACGACTCACTATAGGGCATTGAAAGCGTGACCGTTAGCGAGTAATCGTGGCGACACTCTTTATTGCAGATCTTCATCTCTGCGTGGAAGAACCGGCGATCACCGCCGGTTTTCTGCGTTTTTTAGCGGGGGAAGCCCGCAAGGCCGACGCGCTGTATATTCTTGGCGATCTGTTTGAAGCATGGATTGGCGACGACGATTAATCTTTTGTAGATTGCACTTGCTTAAAAT
ppiB	b0525	GTTTTTTTTAATACGACTCACTATAGGGAGCACCAATCAAACGGAACAGGATGCAAAAATGGTTACTTTCCACACCAATCACGGCGATATTGTCATCAAAACTTTTGACGATAAAGCACCTGAAACAGTTAAAAACTTCCTGGACTACTGCCGCGAAGGTTTTTACAACAACACCATTTTCCACCGTGTTATCAACGGCTTTATGATTCAGTAATCTTTTGTAGATTGCACTTGCTTAAAAT
cysS	b0526	GTTTTTTTTAATACGACTCACTATAGGGTTACCCACACATGTCTAAACGGAATCTTCGATGCTAAAAATCTTCAATACTCTGACACGCCAAAAAGAGGAATTTAAGCCTATTCACGCCGGGGAAGTCGGCATGTACGTGTGTGGAATCACCGTTTACGATCTCTGTCATATCGGTCACGGGCGTACCTTTGTTGCTTTTGACGTGGTTGCGTAATCTTTTGTAGATTGCACTTGCTTAAAAT
ybcI	b0527	GTTTTTTTTAATACGACTCACTATAGGGTAGCATCGACATTTTGCCGAAGCGACCATCATGCCAACCGTTATTACGCACGCCGCCGTTCCCCTATGCATTGGTTTAGGGTTGGGTTCGAAAGTCATCCCTCCGCGTCTGTTATTTGCCGGAATCATCCTGGCGATGCTGCCCGACGCCGACGTATTGTCGTTTAAATTTGGCGTTGCTTACTAATCTTTTGTAGATTGCACTTGCTTAAAAT
ybcJ	b0528	GTTTTTTTTAATACGACTCACTATAGGGTTGAATATCATGATCCACAGGATGAGTAACATGGCGACATTTTCTTTAGGTAAACATCCGCACGTTGAGCTGTGCGACTTGCTGAAACTGGAAGGCTGGAGCGAAAGCGGCGCGCAGGCGAAAATCGCGATTGCCGAAGGCCAGGTGAAAGTCGACGGTGCGGTTGAAACGCGCAAACGCTGCTAATCTTTTGTAGATTGCACTTGCTTAAAAT
folD	b0529	GTTTTTTTTAATACGACTCACTATAGGGATCTACGTAACAGATGGAATCCTCTCTCTGATGGCAGCAAAGATTATTGACGGTAAAACGATTGCGCAGCAGGTGCGCTCTGAAGTTGCTCAAAAAGTTCAGGCGCGTATTGCAGCCGGACTGCGGGCACCAGGACTGGCCGTTGTGCTGGTGGGTAGTAACCCTGCATCGCAAATTTATGTCTAATCTTTTGTAGATTGCACTTGCTTAAAAT
sfmA	b0530	GTTTTTTTTAATACGACTCACTATAGGGGAGTCGATAAATGAGATTGAAGGAATATATATGAAATTAAGATTTATTTCGTCTGCGCTGGCTGCCGCACTATTCGCCGCTACGGGTAGTTATGCTGCCGTTGTAGATGGCGGTACAATTCACTTTGAAGGCGAACTGGTGAATGCTGCCTGTTCAGTGAATACTGACTCGGCAGACCAGGTTTAATCTTTTGTAGATTGCACTTGCTTAAAAT
sfmC	b0531	GTTTTTTTTAATACGACTCACTATAGGGGCCGTCAGGAATACACAAGGCGTATTAACTATGATGACTAAAATAAAGTTATTGATGCTCATTATATTTTATTTAATCATTTCGGCCAGCGCCCATGCTGCCGGAGGGATCGCATTAGGTGCCACGCGTATTATTTATCCCGCTGATGCTAAACAGACTGCGGTATGGATTAGAAATAGCCATTAATCTTTTGTAGATTGCACTTGCTTAAAAT
sfmD	b0532	GTTTTTTTTAATACGACTCACTATAGGGCCGAATCATCTGACAATATCAGAGCTAATTATGAAAATACCCACTACTACGGATATTCCGCAGAGGTATACCTGGTGTCTGGCCGGAATTTGTTATTCATCTCTTGCCATTTTACCCTCCTTTTTAAGCTATGCGGAAAGTTATTTCAACCCGGCATTTTTATTAGAGAATGGCACATCCGTTTAATCTTTTGTAGATTGCACTTGCTTAAAAT
sfmH	b0533	GTTTTTTTTAATACGACTCACTATAGGGATTATCAATAAGATAATCTGCAGATTATTATTGGCGATGGCATGTTTGTGTCTGGCAAACATATCCTGGGCTACTGTTTGTGCAAATAGTACTGGCGTAGCAGAAGATGAACACTATGATCTCTCAAATATCTTTAATAGCACCAATAACCAGCCAGGGCAGATTGTTGTTTTACCGGAAAAATAATCTTTTGTAGATTGCACTTGCTTAAAAT
sfmF	b0534	GTTTTTTTTAATACGACTCACTATAGGGTACGCGTCGATTATCAATGAGGTACGGAGAATGAGAAGAGTACTCTTTAGCTGTTTCTGCGGGCTACTGTGGAGTTCCAGTGGATGGGCAGTTGACCCTTTAGGAACGATTAATATCAATTTGCACGGTAACGTTGTTGATTTCTCCTGTACCGTAAACACAGCGGATATTGATAAGACGGTATAATCTTTTGTAGATTGCACTTGCTTAAAAT
sfmZ	b0535	GTTTTTTTTAATACGACTCACTATAGGGAAATTGTCCGCTCCTATGAGACTGGTAACTATGAAACCAACGTCGGTGATCATTATGGATACTCATCCTATCATCAGAATGTCTATTGAAGTTCTGTTGCAAAAAAACAGTGAATTGCAGATTGTCCTGAAAACGGATGATTATCGCATAACCATCGATTATCTCCGAACCCGTCCTGTTGATTAATCTTTTGTAGATTGCACTTGCTTAAAAT
intD	b0537	GTTTTTTTTAATACGACTCACTATAGGGCGCGGGTGATGGCATAACAGAGGAAAGAAAATGTCACTCTTCCGCAGAAATGAAATATGGTATGCCTCGTATTCGCTCCCGGGCGGGAAACGAATTAAGGAATCTCTTGGCACAAAGGACAAACGGCAAGCTCAGGAGTTGCACGACAAGCGAAAAGCAGAACTCTGGCGAGTAGAAAAGCTATAATCTTTTGTAGATTGCACTTGCTTAAAAT
exoD	b0539	GTTTTTTTTAATACGACTCACTATAGGGGATACAGGCCACGCTTCCGGCAATACTCGTACCTCCCGGGATTTCATGAAATTCCGGCTCGGTGGTTTCGAGGCAATAAAATCGGCTTACATGGCCCAGGTGCAGTACAGCATGTGGGTGACGCGAAAAGATGCCTGGTACTTTGCCAACTATGACCCGCGCATGAAGCGTGAAGGCCTGCATTAATCTTTTGTAGATTGCACTTGCTTAAAAT
insE1	b0540	GTTTTTTTTAATACGACTCACTATAGGGTGAGTAAACTCTCAGTCAGAGGTGACTCACATGACAAAAACAGTATCAACCAGTAAAAAACCCCGTAAACAGCATTCGCCTGAATTTCGCAGTGAAGCCCTGAAGCTTGCTGAACGCATCGGTGTTACTGCCGCAGCCCGTGAACTCAGCCTGTATGAATCACAACTCTACAACTGGCGCAGTTAATCTTTTGTAGATTGCACTTGCTTAAAAT
insF1	b0541	GTTTTTTTTAATACGACTCACTATAGGGGGCCGCGACATACTTCGCGAAGCGCCTGAAATGAAGTATGTCTTTATTGAAAAACATCAGGCTGAGTTCAGCATCAAAGCAATGTGCCGCGTGCTCCGGGTGGCCCGCAGCGGCTGGTATACGTGGTGTCAGCGGCGGACAAGGATAAGCACGCGTCAGCAGTTCCGCCAACACTGCGACAGCTAATCTTTTGTAGATTGCACTTGCTTAAAAT
renD	b0542	GTTTTTTTTAATACGACTCACTATAGGGAGCTAAGTTCGGACTGAAAGGAGCAAGTGTATGACGGGCAAAGAGGCAATTATTCATTACCTGGGGACGCATAAGAGCTTCTGTGCACAGGACGTTGCCGCGGTAACAGGCGCAACCGTAATCTGATCTTACCCAGCAATAGTGGACACGCGGCTAAGTGAGTAAACTCTCAGTCAGAGGTGATAATCTTTTGTAGATTGCACTTGCTTAAAAT
renD	b0542	GTTTTTTTTAATACGACTCACTATAGGGGCCTGTGTCCATATTACGTGGGTAGGATCAACCAGCATAAATCAGGCTGCGGCTAAAATGGCGCGGGCAGGAATCCTGGTCGTTGATGGTAAGGTCTGGCGAACGGTGTATTACCGGTTCGCTACCAGAGAAGAATGGGAAGGAAAGGTGAGCACGAATCTGATTTTTAAGGAGTGTCGCCAGTAATCTTTTGTAGATTGCACTTGCTTAAAAT
emrE	b0543	GTTTTTTTTAATACGACTCACTATAGGGCTCTCCAGTTTGAACAGGAAAGAATATGCTATGAACCCTTATATTTATCTTGGTGGTGCAATACTTGCAGAGGTCATTGGTACAACCTTAATGAAGTTTTCAGAAGGTTTTACACGGTTATGGCCATCTGTTGGTACAATTATTTGTTATTGTGCATCATTCTGGTTATTAGCTCAGACGCTGTAATCTTTTGTAGATTGCACTTGCTTAAAAT
ybcK	b0544	GTTTTTTTTAATACGACTCACTATAGGGTTATAAAAGCATACGTTAGCAGGTGTCACCATGAAAAAAGCCATAGCATATATGCGATTTTCATCACCAGGTCAGATGTCTGGCGACTCATTAAACCGACAGAGAAGACTTATTGCTGAATGGTTAAAGGTAAATAGTGATTATTATCTTGATACCATAACATATGAAGATTTAGGATTAAGTTAATCTTTTGTAGATTGCACTTGCTTAAAAT
ybcL	b0545	GTTTTTTTTAATACGACTCACTATAGGGATAACGATAGGTCATAACAAAGAGGTTTTTATGAAAACACTTATCGTTTCAACTGTATTGGCATTCATAACATTTTCTGCGCAGGCTGCAGCATTTCAGGTCACTAGTAATGAAATAAAAACAGGAGAGCAACTTACAACGTCTCATGTCTTTTCTGGATTTGGGTGTGAAGGTGGTAATACATAATCTTTTGTAGATTGCACTTGCTTAAAAT
ybcM	b0546	GTTTTTTTTAATACGACTCACTATAGGGCCAGTTTATGAGATAAAGTAGGGTGAGAGTATGCTGGCAAGAGGTAAGACTAACTTAAAGATCGAAGAAATACGGATGCATAAACATCATGAGATTCATAGGGTTAAGCCTCTTATGCCAGCTTTGTGTCGTATCCGTCAGGGAAAGAAAGTTATCAATTGGGAGACGCATACTTTAACTGTTTAATCTTTTGTAGATTGCACTTGCTTAAAAT
ybcN	b0547	GTTTTTTTTAATACGACTCACTATAGGGTCTAGCGTTTGACCTCTGCGGAGGGGAAGCGTGAACCTCTCACAAGACGGCATCAAATTACATCGCGGCAACTTCACCGCTATCGGTCGGCAGATCCAGCCTTATCTGGAGGAGGGCAAATGCTTTCGCATGGTGCTTAAACCGTGGCGTGAGAAACGCAGTCTTTCCCAGAATGCACTCAGCTAATCTTTTGTAGATTGCACTTGCTTAAAAT
ninE	b0548	GTTTTTTTTAATACGACTCACTATAGGGCCAGCTGCTGCGCGACAAGCAGGAGGCGTAATGGCTACACCGCTTATTCGTGTCATGAACGGACACATCTACAGAGTACCAAATCGTCGTAAGCGTAAACCTGAGCTGAAGCCATCCGAAATACCAACACTGCTCGGATATACCGCCAGCTTGGTTGATAAAAAATGGTTGCGACTGGCAGCATAATCTTTTGTAGATTGCACTTGCTTAAAAT
ybcO	b0549	GTTTTTTTTAATACGACTCACTATAGGGAATGGTTGCGACTGGCAGCAAGGAGGAGTCATGGCTGATTTGAGAAAAGCAGCGCGTGGTCGGGAATGCCAGGTAAGAATCCCTGGCGTATGTAATGGCAACCCTGAAACGTCTGTACTGGCACATATCCGGCTGACTGGATTGTGCGGCACCGGTACGAAACCGCCAGACCTGATTGCCACCTAATCTTTTGTAGATTGCACTTGCTTAAAAT
rusA	b0550	GTTTTTTTTAATACGACTCACTATAGGGTATCTGGCTGAAAGAGGGGGTTATTAAGGCGTGAATACCTACAGCATCACATTACCCTGGCCTCCGAGCAATAATCGCTATTACCGCCATAATCGCGGGCGCACGCACGTCAGCGCAGAGGGGCAGGCATACCGCGATAACGTCGCCCGAATCATTAAAAACGCAATGCTGGATATCGGCCTGTAATCTTTTGTAGATTGCACTTGCTTAAAAT
quuD	b0551	GTTTTTTTTAATACGACTCACTATAGGGGTTCTGGTCTGATTTTTGTGGAGTAAGTTGATGCGTGATATTCAGATGGTTCTTGAGCGTTGGGGAGCGTGGGCGGCTAATAATCATGAAGATGTGACCTGGTCGTCCATTGCCGCCGGTTTTAAGGGATTAATTACTTCAAAAGTAAAATCTCGCCCGCAATGTTGTGACGATGACGCGATGTAATCTTTTGTAGATTGCACTTGCTTAAAAT
insH1	b0552	GTTTTTTTTAATACGACTCACTATAGGGAAGGTGCGAACAAGTCCCTGATATGAGATCATGTTTGTCATCTGGAGCCATAGAACAGGGTTCATCATGAGTCATCAACTTACCTTCGCCGACAGTGAATTCAGCAGTAAGCGCCGTCAGACCAGAAAAGAGATTTTCTTGTCCCGCATGGAGCAGATTCTGCCATGGCAAAACATGGTGGAATAATCTTTTGTAGATTGCACTTGCTTAAAAT
nmpC	b0553	GTTTTTTTTAATACGACTCACTATAGGGTTTAATAATAGTTCAAAAAAAGGGCTCACGATGAAAAAATTAACAGTGGCAATTTCTGCTGTAGCTGCATCAGTACTAATGGCGATGTCTGCTCAGGCAGCTGAAATTTATAATAAAGACAGTAACAAGCTGGATCTGTACGGGAAAGTTAATGCTAAGCACTACTTCTCCTCTAATGATGCATAATCTTTTGTAGATTGCACTTGCTTAAAAT
nmpC	b0553	GTTTTTTTTAATACGACTCACTATAGGGAATTTCCCCGCTTATTCGCACCTTCCCTAAAGCACTCGGTGTAAGCACTGATGACATCGTTGCTGTAGGTCTGGTTTACCAGTTCTAATCTGATTACGAAAAAGATATGTTGCGGGAGGCGTTGCCTCCCCAACATATAAGTGGCTCCCTCAAGCCACTTCCTTTAGAAGCACAACCTTGCTTTAATCTTTTGTAGATTGCACTTGCTTAAAAT
essD	b0554	GTTTTTTTTAATACGACTCACTATAGGGTTACACCCGCTTTGTCTGCGAGGTGGGGTTATGAAATCCATGGATAAGTTAACAACGGGTGTCGCCTATGGCACCTCAGCAGGTAGTGCCGGGTACTGGTTTTTACAGCTGCTAGATAAAGTCACTCCCTCACAGTGGGCAGCAATAGGTGTGCTGGGTAGCCTGGTATTTGGCCTGCTGACGTAATCTTTTGTAGATTGCACTTGCTTAAAAT
rrrD	b0555	GTTTTTTTTAATACGACTCACTATAGGGAGATAAGCGCAAGGCTGCGAGAGGTGAATAATGCCTCCATCATTACGAAAAGCCGTTGCTGCTGCTATTGGTGGCGGAGCAATTGCTATAGCATCAGTGTTAATCACTGGCCCAAGTGGTAACGATGGTCTGGAAGGTGTCAGCTACATACCATACAAAGATATTGTTGGTGTATGGACTGTATAATCTTTTGTAGATTGCACTTGCTTAAAAT
rzpD	b0556	GTTTTTTTTAATACGACTCACTATAGGGTGAGCGTGAAGTCTGTTTGTGGGGGCAACAGTGAGCAGAGTAACCGCGATTATATCCGCTCTGATTATCTGCATCATCGTCAGCCTGTCATGGGCGGTCAATCATTACCGTGATAACGCAATCGCCTACAAAGTCCAGCGCGACAAAAATGCCAGAGAACTGAAGCTAGCGAACGCGGCAATTTAATCTTTTGTAGATTGCACTTGCTTAAAAT
borD	b0557	GTTTTTTTTAATACGACTCACTATAGGGCGAACTTCAAAAAGCATCGGGAATAACACCATGAAAAAAATGCTACTCGCTACTGCGCTGGCCCTGCTTATTACAGGATGTGCTCAACAGACATTTACTGTTCAAAACAAACAGACAGCAGTAGCACCAAAGGAAACCATCACCCATCATTTCTTCGTTTCTGGAATTGGGCAGAAGAAAACTTAATCTTTTGTAGATTGCACTTGCTTAAAAT
ybcV	b0558	GTTTTTTTTAATACGACTCACTATAGGGCGCCCTCGTATCACATGGAAGGTTTTACCAATGGCTCAGGTTGCCATTTTTAAAGAAATATTCGATCAAGTGCGAAAAGATTTAAACTGTGAATTGTTTTATTCTGAACTAAAACGTCACAATGTCTCACATTATATTTACTATCTAGCCACAGATAATATTCACATTGTGTTAGAAAACGATTAATCTTTTGTAGATTGCACTTGCTTAAAAT
ybcW	b0559	GTTTTTTTTAATACGACTCACTATAGGGAGATGAAGAGCAAGCGCATGGAGCGACAAAATGAATAAAGAACAATCTGCTGATGATCCCTCCGTGGATCTGATTCGTGTAAAAAATATGCTTAATAGCACCATTTCTATGAGTTACCCTGATGTTGTAATTGCATGTATAGAACATAAGGTGTCTCTGGAAGCATTCAGGGCAATTGAGGCATAATCTTTTGTAGATTGCACTTGCTTAAAAT
nohD	b0560	GTTTTTTTTAATACGACTCACTATAGGGCTTTCTCTGTTTTTGTCCGTGGAATGTGCAATGGAAGTCAACAAAAAGCAGCTGGCTGACATTTTCGGTGCGAGTATCCGTACCATTCAGAACTGGCAGGAACAGGGAATGCCCGTTCTGCGAGGCGGTGGCAAGGGTAATGAGGTGCTTTATGACTCTGCCGCCGTCATAAAATGGTATGCCTAATCTTTTGTAGATTGCACTTGCTTAAAAT
tfaD	b0561	GTTTTTTTTAATACGACTCACTATAGGGTTTATAGAGCATAAGCAGCGCAACACCCTTATTCCAGCTGGCTTCGTGGCTGTTTTCAACAGTGATGAGTCATCGTGGCATCTCGTTGAAGATCATCGGGGTAAAACGGTTTATGACGTAGCGTCAGGGGACGCGTTATTTATTTCTGAACTCGGTCCGTTACCGGAAAATGTTACCTGGTTATAATCTTTTGTAGATTGCACTTGCTTAAAAT
ybcY	b0562	GTTTTTTTTAATACGACTCACTATAGGGCACAAATAAAACTATAACATGGTGAAATTAATAAAAAAACACAGATGATGGGGCTAGAATTTACACACCACTTACCCTAAAGCTTTATGACTGGTGGGTTTTGGGAGTATCAAATCGGCTTGCATGGGGATGTCCTACAAAGGAACACCTTCTTCCACACTTTCTGGAACATTTAGGTAACAATAATCTTTTGTAGATTGCACTTGCTTAAAAT
ybcY	b0562	GTTTTTTTTAATACGACTCACTATAGGGCAAATAAAACTATAACATGGTGAAATTAATAAAAAAACACAGATGATGGGGCTAGAATTTACACACCACTTACCCTAAAGCTTTATGACTGGTGGGTTTTGGGAGTATCAAATCGGCTTGCATGGGGATGTCCTACAAAGGAACACCTTCTTCCACACTTTCTGGAACATTTAGGTAACAACCTAATCTTTTGTAGATTGCACTTGCTTAAAAT
tfaX	b0563	GTTTTTTTTAATACGACTCACTATAGGGCAGCAGGAGCCGAATGGCTGGAAGACCGTCACCACACAGTTCTACATCCAGGAATTCAGTGAGTATATTGCGCCACTGCAGGATGCTGTAGATCTGGAAATCGCAACGGAGGAAGAAAGATCGTTGCTGGAAGCCTGAAAAAAGTATCGGGTGCTGCTAAACCGTGTGGACACTTCCGTAGCATAATCTTTTGTAGATTGCACTTGCTTAAAAT
appY	b0564	GTTTTTTTTAATACGACTCACTATAGGGAACTTGTTTTAATTTTATGATAGGTGCAAGATGGATTATGTTTGCTCCGTAGTTTTCATCTGTCAATCATTTGATTTAATTATAAACAGGAGAGTTATCTCGTTCAAAAAAAATTCATTGTTTATTGTAAGCGACAAAATTAGAAGGGAGTTACCAGTATGCCCCTCTAAACTAAGAATTGTTTAATCTTTTGTAGATTGCACTTGCTTAAAAT
ompT	b0565	GTTTTTTTTAATACGACTCACTATAGGGATCATTAAAACGATTGAATGGAGAACTTTTATGCGGGCGAAACTTCTGGGAATAGTCCTGACAACCCCTATTGCGATCAGCTCTTTTGCTTCTACCGAGACTTTATCGTTTACTCCTGACAACATAAATGCGGACATTAGTCTTGGAACTCTGAGCGGAAAAACAAAAGAGCGTGTTTATCTATAATCTTTTGTAGATTGCACTTGCTTAAAAT
envY	b0566	GTTTTTTTTAATACGACTCACTATAGGGGCGGAGTTTCTGATATCTGAGGAGTGCGAAATGCAATTGAGCAGCAGTGAACCTTGCGTGGTGATCCTGACCGAAAAAGAGGTAGAGGTAAGCGTCAATAACCATGCTACGTTTACCCTTCCGAAAAACTACCTGGCCGCCTTCGCGTGCAACAATAACGTCATTGAACTCTCAACGTTAAATTAATCTTTTGTAGATTGCACTTGCTTAAAAT
ybcH	b0567	GTTTTTTTTAATACGACTCACTATAGGGGCGTTTCTCACCATTGGAGTGCACTGGTAAATGCGTAAGTTCATTTTCGTATTGCTGACACTGCTTTTGGTCAGCCCTTTTTCCTTTGCGATGAAAGGTATTATCTGGCAACCACAAAACCGAGATAGTCAGGTTACCGATACCCAGTGGCAGGGGCTGATGAGTCAGTTACGTTTGCAAGGCTAATCTTTTGTAGATTGCACTTGCTTAAAAT
nfrA	b0568	GTTTTTTTTAATACGACTCACTATAGGGCAGAACAGGTTGCGCAACTGGAGTCCGAAAATGAAGGAGAATAACCTTAATCGCGTCATCGGATGGTCTGGTTTACTGCTGACGTCTTTATTGAGTACCAGCGCACTCGCAGACAATATCGGCACCAGCGCAGAAGAGCTGGGGCTGAGCGATTATCGCCATTTTGTTATTTATCCCCGTCTCTAATCTTTTGTAGATTGCACTTGCTTAAAAT
nfrB	b0569	GTTTTTTTTAATACGACTCACTATAGGGACATAACCAGCGTTAATGTAAGGTTTTTGTGTGGACTGGCTTCTTGATGTTTTTGCTACCTGGCTCTACGGCTTAAAAGTAATCGCGATAACGTTAGCGGTCATCATGTTCATCAGCGGGCTGGACGATTTTTTTATTGATGTCGTCTACTGGGTACGCCGCATTAAACGCAAGTTGAGTGTTTAATCTTTTGTAGATTGCACTTGCTTAAAAT
cusS	b0570	GTTTTTTTTAATACGACTCACTATAGGGGCGGCGTGGGTTACATGCTTGAGGTGCCGGATGGTCAGTAAGCCATTTCAGCGCCCGTTTTCGCTGGCAACCCGCCTGACCTTTTTTATCAGCCTGGCCACCATCGCGGCGTTTTTCGCCTTTGCATGGATCATGATCCACTCAGTAAAAGTTCATTTTGCCGAGCAGGATATTAATGATTTATAATCTTTTGTAGATTGCACTTGCTTAAAAT
cusR	b0571	GTTTTTTTTAATACGACTCACTATAGGGAGAATTGCCCGGGCAACATGCGGAGGAAATATGAAACTGTTGATTGTCGAAGATGAAAAGAAAACCGGAGAATACTTGACCAAAGGGTTAACCGAAGCCGGTTTTGTGGTCGATTTGGCCGACAACGGGCTGAATGGCTACCATCTGGCGATGACCGGTGATTATGATCTGATAATCCTCGATTAATCTTTTGTAGATTGCACTTGCTTAAAAT
cusC	b0572	GTTTTTTTTAATACGACTCACTATAGGGCGGCATAAAATCACCAGAAATTATGAGCCTATGTCTCCTTGTAAACTTCTGCCATTTTGTGTGGCCCTTGCGCTAACCGGTTGTTCACTGGCACCGGATTATCAGCGTCCGGCAATGCCCGTGCCGCAGCAGTTCTCACTCAGCCAGAACGGCCTGGTTAACGCAGCAGATAACTATCAGAACTAATCTTTTGTAGATTGCACTTGCTTAAAAT
cusF	b0573	GTTTTTTTTAATACGACTCACTATAGGGAGTATGACTTTTAACTCCAGGAGAGAATAAATGAAAAAAGCACTGCAAGTCGCAATGTTCAGTCTGTTTACCGTTATTGGCTTTAATGCCCAGGCTAACGAACATCATCATGAAACCATGAGCGAAGCACAACCACAGGTTATTAGCGCCACTGGCGTGGTAAAGGGTATCGATCTGGAAAGCTAATCTTTTGTAGATTGCACTTGCTTAAAAT
cusB	b0574	GTTTTTTTTAATACGACTCACTATAGGGAAAGTCAGCCAGTAACCCAGGTTTAATGAGATGAAAAAAATCGCGCTTATTATCGGCAGCATGATCGCGGGCGGTATTATTTCTGCGGCAGGTTTTACCTGGGTTGCAAAGGCGGAACCGCCTGCAGAAAAAACGTCGACCGCAGAACGTAAAATCTTATTCTGGTACGACCCAATGTATCCCTAATCTTTTGTAGATTGCACTTGCTTAAAAT
cusA	b0575	GTTTTTTTTAATACGACTCACTATAGGGTGCTACCCATGCGCATTGAGGGAATAACCAATGATTGAATGGATTATTCGTCGCTCGGTGGCGAACCGTTTTTTGGTGCTGATGGGCGCGTTGTTTCTGAGCATCTGGGGCACCTGGACCATCATTAATACGCCAGTGGATGCGCTGCCGGATCTCTCCGATGTGCAGGTTATTATTAAAACCTAATCTTTTGTAGATTGCACTTGCTTAAAAT
pheP	b0576	GTTTTTTTTAATACGACTCACTATAGGGCTCAACAAAAAAGACACACAGGGGAAAGGCGTGAAAAACGCGTCAACCGTATCGGAAGATACTGCGTCGAATCAAGAGCCGACGCTTCATCGCGGATTACATAACCGTCATATTCAACTGATTGCGTTGGGTGGCGCAATTGGTACTGGTCTGTTTCTTGGCATTGGCCCGGCGATTCAGATGTAATCTTTTGTAGATTGCACTTGCTTAAAAT
ybdG	b0577	GTTTTTTTTAATACGACTCACTATAGGGCATAGGCTGCTGTTGTATAAAGGAGACGTTATGCAGGATTTAATATCCCAGGTTGAAGATTTAGCGGGTATTGAGATCGATCACACCACCTCGATGGTGATGATTTTCGGTATTATTTTTCTGACCGCCGTCGTGGTGCATATTATTTTGCATTGGGTGGTACTGCGGACCTTCGAAAAACGTTAATCTTTTGTAGATTGCACTTGCTTAAAAT
nfsB	b0578	GTTTTTTTTAATACGACTCACTATAGGGCACGCAAAATTACTTTCACATGGAGTCTTTATGGATATCATTTCTGTCGCCTTAAAGCGTCATTCCACTAAGGCATTTGATGCCAGCAAAAAACTTACCCCGGAACAGGCCGAGCAGATCAAAACGCTACTGCAATACAGCCCATCCAGCACCAACTCCCAGCCGTGGCATTTTATTGTTGCCTAATCTTTTGTAGATTGCACTTGCTTAAAAT
ybdF	b0579	GTTTTTTTTAATACGACTCACTATAGGGGCTTATTCTCCTTCGCCTAAAGGAACGTTTATGGATAAGCAATCACTGCACGAAACGGCGAAACGCCTGGCCCTTGAGTTACCCTTTGTCGAGCTTTGCTGGCCTTTTGGCCCGGAGTTCGATGTTTTTAAAATTGGCGGCAAGATTTTTATGCTGTCGTCGGAGCTACGCGGCGTCCCCTTTTAATCTTTTGTAGATTGCACTTGCTTAAAAT
ybdJ	b0580	GTTTTTTTTAATACGACTCACTATAGGGATGGTGTTTTAACTTACATTTAACAATGTTATGAAACACCCTTTAGAAACCTTGACCACCGCAGCAGGCATTTTGCTGATGGCTTTCCTCTCTTGCCTGCTGCTGCCCGCCCCCGCACTGGGGCTGGCGCTGGCACAAAAACTGGTGACCATGTTCCATCTGATGGATCTTAGTCAGCTTTACTAATCTTTTGTAGATTGCACTTGCTTAAAAT
ybdK	b0581	GTTTTTTTTAATACGACTCACTATAGGGGAATAGAAAACGCCAACATAAGAGAAACCTATGCCATTACCCGATTTTCATGTTTCTGAACCTTTTACCCTCGGTATTGAACTGGAAATGCAGGTGGTTAATCCGCCGGGCTATGACTTAAGCCAGGACTCTTCAATGCTGATTGACGCGGTTAAAAATAAGATCACGGCCGGAGAGGTAAAGTAATCTTTTGTAGATTGCACTTGCTTAAAAT
insL1	b0582	GTTTTTTTTAATACGACTCACTATAGGGGTATTACGCCTGATATGATTTAACGTGCCGATGAATTACTCTCACGATAACTGGTCAGCAATTCTGGCCCATATTGGTAAGCCCGAAGAACTGGATACTTCGGCACGTAATGCCGGGGCTCTAACCCGCCGCCGCGAAATTCGTGATGCTGCAACTCTGCTACGTCTGGGGCTGGCTTACGGCTAATCTTTTGTAGATTGCACTTGCTTAAAAT
entD	b0583	GTTTTTTTTAATACGACTCACTATAGGGCGTTTGTCATCAGTCTCGAATATGGTCGATATGAAAACTACGCATACCTCCCTCCCCTTTGCCGGACATACGCTGCATTTTGTTGAGTTCGATCCGGCGAATTTTTGTGAGCAGGATTTACTCTGGCTGCCGCACTACGCACAACTGCAACACGCTGGACGTAAACGTAAAACAGAGCATTTATAATCTTTTGTAGATTGCACTTGCTTAAAAT
fepA	b0584	GTTTTTTTTAATACGACTCACTATAGGGAATTCGTGGCAAAAATGCAGGAATAAAACAATGAACAAGAAGATTCATTCCCTGGCCTTGTTGGTCAATCTGGGGATTTATGGGGTAGCGCAGGCACAAGAGCCGACCGATACTCCTGTTTCACATGACGATACTATTGTCGTTACCGCCGCCGAGCAGAACTTACAGGCGCCTGGCGTTTCGTAATCTTTTGTAGATTGCACTTGCTTAAAAT
fes	b0585	GTTTTTTTTAATACGACTCACTATAGGGAAAATTGCACAGTAAACATGGGGTTATGGTGTGACGGCGTTAAAAGTAGGAAGTGAGAGCTGGTGGCAGTCGAAACATGGCCCGGAATGGCAGCGTCTGAATGACGAAATGTTTGAGGTCACTTTCTGGTGGCGTGATCCCCAAGGTTCTGAAGAATACTCGACGATAAAGCGCGTATGGGTCTAATCTTTTGTAGATTGCACTTGCTTAAAAT
entF	b0586	GTTTTTTTTAATACGACTCACTATAGGGGACGAATTTTACCCAGTTGCAGGAGGCACAATGAGCCAGCATTTACCTTTGGTCGCCGCACAGCCCGGCATCTGGATGGCAGAAAAACTGTCAGAATTACCCTCCGCCTGGAGCGTGGCGCATTACGTTGAGTTAACCGGAGAGGTTGATTCGCCATTACTGGCCCGCGCGGTGGTTGCCGGATAATCTTTTGTAGATTGCACTTGCTTAAAAT
fepE	b0587	GTTTTTTTTAATACGACTCACTATAGGGCCTATTGGACTCATTTTCAGGTTATACCCCATGTCATCACTGAATATTAAACAGGGAAGTGACGCTCATTTTCCCGATTATCCTCTGGCGTCGCCCAGTAATAATGAAATTGATTTACTTAATCTAATCTCAGTTTTATGGCGGGCCAAAAAAACGGTCATGGCGGTCGTTTTTGCGTTTGCCTAATCTTTTGTAGATTGCACTTGCTTAAAAT
fepC	b0588	GTTTTTTTTAATACGACTCACTATAGGGCGTCTTGTTAATTCAGGAGTCTCGCAAAAAATGACCGAATCAGTAGCCCGTTTGCGCGGCGAACAGTTAACCCTGGGATATGGCAAATATACCGTTGCGGAAAATCTGACTGTAGAAATACCTGATGGTCACTTCACGGCAATTATCGGGCCAAATGGCTGCGGTAAATCCACGTTACTGCGTTAATCTTTTGTAGATTGCACTTGCTTAAAAT
fepG	b0589	GTTTTTTTTAATACGACTCACTATAGGGCCTCGTGCGACGTAAAACGCGAGGTGGTGCATGATTTACGTCTCTCGCCGATTACTCATCACCTGTTTGCTGCTGGTTTCCGCCTGTGTGGTTGCAGGTATCTGGGGATTACGCAGCGGTGCCGTCACGCTGGAAACCTCGCAGGTATTCGCCGCGCTGATGGGCGATGCGCCGCGCAGTATGTAATCTTTTGTAGATTGCACTTGCTTAAAAT
fepD	b0590	GTTTTTTTTAATACGACTCACTATAGGGATAATTAATTTCATTATCATGGAAGTTCGTATGTCTGGTTCTGTTGCCGTGACACGCGCCATTGCCGTGCCCGGATTGCTGTTATTACTGATTATCGCGACGGCATTAAGCCTGCTCATTGGGGCAAAATCACTCCCCGCTTCCGTAGTGCTGGAGGCCTTCTCCGGCACCTGCCAGAGCGCCTAATCTTTTGTAGATTGCACTTGCTTAAAAT
entS	b0591	GTTTTTTTTAATACGACTCACTATAGGGATTTAAAATATTTGATGGCAAGGCATTGTAATGAATAAACAATCCTGGCTGCTTAACCTCAGCCTGTTGAAAACGCACCCGGCGTTTCGCGCAGTATTCCTCGCTCGTTTCATCTCAATTGTGTCTCTGGGTTTGCTCGGCGTCGCGGTGCCGGTGCAGATCCAGATGATGACACATTCCACCTAATCTTTTGTAGATTGCACTTGCTTAAAAT
fepB	b0592	GTTTTTTTTAATACGACTCACTATAGGGTTAACCTTATTAATAACAGGAAGCTGATTTGTGAGACTCGCCCCGCTCTACCGCAACGCCCTTCTATTAACAGGACTTTTGCTTTCAGGAATAGCCGCAGTTCAGGCCGCTGACTGGCCGCGTCAGATTACTGACAGCCGTGGCACACATACACTGGAAAGCCAGCCGCAGCGTATTGTTTCCTAATCTTTTGTAGATTGCACTTGCTTAAAAT
entC	b0593	GTTTTTTTTAATACGACTCACTATAGGGTAAAGCCTTTATCATTTTGTGGAGGATGATATGGATACGTCACTGGCTGAGGAAGTACAGCAGACCATGGCAACACTTGCGCCCAATCGCTTTTTCTTTATGTCGCCGTACCGCAGTTTTACGACGTCAGGATGTTTCGCCCGCTTCGATGAACCGGCTGTGAACGGGGATTCGCCCGACAGTTAATCTTTTGTAGATTGCACTTGCTTAAAAT
entE	b0594	GTTTTTTTTAATACGACTCACTATAGGGAACGTTTTTGGATTGCATTAAGGAGCGAGGATGAGCATTCCATTCACCCGCTGGCCGGAAGAGTTTGCCCGTCGCTATCGGGAAAAAGGCTACTGGCAGGATTTGCCGCTGACCGACATTCTGACGCGACATGCTGCGAGTGACAGCATCGCGGTTATCGACGGCGAGCGACAGTTGAGTTATTAATCTTTTGTAGATTGCACTTGCTTAAAAT
entB	b0595	GTTTTTTTTAATACGACTCACTATAGGGCACGCGCATCAGCCTGAAGGAGAGAACACGATGGCTATTCCAAAATTACAGGCTTACGCACTGCCGGAGTCTCACGATATTCCGCAGAATAAAGTTGACTGGGCCTTTGAACCGCAACGTGCCGCGTTGTTAATCCATGATATGCAGGACTATTTTGTCAGCTTCTGGGGCGAGAACTGCCCGTAATCTTTTGTAGATTGCACTTGCTTAAAAT
entA	b0596	GTTTTTTTTAATACGACTCACTATAGGGGTGGAAGCTACTCTCCCGCGAGGTGAAATAATGGATTTCAGCGGTAAAAATGTCTGGGTAACCGGCGCAGGTAAAGGTATCGGCTACGCCACGGCGCTGGCGTTTGTTGAGGCGGGAGCGAAAGTTACAGGTTTTGATCAAGCGTTCACTCAGGAGCAATATCCCTTTGCGACCGAAGTGATGTAATCTTTTGTAGATTGCACTTGCTTAAAAT
entH	b0597	GTTTTTTTTAATACGACTCACTATAGGGCGATGGCGGCTCAACGCTGGGGGCATAAGCATGATCTGGAAACGCCATTTAACGCTCGACGAACTGAACGCCACCAGCGATAACACAATGGTGGCGCATCTGGGAATTGTGTATACCCGTCTGGGCGATGATGTGCTGGAAGCCGAAATGCCGGTTGATACCCGTACTCATCAGCCGTTCGGTTAATCTTTTGTAGATTGCACTTGCTTAAAAT
cstA	b0598	GTTTTTTTTAATACGACTCACTATAGGGTCTCTATGGACACGCACACGGATAACAACTATGAACAAATCAGGGAAATACCTCGTCTGGACAGTGCTCTCTGTAATGGGAGCATTTGCTCTGGGATACATTGCTTTAAATCGTGGGGAACAGATCAACGCGCTGTGGATTGTGGTGGCGTCGGTCTGTATCTATCTGATCGCTTACCGTTTTTAATCTTTTGTAGATTGCACTTGCTTAAAAT
ybdH	b0599	GTTTTTTTTAATACGACTCACTATAGGGGTCTAAATAAAACAATAAGGACAACACAACATGCCTCACAATCCTATCCGCGTGGTCGTCGGCCCGGCTAACTACTTTTCACATCCAGGAAGTTTCAATCACCTGCACGATTTTTTCACTGATGAACAACTTTCTCGCGCGGTGTGGATCTACGGCAAACGCGCCATTGCTGCGGCGCAAACCTAATCTTTTGTAGATTGCACTTGCTTAAAAT
ybdL	b0600	GTTTTTTTTAATACGACTCACTATAGGGCAACACGCAACTTCGTCAGGTACAATAAAAATGACAAATAACCCTCTGATTCCACAAAGCAAACTTCCACAACTTGGCACCACTATTTTCACCCAGATGAGCGCGCTGGCGCAGCAACACCAGGCGATTAACCTGTCGCAAGGCTTTCCTGATTTTGATGGTCCGCGCTATTTACAGGAGCGGTAATCTTTTGTAGATTGCACTTGCTTAAAAT
ybdM	b0601	GTTTTTTTTAATACGACTCACTATAGGGTAACGAACGGATAAAAGGAAAACGTCAGGAATGGGGGATACTATGCAACAACGATTAACGCAGGATTTAACGCAATTTCTCGCCAGCTTGCCGGAAGATGATCGCATCAAAGCGATTAATGAAATCCGCATGGCGATCCATCAGGTTAGCCCCTTTCGTGAAGAGCCAGTGGATTGCGTTCTGTAATCTTTTGTAGATTGCACTTGCTTAAAAT
ybdN	b0602	GTTTTTTTTAATACGACTCACTATAGGGCACCCTGTAACGTTCAGAGAGCGTCTTCAGATGTCTATTTATAAAATTCCTCTTCCGCTCAATATTCTGGAAGCTGCACGAGAGCGTATTACCTGGACACTCAACACCCTACCCCGCGTTTGTGTCTCATTTTCTGGCGGCAAAGACTCTGGTTTAATGCTGCATCTGACAGCCGAACTTGCCTAATCTTTTGTAGATTGCACTTGCTTAAAAT
ybdO	b0603	GTTTTTTTTAATACGACTCACTATAGGGCATGGAAGAAAAATATAACCGGAGTAGTGTATGGCCAATCTCTACGACTTGAAAAAGTTCGACTTAAATCTTCTTGTCATATTTGAGTGTATTTACCAGCATTTAAGCATTAGCAAAGCTGCTGAATCACTATATATCACCCCATCAGCCGTGAGCCAGTCGTTACAACGCTTACGTGCGCAATAATCTTTTGTAGATTGCACTTGCTTAAAAT
dsbG	b0604	GTTTTTTTTAATACGACTCACTATAGGGACTTTTGCACTGACTGAAAAGGACAAATTAATGTTAAAAAAGATACTTTTACTGGCTCTGCTTCCTGCAATCGCCTTCGCAGAGGAACTTCCTGCTCCAGTAAAAGCGATTGAAAAACAGGGCATTACAATCATCAAAACATTCGATGCCCCCGGAGGAATGAAAGGTTATCTCGGAAAGTATTAATCTTTTGTAGATTGCACTTGCTTAAAAT
ahpC	b0605	GTTTTTTTTAATACGACTCACTATAGGGCATCTCATCGAAAACACGGAGGAAGTATAGATGTCCTTGATTAACACCAAAATTAAACCTTTTAAAAACCAGGCATTCAAAAACGGCGAATTCATCGAAATCACCGAAAAAGATACCGAAGGCCGCTGGAGCGTCTTCTTCTTCTACCCGGCTGACTTTACTTTCGTATGCCCGACCGAACTGTAATCTTTTGTAGATTGCACTTGCTTAAAAT
ahpF	b0606	GTTTTTTTTAATACGACTCACTATAGGGATGATGATGTTTAAAGCCCAGGAGATAAACATGCTCGACACAAATATGAAAACTCAACTCAAGGCTTACCTTGAGAAATTGACCAAGCCTGTTGAGTTAATTGCCACGCTGGATGACAGCGCTAAATCGGCAGAAATCAAGGAACTGTTGGCTGAAATCGCAGAACTGTCAGACAAAGTCACCTAATCTTTTGTAGATTGCACTTGCTTAAAAT
uspG	b0607	GTTTTTTTTAATACGACTCACTATAGGGTTTGTTCATGATTAACAGGGAGAAAGGGTTATGTATAAGACAATCATTATGCCAGTTGATGTATTTGAAATGGAATTGAGCGACAAAGCTGTTCGCCACGCTGAATTCCTCGCCCAGGATGACGGAGTTATTCATCTACTTCACGTACTACCCGGGTCAGCCAGCCTGAGCCTGCACCGTTTTTAATCTTTTGTAGATTGCACTTGCTTAAAAT
ybdR	b0608	GTTTTTTTTAATACGACTCACTATAGGGACTCTTTTTTGAACTGTCTCTGGAGGTTGCATGAAAGCATTGACTTATCACGGCCCACATCACGTTCAGGTAGAAAATGTTCCCGATCCGGGCGTTGAACAGGCAGATGATATTATTCTGCGTATTACGGCAACGGCGATCTGTGGCTCTGACCTCCATCTTTATCGAGGCAAAATACCTCAGTAATCTTTTGTAGATTGCACTTGCTTAAAAT
rnk	b0610	GTTTTTTTTAATACGACTCACTATAGGGCACTCGCAGCACCGACGACATGGAGTAAAAATGTCCAGACCAACTATCATCATTAACGACCTGGATGCCGAACGCATCGATATTCTGCTGGAGCAACCCGCCTATGCTGGTTTGCCAATCGCCGACGCGTTAAACGCAGAGTTGGATCGCGCCCAAATGTGTTCGCCAGAAGAGATGCCACACTAATCTTTTGTAGATTGCACTTGCTTAAAAT
rna	b0611	GTTTTTTTTAATACGACTCACTATAGGGTTCAGTGTATGTATGAGTTCCACACCCATTATGAAAGCATTCTGGCGTAACGCCGCGTTGCTCGCGGTTTCTCTGCTTCCCTTCTCTTCTGCCAACGCCTTAGCGTTGCAGGCAAAACAGTATGGCGATTTTGATCGCTATGTCCTGGCCCTCTCCTGGCAAACCGGATTTTGCCAGAGTCAATAATCTTTTGTAGATTGCACTTGCTTAAAAT
citT	b0612	GTTTTTTTTAATACGACTCACTATAGGGTTTGGAAATATTAATTTTCGGAGAACCCGTATGTCTTTAGCAAAAGATAATATATGGAAACTATTGGCCCCACTGGTGGTGATGGGTGTCATGTTTCTTATCCCTGTCCCCGACGGTATGCCGCCGCAGGCATGGCATTACTTCGCTGTGTTTGTGGCAATGATTGTCGGCATGATCCTCGAGTAATCTTTTGTAGATTGCACTTGCTTAAAAT
citG	b0613	GTTTTTTTTAATACGACTCACTATAGGGTACTCAACCGCATGGAGGCACTGCTGAACGATGTCGATGCCTGCAACGTCAACTAAAACCACAAAGCTTGCGACGTCATTAATCGATGAGTACGCCCTGCTGGGCTGGCGCGCCATGCTGACTGAAGTCAATCTGTCACCGAAACCAGGCCTCGTGGATCGCATTAACTGCGGTGCGCACAAATAATCTTTTGTAGATTGCACTTGCTTAAAAT
citX	b0614	GTTTTTTTTAATACGACTCACTATAGGGGATGTTGTGCATCAGGTGAAGGAATAAGCCATGCACCTGCTTCCTGAACTCGCCAGCCACCATGCGGTATCAATTCCCGAGCTGCTCGTCAGCCGGGATGAAAGGCAAGCACGGCAACACGTCTGGCTCAAGCGCCATCCTGTTCCACTGGTCTCCTTTACCGTGGTTGCGCCTGGGCCGATTTAATCTTTTGTAGATTGCACTTGCTTAAAAT
citF	b0615	GTTTTTTTTAATACGACTCACTATAGGGCCGGCATCCGCGAAGAATAAGGCAATCAAAATGACGCAGAAAATTGAACAATCTCAACGACAAGAACGGGTAGCGGCCTGGAATCGTCGCGCTGAATGCGATCTTGCCGCTTTCCAGAACTCGCCAAAGCAAACCTACCAGGCTGAAAAAGCGCGCGATCGCAAACTGTGCGCCAACCTGGAATAATCTTTTGTAGATTGCACTTGCTTAAAAT
citE	b0616	GTTTTTTTTAATACGACTCACTATAGGGTATCCCGGCTCTGCCATGGGAGGATTGCCAATGATTTCCGCTTCGCTGCAACAACGTAAAACTCGCACCCGCCGCAGCATGTTGTTTGTGCCTGGTGCCAATGCCGCGATGGTCAGCAACTCCTTCATCTACCCGGCTGATGCCCTGATGTTTGACCTCGAAGACTCCGTAGCATTGCGTGAATAATCTTTTGTAGATTGCACTTGCTTAAAAT
citD	b0617	GTTTTTTTTAATACGACTCACTATAGGGAAAGACCCCCGCATGAGAAACAGGTGAAAAATGAAAATAAACCAGCCCGCCGTTGCAGGCACCCTTGAGTCTGGGGATGTGATGATACGCATCGCCCCACTCGATACGCAGGATATCGACCTGCAAATCAATAGCAGCGTTGAGAAACAGTTTGGCGATGCAATTCGCACCACCATTCTGGACTAATCTTTTGTAGATTGCACTTGCTTAAAAT
citC	b0618	GTTTTTTTTAATACGACTCACTATAGGGACAACATGCACCTTCAGGATACTATTTATTATGTTCGGCAATGATATTTTCACCCGCGTAAAACGTTCAGAAAATAAAAAAATGGCGGAAATCGCCCAATTCCTGCATGAAAATGATTTGAGCGTTGACACCACAGTCGAAGTATTTATTACCGTAACCCGCGATGAAAAGCTTATCGCGTGCTAATCTTTTGTAGATTGCACTTGCTTAAAAT
citA	b0619	GTTTTTTTTAATACGACTCACTATAGGGAGAGGCTCGGGACAACCCGCAAGGAAAACAATGTTGCAGCTTAACGAGAATAAACAGTTTGCATTTTTCCAAAGACTGGCATTTCCGCTGCGTATCTTTTTGCTGATTCTGGTGTTCTCAATATTTGTCATTGCAGCCCTGGCGCAATATTTTACGGCCAGTTTTGAGGACTATTTAACGCTTTAATCTTTTGTAGATTGCACTTGCTTAAAAT
citB	b0620	GTTTTTTTTAATACGACTCACTATAGGGTTTCAATCTATATTCCGAAAGTGAAACCTAATGACAGCTCCATTAACCCTATTGATCGTTGAGGACGAAACGCCGCTGGCAGAGATGCATGCGGAATATATTCGTCACATTCCCGGATTCAGTCAGATATTACTGGCGGGAAATCTGGCGCAGGCCCGAATGATGATCGAGCGTTTTAAGCCGTAATCTTTTGTAGATTGCACTTGCTTAAAAT
dcuC	b0621	GTTTTTTTTAATACGACTCACTATAGGGTTACTTTGGGGCCTGGAGACAGGAAAAATTATGCTGACATTCATTGAGCTCCTTATTGGGGTTGTGGTTATTGTGGGTGTAGCTCGCTACATCATTAAAGGGTATTCCGCCACTGGTGTGTTATTTGTCGGTGGCCTGTTATTGCTGATTATCAGTGCCATTATGGGGCACAAAGTGTTACCGTAATCTTTTGTAGATTGCACTTGCTTAAAAT
pagP	b0622	GTTTTTTTTAATACGACTCACTATAGGGAGATTTTTGATAAATGTTTTATGGTCACAAATGAACGTGAGTAAATATGTCGCTATCTTTTCCTTTGTTTTTATTCAGTTAATCAGCGTTGGTAAAGTTTTTGCTAACGCAGATGAGTGGATGACAACGTTTAGAGAAAATATTGCACAAACCTGGCAACAGCCTGAACATTATGATTTATATTAATCTTTTGTAGATTGCACTTGCTTAAAAT
cspE	b0623	GTTTTTTTTAATACGACTCACTATAGGGGTGTCTATTTTTCATGTAAAGGTAATTTTGATGTCTAAGATTAAAGGTAACGTTAAGTGGTTTAATGAGTCCAAAGGATTCGGTTTCATTACTCCGGAAGACGGCAGCAAAGACGTGTTCGTACACTTCTCTGCAATCCAGACTAATGGTTTTAAAACTCTTGCTGAAGGTCAGCGCGTAGAGTAATCTTTTGTAGATTGCACTTGCTTAAAAT
flc	b0624	GTTTTTTTTAATACGACTCACTATAGGGCTCATACAAATCAAATAGCAGGATTTTGCAGTGTTACAACTTCTTTTAGCAGTTTTTATTGGCGGTGGTACGGGAAGCGTGGCGAGATGGCTGTTAAGTATGCGATTTAACCCACTGCATCAGGCGATTCCGTTGGGGACGCTGACAGCAAACCTGATTGGGGCATTCATCATAGGAATAGGATAATCTTTTGTAGATTGCACTTGCTTAAAAT
tatE	b0627	GTTTTTTTTAATACGACTCACTATAGGGTGTTGCCGGTTATATGTCAAGAAGGTATCTATGGGTGAGATTAGTATTACCAAACTGCTGGTAGTTGCGGCGCTGGTCGTTCTGCTGTTTGGGACTAAGAAGTTACGTACGCTGGGCGGAGACCTTGGAGCGGCCATTAAAGGGTTCAAGAAGGCGATGAATGATGACGATGCTGCGGCGAAATAATCTTTTGTAGATTGCACTTGCTTAAAAT
lipA	b0628	GTTTTTTTTAATACGACTCACTATAGGGTTCGTAATTCGCAACTGGAACACGCACGCTATGAGTAAACCCATTGTGATGGAACGCGGTGTTAAATACCGCGATGCCGATAAGATGGCCCTTATCCCGGTTAAAAACGTGGCAACAGAGCGCGAAGCCCTGCTGCGCAAGCCGGAATGGATGAAAATCAAGCTTCCAGCGGACTCTACACGTTAATCTTTTGTAGATTGCACTTGCTTAAAAT
ybeF	b0629	GTTTTTTTTAATACGACTCACTATAGGGTTTTTCCATGAATAAAATTGGAGTAAGTGCGTGGATAGTAATAATCAAATTGAACCCTGTTTAAGCAGAAAGTCGTCAGAAGGTAAACCACAAATATTTACAACCTTACGAAATATTGATCTTAACCTTCTGACTATTTTTGAAGCTGTATATGTACATAAAGGGATCGTTAATGCAGCGAAATAATCTTTTGTAGATTGCACTTGCTTAAAAT
lipB	b0630	GTTTTTTTTAATACGACTCACTATAGGGCTTTTACTCATTCTCCACGGAGATGCCGTTTTGTATCAGGATAAAATTCTTGTCCGCCAGCTCGGTCTTCAGCCTTACGAGCCAATCTCCCAGGCTATGCATGAATTCACCGATACCCGCGATGATAGTACCCTTGATGAAATCTGGCTGGTCGAGCACTATCCGGTATTCACCCAAGGTCAGTAATCTTTTGTAGATTGCACTTGCTTAAAAT
ybeD	b0631	GTTTTTTTTAATACGACTCACTATAGGGGCTATTTAATTACGTTACGCCGGAGCTGACATGAAAACCAAACTTAACGAACTGCTTGAATTCCCTACTCCTTTTACTTACAAAGTTATGGGGCAGGCGTTACCTGAGCTGGTTGATCAGGTGGTTGAAGTGGTACAGCGCCATGCGCCAGGTGACTACACCCCAACGGTAAAACCAAGCAGCTAATCTTTTGTAGATTGCACTTGCTTAAAAT
dacA	b0632	GTTTTTTTTAATACGACTCACTATAGGGAATTCCATCACGGATGTCGTAGTTCAGACCATGAATACCATTTTTTCCGCTCGTATCATGAAGCGCCTGGCGCTCACCACGGCTCTTTGCACAGCCTTTATCTCTGCTGCACATGCCGATGACCTGAATATCAAAACTATGATCCCGGGTGTACCGCAGATCGATGCGGAGTCCTACATCCTGTAATCTTTTGTAGATTGCACTTGCTTAAAAT
rlpA	b0633	GTTTTTTTTAATACGACTCACTATAGGGTGTTGTCGAAAAGCGTGTAAGAGGTGCGCAATGCGTAAGCAGTGGCTCGGGATCTGCATCGCGGCAGGAATGCTCGCGGCATGTACAAGCGATGATGGTCAGCAACAGACGGTAAGTGTACCGCAGCCTGCGGTATGTAACGGCCCTATAGTTGAAATTAGCGGGGCGGACCCGCGTTTCGAATAATCTTTTGTAGATTGCACTTGCTTAAAAT
mrdB	b0634	GTTTTTTTTAATACGACTCACTATAGGGAGCGGTTGCCGCAGCGGAGGACCATTAATCATGACGGATAATCCGAATAAAAAAACATTCTGGGATAAAGTCCATCTCGATCCCACAATGCTGCTGATCTTACTGGCATTGCTGGTTTACAGCGCCCTGGTTATCTGGAGCGCCAGCGGTCAGGATATTGGCATGATGGAGCGTAAAATCGGCTAATCTTTTGTAGATTGCACTTGCTTAAAAT
mrdA	b0635	GTTTTTTTTAATACGACTCACTATAGGGTAAGGGAGCTTTGAGTAGAAAACGCAGCGGATGAAACTACAGAACTCTTTTCGCGACTATACGGCAGAGTCCGCGCTGTTTGTGCGCCGGGCGCTGGTCGCCTTTTTGGGGATTTTGCTGCTGACCGGCGTGCTTATCGCCAACCTGTATAATCTGCAAATTGTTCGCTTTACCGACTACCAGTAATCTTTTGTAGATTGCACTTGCTTAAAAT
rlmH	b0636	GTTTTTTTTAATACGACTCACTATAGGGTATGAACTGGAAAAACTCTGGAGTTAATGCGTGAAGCTGCAACTTGTCGCCGTGGGAACGAAAATGCCGGACTGGGTACAAACCGGTTTTACCGAGTACCTGCGTCGTTTTCCGAAAGATATGCCCTTCGAGCTGATTGAAATTCCGGCCGGAAAACGCGGCAAGAATGCGGACATCAAGCGCTAATCTTTTGTAGATTGCACTTGCTTAAAAT
rsfS	b0637	GTTTTTTTTAATACGACTCACTATAGGGTTATCTATTTGATTCACCCAGGGGGAAAACTTGCAGGGTAAAGCACTCCAGGATTTTGTTATCGACAAAATTGATGACCTCAAAGGTCAGGACATCATCGCCTTAGACGTTCAGGGCAAATCCAGCATCACCGACTGCATGATCATCTGTACGGGTACGTCCAGCCGTCATGTTATGTCCATTTAATCTTTTGTAGATTGCACTTGCTTAAAAT
cobC	b0638	GTTTTTTTTAATACGACTCACTATAGGGTCGCTGATACCTGTCGTTACGGAGGGCATGATGCGACTGTGGTTAATTCGTCATGGTGAAACGCAAGCGAATATCGATGGTCTTTACAGCGGTCATGCGCCCACCCCCCTGACCGCGCGCGGTATTGAGCAAGCGCAAAATCTGCATACGCTGCTACATGGTGTTTCCTTTGATCTGGTTTTATAATCTTTTGTAGATTGCACTTGCTTAAAAT
nadD	b0639	GTTTTTTTTAATACGACTCACTATAGGGCCCTGGCGGACGTATTTATCGACGGTTGATATGAAATCTTTACAGGCTCTGTTTGGCGGCACCTTTGATCCGGTGCACTATGGTCATCTAAAACCCGTGGAAACGCTGGCGAATTTGATTGGTCTGACGCGGGTCACAATCATCCCTAATAATGTTCCTCCGCATCGTCCCCAGCCGGAAGCGTAATCTTTTGTAGATTGCACTTGCTTAAAAT
holA	b0640	GTTTTTTTTAATACGACTCACTATAGGGTGCACGCGTCTCCACCACGCTGGGTAACTGATGATTCGGTTGTACCCGGAACAACTCCGCGCGCAGCTCAATGAAGGGCTGCGCGCGGCGTATCTTTTACTTGGTAACGATCCTCTGTTATTGCAGGAAAGCCAGGACGCTGTTCGTCAGGTAGCTGCGGCACAAGGATTCGAAGAACACCACTAATCTTTTGTAGATTGCACTTGCTTAAAAT
lptE	b0641	GTTTTTTTTAATACGACTCACTATAGGGTCTGGTCGTTGGCTAAGCGCGGGAGGAAGCGTGCGATATCTGGCAACATTGTTGTTATCTCTGGCGGTGTTAATCACCGCCGGGTGTGGCTGGCATCTGCGTGATACCACGCAGGTTCCTTCCACTATGAAGGTCATGATCCTGGACTCAGGCGATCCGAACGGGCCATTAAGCCGTGCGGTGTAATCTTTTGTAGATTGCACTTGCTTAAAAT
leuS	b0642	GTTTTTTTTAATACGACTCACTATAGGGGCCGTATTGAAAACAGGACCACTGGCTGCCATGCAAGAGCAATACCGCCCGGAAGAGATAGAATCCAAAGTACAGCTTCATTGGGATGAGAAGCGCACATTTGAAGTAACCGAAGACGAGAGCAAAGAGAAGTATTACTGCCTGTCTATGCTTCCCTATCCTTCTGGTCGACTACACATGGGCTAATCTTTTGTAGATTGCACTTGCTTAAAAT
ybeL	b0643	GTTTTTTTTAATACGACTCACTATAGGGTAGTCAGTTAACGACCCGGGAGATGAAACGATGAACAAGGTTGCTCAATATTACCGTGAACTGGTTGCGTCACTGAGCGAACGCCTGCGCAATGGCGAACGTGATATCGACGCACTGGTGGAACAGGCGCGCGAGCGCGTAATAAAAACAGGGGAGTTAACGCGAACCGAGGTCGATGAGCTGTAATCTTTTGTAGATTGCACTTGCTTAAAAT
ybeQ	b0644	GTTTTTTTTAATACGACTCACTATAGGGTGTTTTATCTGCAACCATAAGGAAATGATAATGATTTTCACGTCAAGTTGCTGCGATAATTTATCAATAGATGAGATTATCGAACGTGCTGAAAAAGGCGATTGCGAGGCTCAATATATTGTTGGGTTTTATTATAATCGCGATAGCGCAATTGATTCTCCGGACGACGAAAAAGCCTTTTACTAATCTTTTGTAGATTGCACTTGCTTAAAAT
ybeR	b0645	GTTTTTTTTAATACGACTCACTATAGGGTCATTTAATGAATATTTAAGGATAAATTATATGGACATGGAGTCGCAAAAAATATTGTTTGCACTTTCCACTCCGATGGAAATACGCAATGAATGCTGTTTACCTTCGCATTCATCACCCAAAATGTATTTAGGTACATGCTTTTTTGACCTTTCTTCCTCATGGGGAATTGATGACCGTGATTAATCTTTTGTAGATTGCACTTGCTTAAAAT
djlB	b0646	GTTTTTTTTAATACGACTCACTATAGGGCCCGGAAACGCTTAAGGATATGAGCGACCTATGAAAAATTGCTGGAAGATCCTCGATATAGAGGAAACGACTGACGTCGATATTATCCGCCGCGCTTATCTGGCGCTGTTACCGTCCTTTCATCCAGAAACCGATCCGCAGGGTTTTAAACAACTTCGTCAGGCGTATGAGGAGGCGCTACGGTAATCTTTTGTAGATTGCACTTGCTTAAAAT
ybeT	b0647	GTTTTTTTTAATACGACTCACTATAGGGAAAATAAAAAGAAAATCGAAGCATTCACACATGAATAAAAAATTAATGTATATATTCGCAATTTTTATAGTTGCAGCAATTACCTGTATTAGCCAACCCAAGAAAACGACGTTGCGTGATAAAGCCATGGTGAATTATGCCTTTGATTATTTAAGCTCACCGGGCAGTCTTCCATTCACCACGTAATCTTTTGTAGATTGCACTTGCTTAAAAT
ybeU	b0648	GTTTTTTTTAATACGACTCACTATAGGGCAGTTAATGCACTTAAGGGATTATTAACAAATGAATAAGGAAGAACAATATCTTCTTTTTGCGCTTTCTGCGCCCATGGAAATACTTAATCAGGGTTGCAAACCCGCGCATGACTCGCCAAAAATGTATACTGGGATAAAAGAATTCGAGCTCTCATCATCCTGGGGAATAAATAATCGTGATTAATCTTTTGTAGATTGCACTTGCTTAAAAT
djlC	b0649	GTTTTTTTTAATACGACTCACTATAGGGCCCGGTAACGCTTAAGGATGTGAGCGACCTATGAAAACATGTTGGCAAATCCTCGAAATTGAAAGCACGACGCAAATAGACATTATCCGCCAGGCTTATCTTGCTCGCTTACCGTTGTGTCATCCCGAAACCGATCCGCAAGGGTTTAAAGCATTACGCCAGGCCTATGAAGAGGCCCTGCGATAATCTTTTGTAGATTGCACTTGCTTAAAAT
hscC	b0650	GTTTTTTTTAATACGACTCACTATAGGGTATCTCTTTTTCTTTCAAGATATAAATGCAATGGATAATGCAGAACTCGCCATTGGTATCGATCTCGGTACTACCAATAGTTTAATTGCCGTCTGGAAAGACGGTGCCGCGCAATTAATTCCAAATAAGTTCGGTGAATATTTAACACCATCCATAATTAGCATGGATGAAAATAATCATATTTAATCTTTTGTAGATTGCACTTGCTTAAAAT
rihA	b0651	GTTTTTTTTAATACGACTCACTATAGGGTCGCAAAGAAGCACACAACAAGGAGCAACAATGGCACTGCCAATTCTGTTAGATTGCGACCCAGGTCATGACGACGCTATCGCAATAGTTCTCGCCCTCGCCTCACCAGAGCTTGATGTCAAAGCAATTACGTCTTCCGCCGGAAACCAGACACCAGAAAAAACCTTACGCAATGTTCTGCGTTAATCTTTTGTAGATTGCACTTGCTTAAAAT
gltL	b0652	GTTTTTTTTAATACGACTCACTATAGGGGGTCAGCTACTTGAAAAGAAGGACAGCATAATGATTACCCTGAAAAATGTTTCAAAATGGTATGGTCACTTTCAGGTGCTGACCGACTGCTCAACCGAAGTGAAAAAAGGCGAAGTGGTGGTGGTTTGCGGCCCGTCTGGTTCCGGCAAATCAACGCTGATTAAAACCGTCAACGGCCTCGAATAATCTTTTGTAGATTGCACTTGCTTAAAAT
gltK	b0653	GTTTTTTTTAATACGACTCACTATAGGGTCGCCTGCCTGGCAACATGGGGGGCAAATAATGTACGAGTTTGACTGGAGTTCCATTGTCCCTTCCCTGCCATATCTGCTCGACGGGCTGGTGATCACCCTGAAAATCACCGTCACGGCGGTAGTGATTGGTATTTTGTGGGGCACGATGCTGGCGGTGATGCGTTTATCCAGCTTTGCGCCCTAATCTTTTGTAGATTGCACTTGCTTAAAAT
gltJ	b0654	GTTTTTTTTAATACGACTCACTATAGGGCTGCTACCCTCTTTTTTCTGGAGTAGATTTATGTCTATAGACTGGAACTGGGGTATTTTTTTACAACAAGCCCCGTTCGGCAACACCACCTATCTTGGTTGGATCTGGAGTGGTTTTCAGGTGACGATCGCTTTGTCGATCTGCGCCTGGATTATCGCTTTCCTCGTCGGTTCATTTTTCGGCTAATCTTTTGTAGATTGCACTTGCTTAAAAT
gltI	b0655	GTTTTTTTTAATACGACTCACTATAGGGTTCTTAACGCAGAAGATAAAGGAGTTGGATATGCAATTACGTAAACCTGCCACAGCAATCCTCGCCCTGGCGCTTTCCGCAGGACTGGCACAGGCAGATGACGCCGCCCCGGCAGCGGGCAGTACTCTGGACAAAATCGCCAAAAACGGTGTGATTGTCGTCGGTCACCGTGAATCTTCAGTGTAATCTTTTGTAGATTGCACTTGCTTAAAAT
insH1	b0656	GTTTTTTTTAATACGACTCACTATAGGGAAGGTGCGAACAAGTCCCTGATATGAGATCATGTTTGTCATCTGGAGCCATAGAACAGGGTTCATCATGAGTCATCAACTTACCTTCGCCGACAGTGAATTCAGCAGTAAGCGCCGTCAGACCAGAAAAGAGATTTTCTTGTCCCGCATGGAGCAGATTCTGCCATGGCAAAACATGGTGGAATAATCTTTTGTAGATTGCACTTGCTTAAAAT
lnt	b0657	GTTTTTTTTAATACGACTCACTATAGGGGAATAAAACCGAAACTGGATAGATAACTACATGGCTTTTGCCTCATTAATTGAACGCCAGCGCATTCGCCTGCTGCTGGCGTTATTATTCGGTGCCTGCGGAACGCTGGCCTTCTCTCCTTACGACGTCTGGCCTGCGGCGATTATTTCGCTGATGGGGCTTCAGGCGTTGACCTTTAACCGCTAATCTTTTGTAGATTGCACTTGCTTAAAAT
ybeX	b0658	GTTTTTTTTAATACGACTCACTATAGGGATTAACTAACATGAGAACCCATACGACGCCATGAGCGACGACAATTCACACAGTAGTGACACGATAAGCAACAAGAAGGGATTTTTCTCCCTGTTACTCAGCCAACTTTTCCACGGTGAACCGAAAAACCGTGACGAACTGCTGGCGCTGATCCGTGATTCCGGGCAGAACGACCTTATCGACTAATCTTTTGTAGATTGCACTTGCTTAAAAT
ybeY	b0659	GTTTTTTTTAATACGACTCACTATAGGGAGAACGCAAGCGCGAAGAACAGGAACAAAAATGAGTCAGGTGATCCTCGATTTACAACTGGCATGTGAAGATAATTCCGGGTTACCGGAAGAGAGCCAGTTTCAGACATGGCTGAATGCGGTGATCCCGCAGTTTCAGGAAGAATCGGAAGTGACGATTCGCGTGGTCGATACCGCCGAAAGCTAATCTTTTGTAGATTGCACTTGCTTAAAAT
ybeZ	b0660	GTTTTTTTTAATACGACTCACTATAGGGTTCCGGCGGCATACAGATAAGAGGAACGGTTTGAACATAGACACTCGCGAAATCACCCTGGAGCCAGCAGACAATGCGCGTCTGTTGAGCCTGTGCGGCCCGTTTGATGACAACATCAAGCAGCTCGAACGCCGTCTCGGCATCGAGATCAATCGCCGCGATAACCACTTTAAACTGACCGGCTAATCTTTTGTAGATTGCACTTGCTTAAAAT
miaB	b0661	GTTTTTTTTAATACGACTCACTATAGGGTCCTGGCTACTATTTCGCAAGAGCAAGTCGATGACCAAAAAACTCCATATTAAAACCTGGGGCTGTCAGATGAACGAGTACGATTCATCGAAGATGGCCGATCTGCTGGATGCCACCCACGGCTATCAACTGACCGACGTGGCGGAAGAAGCGGATGTGCTGCTGCTGAACACCTGCTCAATCTAATCTTTTGTAGATTGCACTTGCTTAAAAT
ubiF	b0662	GTTTTTTTTAATACGACTCACTATAGGGTAAAGCATATTGCTAACAGGATGATTGACCATGACAAATCAACCAACGGAAATTGCCATTGTCGGCGGAGGAATGGTCGGCGGCGCACTGGCGCTGGGGCTGGCACAGCACGGATTTGCGGTAACGGTGATCGAGCACGCAGAACCAGCGCCGTTTGTCGCTGATAGCCAACCGGACGTGCGGTAATCTTTTGTAGATTGCACTTGCTTAAAAT
asnB	b0674	GTTTTTTTTAATACGACTCACTATAGGGGCAACAAATACCAGGTTAACGGAGAAGGTTATGTGTTCAATTTTTGGCGTATTCGATATCAAAACAGACGCAGTTGAGCTGCGTAAGAAAGCCCTCGAGCTGTCACGCCTGATGCGTCATCGTGGCCCGGACTGGTCCGGTATTTATGCCAGCGATAACGCCATTCTCGCCCACGAACGTCTGTAATCTTTTGTAGATTGCACTTGCTTAAAAT
umpH	b0675	GTTTTTTTTAATACGACTCACTATAGGGGCTTATTGTTGTCAATATTCTGGGTAGTCCATGACCATTAAAAATGTAATTTGCGATATCGACGGCGTGCTGATGCACGATAACGTCGCCGTACCGGGTGCAGCGGAATTTTTGCACGGGATTATGGATAAAGGCCTGCCGCTGGTGTTGCTGACCAACTATCCTTCGCAGACTGGGCAAGATTAATCTTTTGTAGATTGCACTTGCTTAAAAT
nagC	b0676	GTTTTTTTTAATACGACTCACTATAGGGTAACGAGGTCGTAACTCAATAAGAGAAAGTATGACACCAGGCGGACAAGCTCAGATAGGTAATGTTGATCTCGTAAAACAGCTTAACAGCGCGGCGGTTTATCGCCTGATTGACCAGTACGGGCCAATCTCGCGGATTCAGATTGCCGAGCAAAGCCAGCTTGCCCCCGCCAGCGTAACCAAATAATCTTTTGTAGATTGCACTTGCTTAAAAT
nagA	b0677	GTTTTTTTTAATACGACTCACTATAGGGGGGCAATATTTTTTAAAATCGGGGGTCAGAATGTATGCATTAACCCAGGGCCGGATCTTTACCGGCCACGAATTTCTTGATGACCACGCGGTTGTTATCGCTGATGGCCTGATTAAAAGCGTCTGTCCGGTAGCGGAACTGCCGCCAGAGATCGAACAACGTTCACTGAACGGGGCCATTCTCTAATCTTTTGTAGATTGCACTTGCTTAAAAT
nagB	b0678	GTTTTTTTTAATACGACTCACTATAGGGCGGCTTACATTTTACTTATTGAGGTGAATAATGAGACTGATCCCCCTGACTACCGCTGAACAGGTCGGCAAATGGGCTGCTCGCCATATCGTCAATCGTATCAATGCGTTCAAACCGACTGCCGATCGTCCGTTTGTACTGGGCCTGCCGACTGGCGGCACGCCGATGACCACCTATAAAGCGTAATCTTTTGTAGATTGCACTTGCTTAAAAT
nagE	b0679	GTTTTTTTTAATACGACTCACTATAGGGGCCAAATAGGGTTCTCGTAGGGGGAATAAGATGAATATTTTAGGTTTTTTCCAGCGACTCGGTAGGGCGTTACAGCTCCCTATCGCGGTGCTGCCGGTGGCGGCACTGTTGCTGCGATTCGGTCAGCCAGATTTACTTAACGTTGCGTTTATTGCCCAGGCGGGCGGTGCGATTTTTGATAACTAATCTTTTGTAGATTGCACTTGCTTAAAAT
glnS	b0680	GTTTTTTTTAATACGACTCACTATAGGGATACGTTGTTTACGCTTTGAGGAATCCACGATGAGTGAGGCAGAAGCCCGCCCGACTAACTTTATCCGTCAGATCATCGATGAAGATCTGGCCAGTGGTAAGCACACCACAGTACACACCCGTTTCCCGCCGGAGCCGAATGGCTATCTGCATATTGGCCATGCGAAATCTATCTGCCTGAACTAATCTTTTGTAGATTGCACTTGCTTAAAAT
chiP	b0681	GTTTTTTTTAATACGACTCACTATAGGGAGCAATTTATACGTCAAAGAGGATTAACCCATGCGTACGTTTAGTGGCAAACGTAGTACGCTGGCGCTGGCTATCGCCGGTGTTACAGCAATGTCGGGCTTTATGGCAATGCCGGAGGCTCGCGCCGAAGGATTCATCGACGATTCAACCTTAACCGGCGGTATCTATTACTGGCAGCGTGAATAATCTTTTGTAGATTGCACTTGCTTAAAAT
chiQ	b0682	GTTTTTTTTAATACGACTCACTATAGGGTGTGCCTGCCGCACGTTTGAGGAATTTGCTATGAAAAAACTGATTCTCATCGCCATAATGGCATCGGGGCTGGTAGCTTGTGCGCAATCAACCGCGCCACAGGAAGACAGTCGTCTGAAAGAGGCATACAGCGCCTGTATCAACACCGCACAAGGTTCGCCAGAAAAAATTGAAGCCTGCCAGTAATCTTTTGTAGATTGCACTTGCTTAAAAT
fur	b0683	GTTTTTTTTAATACGACTCACTATAGGGTGAACCGCTTAGTAACAGGACAGATTCCGCATGACTGATAACAATACCGCCCTAAAGAAAGCTGGCCTGAAAGTAACGCTTCCTCGTTTAAAAATCCTGGAAGTTCTTCAGGAGCCGGACAACCATCACGTCAGTGCGGAAGATTTATACAAACGTCTGATCGATATGGGTGAAGAAATTGGTTAATCTTTTGTAGATTGCACTTGCTTAAAAT
fldA	b0684	GTTTTTTTTAATACGACTCACTATAGGGTTCAATAAGTTTCAAGAGGTTATTTCACTCATGGCTATCACTGGCATCTTTTTCGGCAGCGACACCGGTAATACCGAAAATATCGCAAAAATGATTCAAAAACAGCTTGGTAAAGACGTTGCCGATGTCCATGACATTGCAAAAAGCAGCAAAGAAGATCTGGAAGCTTATGACATTCTGCTGTAATCTTTTGTAGATTGCACTTGCTTAAAAT
ybfE	b0685	GTTTTTTTTAATACGACTCACTATAGGGCTGATTGTTTCCCCCGAAGTCACCAAGATCATGGCCAAAGAACAAACGGACCGTACGACATTAGATCTGTTCGCGCACGAGCGTCGACCGGGACGACCGAAAACTAATCCGCTTTCGCGCGATGAACAGCTGCGTATTAATAAACGCAACCAGCTAAAACGCGACAAAGTACGTGGCCTTAAGTAATCTTTTGTAGATTGCACTTGCTTAAAAT
ybfF	b0686	GTTTTTTTTAATACGACTCACTATAGGGACCCGACAACGCGAAAAAAAGAACTTTGCCATGAAATTGAATATCCGCGCGCAAACTGCACAAAACCAGCACAATAATTCTCCCATCGTTCTTGTCCACGGTCTGTTTGGCAGCCTCGACAACCTTGGCGTACTGGCTCGCGATCTGGTAAACGATCACAATATCATCCAGGTTGATATGCGTTAATCTTTTGTAGATTGCACTTGCTTAAAAT
seqA	b0687	GTTTTTTTTAATACGACTCACTATAGGGTATTCAGCTAAGACACTGCACTGGATTAAGATGAAAACGATTGAAGTTGATGATGAACTCTACAGCTATATTGCCAGCCACACTAAGCATATCGGCGAGAGCGCATCCGACATTTTACGGCGTATGTTGAAATTTTCCGCCGCATCACAGCCTGCTGCTCCGGTGACGAAAGAGGTTCGCGTTTAATCTTTTGTAGATTGCACTTGCTTAAAAT
pgm	b0688	GTTTTTTTTAATACGACTCACTATAGGGTCTAAAACGTTGCAGACAAAGGACAAAGCAATGGCAATCCACAATCGTGCAGGCCAACCTGCACAACAGAGTGATTTGATTAACGTCGCCCAACTGACGGCGCAATATTATGTACTGAAACCAGAAGCAGGGAATGCGGAGCACGCGGTGAAATTCGGTACTTCCGGTCACCGTGGCAGTGCATAATCTTTTGTAGATTGCACTTGCTTAAAAT
ybfP	b0689	GTTTTTTTTAATACGACTCACTATAGGGCAACAAACTGAGTAGCTCAAGGAAATCCCAATGAAGACCAACAGGAGTCTGGTCGTCATAGTGTCACTAATTACCGCCACATTACTGCTGACTGCATGCGCCCAACCTGAACAATCATCATTAGCTGGCGACTGGTTACTGACCCCTAAAGATAAAACCAGAGGATTAACGGGTAGCATTGCGTAATCTTTTGTAGATTGCACTTGCTTAAAAT
ybfG	b0691	GTTTTTTTTAATACGACTCACTATAGGGGACACCGTAGCACACAAGGAGCAAGTAGCGATGCGTGAAATGAATCAGTTAGTAAATACTGAAGATTCAGCCTGGCCAATAATCCAGAACTGGTTAAAAGACGCCACAAACCATACCGAACTCTTACCGGTTAATAAAGATTTAGCCGAAACCGCACTTTATCAATTACAGGTGACAACAAAATAATCTTTTGTAGATTGCACTTGCTTAAAAT
potE	b0692	GTTTTTTTTAATACGACTCACTATAGGGGCAAAGCACCCTGTTGAAAGGGGAAAAATTATGAGTCAGGCTAAATCGAACAAAATGGGCGTCGTTCAGTTAACCATACTGACGATGGTCAACATGATGGGCTCCGGTATCATCATGCTGCCGACAAAGCTTGCCGAAGTCGGGACAATCTCAATTATCTCCTGGCTGGTGACAGCCGTAGGCTAATCTTTTGTAGATTGCACTTGCTTAAAAT
speF	b0693	GTTTTTTTTAATACGACTCACTATAGGGCTGCTATTACCTAAAATAAAGAGATGAAAAATGTCAAAATTAAAAATTGCGGTTAGTGATTCTTGCCCGGACTGTTTTACCACGCAGCGAGAATGTATCTACATTAATGAAAGTCGTAATATCGATGTGGCGGCAATAGTTTTATCGCTCAACGATGTTACATGCGGAAAACTCGATGAAATCTAATCTTTTGTAGATTGCACTTGCTTAAAAT
kdpE	b0694	GTTTTTTTTAATACGACTCACTATAGGGCCCTGAACTTGAAGAATTTCATGAGGATATGTGACAAACGTTCTGATTGTTGAAGATGAACAGGCTATTCGTCGCTTTCTGCGCACGGCGCTGGAGGGCGACGGGATGCGCGTCTTTGAGGCCGAAACGCTGCAACGCGGCTTGCTGGAAGCGGCAACCCGTAAGCCAGATTTGATTATTCTCTAATCTTTTGTAGATTGCACTTGCTTAAAAT
kdpD	b0695	GTTTTTTTTAATACGACTCACTATAGGGTTGAACTCAATCTGGCGCTGGATAAACTTGATGAATAACGAACCCTTACGTCCCGACCCCGATCGTCTGCTGGAACAAACTGCCGCGCCGCATCGGGGGAAGCTGAAAGTTTTCTTCGGTGCCTGTGCAGGCGTCGGGAAGACCTGGGCGATGCTGGCAGAAGCCCAGCGACTGCGGGCGCAATAATCTTTTGTAGATTGCACTTGCTTAAAAT
kdpC	b0696	GTTTTTTTTAATACGACTCACTATAGGGGACCGTTTGCGGTCTGGTGTGAGGTTTACCATGAGTGGATTACGTCCGGCATTATCAACATTTATCTTTCTGTTATTGATTACTGGCGGCGTTTACCCGCTGCTGACCACCGTACTGGGGCAATGGTGGTTTCCCTGGCAGGCCAATGGTTCGTTGATTCGTGAAGGTGATACGGTGCGCGGTTAATCTTTTGTAGATTGCACTTGCTTAAAAT
kdpB	b0697	GTTTTTTTTAATACGACTCACTATAGGGTCTCCTGATGATATTGAGTGAGCACTGAATATGAGTCGTAAACAACTGGCGCTATTCGAACCAACACTTGTCGTTCAGGCGCTGAAAGAAGCGGTGAAAAAATTAAACCCGCAGGCGCAATGGCGCAATCCGGTGATGTTTATCGTCTGGATCGGCAGTCTGCTGACCACCTGTATTAGCATCTAATCTTTTGTAGATTGCACTTGCTTAAAAT
kdpA	b0698	GTTTTTTTTAATACGACTCACTATAGGGTTATGCCCTGATCAATGCGGAGGCGTTCTGATGGCTGCGCAAGGGTTCTTACTGATCGCCACGTTTTTACTGGTGTTAATGGTGCTGGCGCGTCCTTTAGGCAGCGGGCTGGCGCGGCTGATTAATGACATTCCTCTTCCCGGTACAACGGGCGTTGAGCGCGTACTTTTTCGCGCACTTGGCTAATCTTTTGTAGATTGCACTTGCTTAAAAT
ybfA	b0699	GTTTTTTTTAATACGACTCACTATAGGGACCGGGTAGATACAAAAGGGGGAGAAAAGTATGGAACTCTACAGAGAATATCCTGCATGGCTTATCTTTTTACGCCGTACTTATGCGGTTGCAGCGGGCGTTCTGGCGCTGCCTTTCATGCTTTTCTGGAAAGACCGCGCCCGCTTTTACAGCTACCTGCATCGCGTCTGGTCGAAAACCAGCTAATCTTTTGTAGATTGCACTTGCTTAAAAT
rhsC	b0700	GTTTTTTTTAATACGACTCACTATAGGGCAAATAACCCGATAAAACAAGGATGAGCAGATGAGCGGAAAACCGGCGGCGCGTCAGGGCGACATGACGCAGTATGGCGGTAGCATTGTCCAGGGTTCAGCCGGGGTACGCATCGGTGCCCCCACCGGCGTGGCCTGTTCGGTGTGCCCCGGCGGGGTGACGTCCGGCCATCCGGTCAATCCGTAATCTTTTGTAGATTGCACTTGCTTAAAAT
ybfB	b0702	GTTTTTTTTAATACGACTCACTATAGGGTATTAGATTTGTATTCACCGGAGTGATGTAATGAAATATATTATTTTTTTATTCAGAGCTATATGGCTGGCTTTATCGCTTTTAATACTATTCTTTTCCATGCATAGACTTTCACTATTAGACTCCACTCGTGATGTGAGCGAGTTAATTAGTCTCATGTCTTATGGAATGATGGTAATATGTTAATCTTTTGTAGATTGCACTTGCTTAAAAT
rhsO	b0703	GTTTTTTTTAATACGACTCACTATAGGGATTAAGTTAATTGCTCTTATTATTATATGTAACCTGGGCATTGATATCCCGTATGCCACAGACCCGGCAGGTAACCGCCTGCCCGACCCGGAGCTGCACCCGGACAGCACCCTCAGCATGTGGCCGGATAACCGTATCGCCCGTGACGCGCACTATCTTTACCGGTATGACCGTCACGGCAGGTAATCTTTTGTAGATTGCACTTGCTTAAAAT
ybfC	b0704	GTTTTTTTTAATACGACTCACTATAGGGGAAACAGAGAACATCGAGAGGAATAAGAAAATGAAAAGAGTTTTGTTCTTTTTGCTGATGATATTTGTTAGTTTTGGTGTTATAGCTGATTGCGAAATACAAGCTAAAGATCATGATTGTTTTACTATTTTCGCTAAGGGTACTATTTTTTCCGCGTTTCCTGTCTTAAATAATAAAGCCATGTAATCTTTTGTAGATTGCACTTGCTTAAAAT
ybfL	b0705	GTTTTTTTTAATACGACTCACTATAGGGAAATACTCCTTACATAAATAAGGTGAACAAATGGAACTTAAAAAATTGATGGAACATATTTCTATTATTCCCGATTACAGATAAGCCTGGAAAGTAGAGCATAAATTGTCAGGCATCCTACTATTGACTATTTTTGCCGTTATTTCTGGTGCAGAAAGTTGGGAAGATATAGAGGATTTCGGGTAATCTTTTGTAGATTGCACTTGCTTAAAAT
ybfD	b0706	GTTTTTTTTAATACGACTCACTATAGGGAATACTTCTTACATAATTAAGGAGAACAAAATGGAACTTAAAAAATTGATGGAACATATTTCTATTATCCCCGATTACAGACAAGCCTGGAAAGTGGAACATAAATTATCGGATATTCTACTGTTGACTATTTGTGCCGTTATTTCTGGTGCAGAAGGCTGGGAAGATATAGAGGATTTTGGGTAATCTTTTGTAGATTGCACTTGCTTAAAAT
ybgA	b0707	GTTTTTTTTAATACGACTCACTATAGGGCTTACTCCTGTAAACCGCTCAGGAGCAGTAATGAATCTACAACGATTTGATGACAGCACCCTAATCCGTATCTTTGCCCTTCATGAGTTACATCGACTGAAAGAACATGGCTTAACGCGCGGGGCGCTTCTCGATTATCACAGCCGCTATAAACTCGTCTTTCTGGCGCATTCTCAGCCGGAGTAATCTTTTGTAGATTGCACTTGCTTAAAAT
phr	b0708	GTTTTTTTTAATACGACTCACTATAGGGTGTGATTAACTTGCGCCATTCAGGAGTTTTATGACTACCCATCTGGTCTGGTTTCGCCAGGATTTACGTCTGCACGATAATCTCGCACTGGCTGCCGCCTGCCGCAATTCGTCTGCACGCGTGCTGGCGTTGTATATCGCTACACCACGCCAGTGGGCGACGCATAACATGTCGCCGCGTCAGTAATCTTTTGTAGATTGCACTTGCTTAAAAT
dtpD	b0709	GTTTTTTTTAATACGACTCACTATAGGGCGTGACGTTGCCGTCAATTGTGGAATTATTATGAATAAACACGCATCACAGCCGCGCGCTATTTACTATGTCGTTGCGCTGCAAATCTGGGAATATTTTAGCTTTTACGGCATGCGTGCCCTGCTGATTCTCTATCTCACCAATCAACTAAAATACAACGATACTCACGCCTACGAGTTATTTTAATCTTTTGTAGATTGCACTTGCTTAAAAT
ybgI	b0710	GTTTTTTTTAATACGACTCACTATAGGGTGTAGCTATCAGAATACGGAAGGCGCGAAGATGAAAAACACCGAACTGGAACAACTGATTAACGAAAAACTGAACAGCGCGGCGATTAGTGATTACGCGCCGAATGGTTTGCAGGTGGAAGGCAAAGAGACGGTGCAAAAAATTGTTACCGGTGTCACCGCCAGCCAGGCTTTGCTCGATGAGTAATCTTTTGTAGATTGCACTTGCTTAAAAT
ybgJ	b0711	GTTTTTTTTAATACGACTCACTATAGGGCTGCATAACGAATAATCAGAGGGATCGAAAGTGCAACGAGCGCGTTGTTATCTGATAGGTGAAACGGCGGTAGTGCTGGAACTGGAACCGCCGGTGACGCTGGCTAGCCAGAAACGGATCTGGCGACTGGCGCAGCGTCTGGTGGATATGCCGAATGTGGTTGAAGCCATTCCCGGCATGAACTAATCTTTTGTAGATTGCACTTGCTTAAAAT
ybgK	b0712	GTTTTTTTTAATACGACTCACTATAGGGCGTGCGCTTTGTACCGCAGAAGGAGGGAGTATGCTGAAGATTATTCGTGCGGGCATGTATACCACTGTGCAGGATGGCGGTCGTCACGGTTTTCGCCAGTCGGGTATCAGCCACTGCGGCGCACTGGATATGCCCGCGTTACGCATTGCTAACCTACTGGTGGGTAATGACGCCAATGCCCCCTAATCTTTTGTAGATTGCACTTGCTTAAAAT
ybgL	b0713	GTTTTTTTTAATACGACTCACTATAGGGATTTTGAACAATTAGCGTGGCGGCTGCACAATGAAAATTGACCTGAACGCCGATCTGGGCGAAGGCTGCGCCAGCGACGCAGAGCTATTAACGCTGGTTTCCTCTGCCAATATTGCCTGTGGATTTCATGCAGGCGATGCGCAAATCATGCAGGCTTGCGTGCGTGAAGCAATAAAAAATGGTTAATCTTTTGTAGATTGCACTTGCTTAAAAT
nei	b0714	GTTTTTTTTAATACGACTCACTATAGGGATTAATAAAGAATGAAAAAAGGATATCACCATGCCTGAAGGCCCGGAGATCCGCCGTGCAGCGGATAACCTGGAGGCGGCGATCAAAGGCAAACCACTAACTGATGTCTGGTTTGCCTTCCCGCAGTTAAAACCTTATCAATCACAACTTATCGGTCAACACGTTACCCATGTGGAAACGCGTTAATCTTTTGTAGATTGCACTTGCTTAAAAT
abrB	b0715	GTTTTTTTTAATACGACTCACTATAGGGACCAAAGAGAAAATAATGAGGGAGCGAAGGATGCCAGTTTTGCAGTGGGGAATGTTATGTGTGCTATCACTTCTCCTTTCTATTGGTTTCCTCGCGGTACATCTCCCGGCGGCGCTATTACTTGGGCCGATGATCGCCGGGATCATCTTTAGTATGCGCGGAATTACTCTGCAACTTCCCCGCTAATCTTTTGTAGATTGCACTTGCTTAAAAT
ybgO	b0716	GTTTTTTTTAATACGACTCACTATAGGGACAATGCCGTTTACAAGCAGTGGAGGCGAAATGAGTGCTGGCAAGGGATTGTTGCTCGTCATCTGCCTGTTATTTCTGCCGTTGAAGTCTGCAATGGCGCTGAACTGCTATTTTGGTACATCTGGTGGCGCAGTAGAAAAATCAGAAGCGATTCAACCGTTTGCTGTACCAGGCAATGCCAAATAATCTTTTGTAGATTGCACTTGCTTAAAAT
ybgP	b0717	GTTTTTTTTAATACGACTCACTATAGGGTTTACCTTGTCATTAATTAAGGAAAAGAGAATGACATTTATTAAAGGATTACCCTTAATGTTGTTAACCATCAGCTTGGGTTGCAATGCTGCGGTGCAACCCGATCGCACACGCATTGTGTTTAACGCCAATGACAAAGCCACCAGCCTGCGTATCGAAAACCAAAGTGACAAACTGCCTTATTAATCTTTTGTAGATTGCACTTGCTTAAAAT
ybgQ	b0718	GTTTTTTTTAATACGACTCACTATAGGGTTCATAAAATATTTATCAGGTATGGACACCGTGAATATTTATCGACTCTCTTTTGTATCCTGCCTGGTCATGGCGATGCCTTGCGCAATGGCGGTCGAATTCAATCTGAATGTTCTCGATAAATCAATGCGCGACCGCATTGATATTTCATTATTAAAGGAAAAAGGAGTCATTGCTCCCGGTTAATCTTTTGTAGATTGCACTTGCTTAAAAT
ybgD	b0719	GTTTTTTTTAATACGACTCACTATAGGGCCCTATTCTATATCCTTAAAGGACTCTGTTATGTTTAAAGGACAAAAAACATTGGCCGCACTGGCCGTATCTCTGCTGTTCACTGCACCTGTTTATGCTGCTGATGAAGGTTCTGGCGAAATTCACTTTAAGGGGGAGGTTATTGAAGCACCTTGTGAAATTCATCCAGAAGATATTGATAAATAATCTTTTGTAGATTGCACTTGCTTAAAAT
gltA	b0720	GTTTTTTTTAATACGACTCACTATAGGGTTACGCAATAAGGCGCTAAGGAGACCTTAAATGGCTGATACAAAAGCAAAACTCACCCTCAACGGGGATACAGCTGTTGAACTGGATGTGCTGAAAGGCACGCTGGGTCAAGATGTTATTGATATCCGTACTCTCGGTTCAAAAGGTGTGTTCACCTTTGACCCAGGCTTCACTTCAACCGCATAATCTTTTGTAGATTGCACTTGCTTAAAAT
sdhC	b0721	GTTTTTTTTAATACGACTCACTATAGGGAATAATAAGAACAGCATGTGGGCGTTATTCATGATAAGAAATGTGAAAAAACAAAGACCTGTTAATCTGGACCTACAGACCATCCGGTTCCCCATCACGGCGATAGCGTCCATTCTCCATCGCGTTTCCGGTGTGATCACCTTTGTTGCAGTGGGCATCCTGCTGTGGCTTCTGGGTACCAGCTAATCTTTTGTAGATTGCACTTGCTTAAAAT
sdhD	b0722	GTTTTTTTTAATACGACTCACTATAGGGCGTGCTTTCACTTCTCGCAGGAGTCCTCGTATGGTAAGCAACGCCTCCGCATTAGGACGCAATGGCGTACATGATTTCATCCTCGTTCGCGCTACCGCTATCGTCCTGACGCTCTACATCATTTATATGGTCGGTTTTTTCGCTACCAGTGGCGAGCTGACATATGAAGTCTGGATCGGTTTCTAATCTTTTGTAGATTGCACTTGCTTAAAAT
sdhA	b0723	GTTTTTTTTAATACGACTCACTATAGGGTTATGGATTCGTTGTGGTGTGGGGTGTGTGATGAAATTGCCAGTCAGAGAATTTGATGCAGTTGTGATTGGTGCCGGTGGCGCAGGTATGCGCGCGGCGCTGCAAATTTCCCAGAGCGGCCAGACCTGTGCGCTGCTCTCTAAAGTCTTCCCGACCCGTTCCCATACCGTTTCTGCGCAAGGCTAATCTTTTGTAGATTGCACTTGCTTAAAAT
sdhB	b0724	GTTTTTTTTAATACGACTCACTATAGGGATTCGTACTTACTAATGCGGAGACAGGAAAATGAGACTCGAGTTTTCAATTTATCGCTATAACCCGGATGTTGATGATGCTCCGCGTATGCAGGATTACACCCTGGAAGCGGATGAAGGTCGCGACATGATGCTGCTGGATGCGCTTATCCAGCTAAAAGAGAAAGATCCCAGCCTGTCGTTCTAATCTTTTGTAGATTGCACTTGCTTAAAAT
sucA	b0726	GTTTTTTTTAATACGACTCACTATAGGGAAGCATAAAAAAGATGCTTAAGGGATCACGATGCAGAACAGCGCTTTGAAAGCCTGGTTGGACTCTTCTTACCTCTCTGGCGCAAACCAGAGCTGGATAGAACAGCTCTATGAAGACTTCTTAACCGATCCTGACTCGGTTGACGCTAACTGGCGTTCGACGTTCCAGCAGTTACCTGGTACGTAATCTTTTGTAGATTGCACTTGCTTAAAAT
sucB	b0727	GTTTTTTTTAATACGACTCACTATAGGGGCTGAACGTCGAATAAATAAAGGATACACAATGAGTAGCGTAGATATTCTGGTCCCTGACCTGCCTGAATCCGTAGCCGATGCCACCGTCGCAACCTGGCATAAAAAACCCGGCGACGCAGTCGTACGTGATGAAGTGCTGGTAGAAATCGAAACTGACAAAGTGGTACTGGAAGTACCGGCATAATCTTTTGTAGATTGCACTTGCTTAAAAT
sucC	b0728	GTTTTTTTTAATACGACTCACTATAGGGATAACGATTACTGAAGGATGGACAGAACACATGAACTTACATGAATATCAGGCAAAACAACTTTTTGCCCGCTATGGCTTACCAGCACCGGTGGGTTATGCCTGTACTACTCCGCGCGAAGCAGAAGAAGCCGCTTCAAAAATCGGTGCCGGTCCGTGGGTAGTGAAATGTCAGGTTCACGCTTAATCTTTTGTAGATTGCACTTGCTTAAAAT
sucD	b0729	GTTTTTTTTAATACGACTCACTATAGGGGCAGGTTGTTGCCGCAGTGGAGGGGAAATAATGTCCATTTTAATCGATAAAAACACCAAGGTTATCTGCCAGGGCTTTACCGGTAGCCAGGGGACTTTCCACTCAGAACAGGCCATTGCATACGGCACTAAAATGGTTGGCGGCGTAACCCCAGGTAAAGGCGGCACCACCCACCTCGGCCTGTAATCTTTTGTAGATTGCACTTGCTTAAAAT
mngR	b0730	GTTTTTTTTAATACGACTCACTATAGGGGGTTAAATTCGTATTAATGAGATACTAAAAATGGGACACAAGCCCTTATACCGGCAGATTGCCGATCGCATTCGTGAACAAATTGCGCGTGGCGAGCTTAAACCTGGCGATGCGTTACCCACTGAATCAGCGCTACAAACAGAGTTTGGCGTCAGCCGGGTTACGGTGCGTCAGGCTTTGCGCTAATCTTTTGTAGATTGCACTTGCTTAAAAT
mngA	b0731	GTTTTTTTTAATACGACTCACTATAGGGTAATTTCAATCAAGTGAAATTGATCACATAATGGTATTGTTTTATCGGGCACACTGGCGCGACTATAAAAACGATCAAGTGAGGATCATGATGAATCTGACGACTCTGACCCACCGCGATGCGTTGTGTCTGAATGCGCGCTTTACCAGCCGTGAAGAGGCCATCCACGCGTTGACTCAACGTTAATCTTTTGTAGATTGCACTTGCTTAAAAT
mngB	b0732	GTTTTTTTTAATACGACTCACTATAGGGCGTAATGCCATAAACAAAAAGGAAACGACGATGAAAGCAGTATCTCGCGTTCACATCACCCCGCATATGCACTGGGATCGAGAGTGGTATTTCACCACCGAAGAGTCACGTATTCTGCTGGTCAATAATATGGAAGAGATCCTGTGCCGACTGGAACAGGACAACGAATACAAATATTACGTATAATCTTTTGTAGATTGCACTTGCTTAAAAT
cydA	b0733	GTTTTTTTTAATACGACTCACTATAGGGGAGTCTTCATGCGATGAGCAAGGAGTCATGATGTTAGATATAGTCGAACTGTCGCGCTTACAGTTTGCCTTGACCGCGATGTACCACTTCCTTTTTGTGCCACTGACGCTCGGTATGGCGTTCCTGCTGGCCATTATGGAAACGGTCTACGTCCTCTCCGGCAAACAGATTTATAAAGATATGTAATCTTTTGTAGATTGCACTTGCTTAAAAT
cydB	b0734	GTTTTTTTTAATACGACTCACTATAGGGCAGCCGGCACGCTAAGACAGGAGTCGTCAAATGATCGATTATGAAGTATTGCGTTTTATCTGGTGGCTGCTGGTTGGCGTTCTGCTGATTGGTTTTGCAGTCACTGACGGTTTCGACATGGGGGTGGGCATGCTCACCCGTTTCCTCGGTCGTAACGACACCGAGCGTCGAATTATGATTAACTAATCTTTTGTAGATTGCACTTGCTTAAAAT
ybgE	b0735	GTTTTTTTTAATACGACTCACTATAGGGATCAGGCAAAGCCGGTCAAGAAGACATCTGATGAGTAAGATTATCGCGACTTTGTATGCGGTAATGGACAAGCGCCCCCTGCGGGCGCTTTCCTTCGTGATGGCGCTTCTGTTAGCAGGATGTATGTTTTGGGACCCATCTCGTTTTGCCGCGAAGACCAGTGAACTGGAAATCTGGCATGGTTAATCTTTTGTAGATTGCACTTGCTTAAAAT
ybgC	b0736	GTTTTTTTTAATACGACTCACTATAGGGCTAACTTTTGTTGCATTACCGGGATGTAAAGTGAATACAACGCTGTTTCGATGGCCGGTTCGCGTCTACTATGAAGATACCGATGCCGGTGGTGTGGTGTACCACGCCAGTTACGTCGCTTTTTATGAAAGAGCACGCACAGAGATGCTGCGTCATCATCACTTCAGTCAGCAGGCGCTGATGTAATCTTTTGTAGATTGCACTTGCTTAAAAT
tolQ	b0737	GTTTTTTTTAATACGACTCACTATAGGGTCCCAAGTCTATTGTCGCGGAGTTTAAGCAGTGACTGACATGAATATCCTTGATTTGTTCCTGAAGGCTAGCCTTCTGGTTAAACTTATCATGTTGATTTTGATTGGTTTTTCAATCGCATCTTGGGCCATTATTATCCAGCGGACCCGTATTCTTAACGCAGCGGCGCGCGAAGCCGAAGCGTAATCTTTTGTAGATTGCACTTGCTTAAAAT
tolR	b0738	GTTTTTTTTAATACGACTCACTATAGGGACCGTTAGCGAGAGCAACAAGGGGTAAGCCATGGCCAGAGCGCGTGGACGAGGTCGTCGCGATCTCAAGTCCGAAATCAACATTGTACCGTTGCTGGACGTACTGCTGGTGCTGTTGCTGATCTTTATGGCGACAGCGCCCATCATCACCCAGAGCGTGGAGGTCGATCTGCCAGACGCTACTTAATCTTTTGTAGATTGCACTTGCTTAAAAT
tolA	b0739	GTTTTTTTTAATACGACTCACTATAGGGTAACAGGCGAACAGTTTTTGGAAACCGAGAGTGTCAAAGGCAACCGAACAAAACGACAAGCTCAAGCGGGCGATAATTATTTCAGCAGTGCTGCATGTCATCTTATTTGCGGCGCTGATCTGGAGTTCGTTCGATGAGAATATAGAAGCTTCAGCCGGAGGCGGCGGTGGTTCGTCCATCGACTAATCTTTTGTAGATTGCACTTGCTTAAAAT
tolB	b0740	GTTTTTTTTAATACGACTCACTATAGGGTGGGCCATCGGTCCAGATAAGGGAGATATGATGAAGCAGGCATTACGAGTAGCATTTGGTTTTCTCATACTGTGGGCATCAGTTCTGCATGCTGAAGTCCGCATTGTGATCGACAGCGGTGTAGATTCCGGTCGTCCTATTGGTGTTGTTCCTTTCCAGTGGGCGGGGCCTGGTGCGGCACCTTAATCTTTTGTAGATTGCACTTGCTTAAAAT
pal	b0741	GTTTTTTTTAATACGACTCACTATAGGGAATTAATTGAATAGTAAAGGAATCATTGAAATGCAACTGAACAAAGTGCTGAAAGGGCTGATGATTGCTCTGCCTGTTATGGCAATTGCGGCATGTTCTTCCAACAAGAACGCCAGCAATGACGGCAGCGAAGGCATGCTGGGTGCCGGCACTGGTATGGATGCGAACGGCGGCAACGGCAACTAATCTTTTGTAGATTGCACTTGCTTAAAAT
ybgF	b0742	GTTTTTTTTAATACGACTCACTATAGGGCGTGCGGTACTGGTTTACTAAGAGAATTGCATGAGCAGTAACTTCAGACATCAACTATTGAGTCTGTCGTTACTGGTTGGTATAGCGGCCCCCTGGGCCGCTTTTGCTCAGGCACCAATCAGTAGTGTCGGCTCAGGCTCGGTCGAAGACCGCGTCACTCAACTTGAGCGTATTTCTAATGCTTAATCTTTTGTAGATTGCACTTGCTTAAAAT
nadA	b0750	GTTTTTTTTAATACGACTCACTATAGGGAACGTTAAGCCTGTAAAACGAGATGGTAAGATGAGCGTAATGTTTGATCCAGACACGGCGATTTATCCTTTCCCCCCGAAGCCGACGCCGTTAAGCATTGATGAAAAAGCGTATTACCGCGAGAAGATAAAACGTCTGCTAAAAGAACGTAATGCGGTGATGGTTGCCCACTACTATACCGATTAATCTTTTGTAGATTGCACTTGCTTAAAAT
pnuC	b0751	GTTTTTTTTAATACGACTCACTATAGGGTAAGGCGTAACGTTACGCTTTGGGGGAAAGATGGATTTTTTTAGTGTGCAGAATATCCTGGTACATATACCAATAGGGGCAGGCGGTTATGATCTCTCATGGATCGAAGCGGTAGGCACGATCGCCGGGTTGCTGTGTATTGGCCTTGCCAGTCTGGAGAAGATCAGCAACTACTTCTTTGGCTAATCTTTTGTAGATTGCACTTGCTTAAAAT
zitB	b0752	GTTTTTTTTAATACGACTCACTATAGGGTAAGTGAGAATAATTAAGGGATGACTCGTCATGGCGCACTCACACTCACACACGTCCTCACACCTGCCAGAAGATAATAATGCTCGTCGCTTGTTGTATGCTTTCGGCGTGACTGCCGGGTTTATGCTGGTAGAAGTCGTTGGTGGTTTTCTTTCTGGTTCTCTGGCATTGCTGGCCGATGCGTAATCTTTTGTAGATTGCACTTGCTTAAAAT
ybgS	b0753	GTTTTTTTTAATACGACTCACTATAGGGCCGACATAACGACCATAACAGGAGCATCCTATGAAAATGACAAAACTGGCCACATTATTTCTGACTGCCACTCTAAGCCTTGCCAGCGGTGCCGCACTGGCTGCCGATAGCGGAGCGCAAACTAATAACGGCCAGGCAAACGCCGCAGCTGATGCGGGCCAGGTAGCCCCTGACGCCCGTGAATAATCTTTTGTAGATTGCACTTGCTTAAAAT
aroG	b0754	GTTTTTTTTAATACGACTCACTATAGGGTAAGATAAGTATGGCAACACTGGAACAGACATGAATTATCAGAACGACGATTTACGCATCAAAGAAATCAAAGAGTTACTTCCTCCTGTCGCATTGCTGGAAAAATTCCCCGCTACTGAAAATGCCGCGAATACGGTTGCCCATGCCCGAAAAGCGATCCATAAGATCCTGAAAGGTAATGATTAATCTTTTGTAGATTGCACTTGCTTAAAAT
gpmA	b0755	GTTTTTTTTAATACGACTCACTATAGGGTCATTAAAAGATGATTTGAGGAGTAAGTATATGGCTGTAACTAAGCTGGTTCTGGTTCGTCATGGCGAAAGTCAGTGGAACAAAGAAAACCGTTTCACCGGTTGGTACGACGTGGATCTGTCTGAGAAAGGCGTAAGCGAAGCAAAAGCAGCAGGTAAGCTGCTGAAAGAGGAAGGTTACAGCTAATCTTTTGTAGATTGCACTTGCTTAAAAT
galM	b0756	GTTTTTTTTAATACGACTCACTATAGGGCGTTTGTAAACCATCACAAGGAGCAGGACAGTGCTGAACGAAACTCCCGCACTGGCACCCGATGGTCAGCCGTACCGACTGTTAACTTTGCGTAACAACGCAGGGATGGTAGTCACGCTGATGGACTGGGGTGCGACTTTACTTTCCGCCCGTATTCCGCTTTCCGATGGCAGCGTCCGCGAGTAATCTTTTGTAGATTGCACTTGCTTAAAAT
galK	b0757	GTTTTTTTTAATACGACTCACTATAGGGATCCATTTTCGCGAATCCGGAGTGTAAGAAATGAGTCTGAAAGAAAAAACACAATCTCTGTTTGCCAACGCATTTGGCTACCCTGCCACTCACACCATTCAGGCGCCTGGCCGCGTGAATTTGATTGGTGAACACACCGACTACAACGACGGTTTCGTTCTGCCCTGCGCGATTGATTATCAATAATCTTTTGTAGATTGCACTTGCTTAAAAT
galT	b0758	GTTTTTTTTAATACGACTCACTATAGGGCCACAGGGATATCCCGATTAAGGAACGACCATGACGCAATTTAATCCCGTTGATCATCCACATCGCCGCTACAACCCGCTCACCGGGCAATGGATTCTGGTTTCACCGCACCGCGCTAAGCGCCCCTGGCAGGGGGCGCAGGAAACGCCAGCCAAACAGGTGTTACCTGCGCACGATCCAGATTAATCTTTTGTAGATTGCACTTGCTTAAAAT
galE	b0759	GTTTTTTTTAATACGACTCACTATAGGGTTTCATACCATAAGCCTAATGGAGCGAATTATGAGAGTTCTGGTTACCGGTGGTAGCGGTTACATTGGAAGTCATACCTGTGTGCAATTACTGCAAAACGGTCATGATGTCATCATTCTTGATAACCTCTGTAACAGTAAGCGCAGCGTACTGCCTGTTATCGAGCGTTTAGGCGGCAAACATTAATCTTTTGTAGATTGCACTTGCTTAAAAT
modF	b0760	GTTTTTTTTAATACGACTCACTATAGGGCAGTAATCGCTGCACAAAGTGGGATATAAAATGTCATCGTTGCAAATTTTGCAAGGCACGTTTCGTCTTAGCGACACAAAAACGCTGCAATTGCCTCAGCTAACGTTAAACGCGGGTGATAGTTGGGCGTTTGTCGGTTCGAATGGAAGCGGGAAATCGGCCCTGGCCCGCGCGCTGGCGGGGTAATCTTTTGTAGATTGCACTTGCTTAAAAT
modE	b0761	GTTTTTTTTAATACGACTCACTATAGGGTCACAATAAGACTTTTGCCAGGACATTGTTATGCAGGCCGAAATCCTTCTCACCCTTAAGCTCCAACAAAAATTATTCGCCGACCCGCGCCGCATTTCGCTACTAAAACACATTGCGCTTTCCGGTTCCATTAGCCAGGGAGCGAAAGATGCCGGTATTAGCTATAAAAGCGCCTGGGATGCCTAATCTTTTGTAGATTGCACTTGCTTAAAAT
acrZ	b0762	GTTTTTTTTAATACGACTCACTATAGGGATAGTCTCATGACTATATCTGGAGTTGACCATGTTAGAGTTATTAAAAAGTCTGGTATTCGCCGTAATCATGGTACCTGTCGTGATGGCCATCATCCTGGGTCTGATTTACGGTCTTGGTGAAGTATTCAACATCTTTTCTGGTGTTGGTAAAAAAGACCAGCCCGGACAAAATCATTGATTCTAATCTTTTGTAGATTGCACTTGCTTAAAAT
modA	b0763	GTTTTTTTTAATACGACTCACTATAGGGCCTACATAACGTTACATTAAGGGGTTACCAATGGCTCGTAAATGGTTGAACTTGTTTGCCGGGGCGGCACTCTCTTTCGCTGTTGCTGGCAATGCACTGGCAGATGAAGGGAAAATCACGGTGTTCGCCGCCGCATCACTGACTAACGCAATGCAGGACATTGCTACGCAGTTTAAAAAAGAGTAATCTTTTGTAGATTGCACTTGCTTAAAAT
modB	b0764	GTTTTTTTTAATACGACTCACTATAGGGCTTTAAACGTTACGGATTTACAATCAAGTAATGATACTGACCGATCCAGAATGGCAGGCAGTTTTATTAAGCCTGAAAGTTTCTTCCCTGGCTGTGCTGTTTAGCCTGCCGTTTGGGATCTTTTTTGCCTGGTTACTGGTGCGTTGCACGTTTCCGGGCAAAGCTCTGCTCGACAGCGTACTGTAATCTTTTGTAGATTGCACTTGCTTAAAAT
modC	b0765	GTTTTTTTTAATACGACTCACTATAGGGAATCAGCCGTGAACGGGCGGGGCGCTAATCATGCTGGAACTGAATTTTTCCCAGACGTTGGGCAACCATTGCCTGACTATTAATGAAACGCTGCCCGCCAATGGCATCACTGCTATCTTTGGCGTCTCCGGTGCCGGAAAAACTTCGCTGATTAACGCCATCAGTGGACTGACGCGCCCGCAATAATCTTTTGTAGATTGCACTTGCTTAAAAT
ybhA	b0766	GTTTTTTTTAATACGACTCACTATAGGGAAAATTCTTAACCTTAATCTGGAATACGCCATGACCACACGCGTGATTGCTCTCGACTTAGACGGCACCTTATTGACCCCGAAAAAGACCCTGCTTCCTTCATCGATAGAAGCCCTGGCCCGCGCTCGCGAAGCAGGCTATCAATTAATCATCGTCACAGGTCGCCATCACGTCGCTATTCATTAATCTTTTGTAGATTGCACTTGCTTAAAAT
pgl	b0767	GTTTTTTTTAATACGACTCACTATAGGGCAGTCAGTTGCTAAATGCAAAGGAGCATTCATGAAGCAAACAGTTTATATCGCCAGCCCTGAGAGCCAGCAAATTCACGTCTGGAATCTGAATCATGAAGGCGCACTGACGCTGACACAGGTTGTCGATGTGCCGGGGCAGGTGCAGCCGATGGTGGTCAGCCCGGACAAACGTTATCTCTATTAATCTTTTGTAGATTGCACTTGCTTAAAAT
ybhD	b0768	GTTTTTTTTAATACGACTCACTATAGGGAAATCGTCGCTTCCATTTTCCGGAGTAATAATGAAGCATGAATTATCAAGTATGAAGGCATTTGTCATACTGGCAGAGTCCAGTTCGTTTAACAATGCCGCTAAATTACTCAATATTACGCAACCTGCATTAACGCGAAGAATAAAAAAGATGGAGGAAGATTTACATGTTCAACTATTTGAGTAATCTTTTGTAGATTGCACTTGCTTAAAAT
ybhH	b0769	GTTTTTTTTAATACGACTCACTATAGGGAAGTTATGTTTTTAAATTGAGGGCATTATTATGAAAAAAATACCCTGCGTGATGATGCGAGGTGGAACCTCGAGGGGCGCGTTCCTGTTAGCGGAACATTTACCCGAAGATCAAACGCAGCGCGATAAAATATTGATGGCAATTATGGGTTCCGGTAACGATCTGGAAATTGACGGTATTGGCTAATCTTTTGTAGATTGCACTTGCTTAAAAT
ybhI	b0770	GTTTTTTTTAATACGACTCACTATAGGGATGAGTCATACAGAAAGAACAGGATTTTAAATGAATAAGAAATCGTTATGGAAGCTAATTCTGATATTAGCGATCCCATGTATTATTGGTTTTATGCCAGCTCCGGCAGGATTAAGCGAACTGGCGTGGGTGCTTTTTGGTATTTACCTGGCGGCCATTGTGGGGCTGGTTATCAAGCCTTTCTAATCTTTTGTAGATTGCACTTGCTTAAAAT
ybhJ	b0771	GTTTTTTTTAATACGACTCACTATAGGGTTCACGGTGCGCAGATATCTGGAGCATTTGATGATCAAGTTATCTGAAAAAGGCGTGTTTCTCGCCAGTAATAACGAAATAATTGCCGAAGAACATTTCACCGGCGAAATTAAAAAAGAAGAAGCCAAAAAAGGCACTATTGCCTGGTCTATTCTCTCTTCGCATAATACGTCCGGAAATATGTAATCTTTTGTAGATTGCACTTGCTTAAAAT
ybhC	b0772	GTTTTTTTTAATACGACTCACTATAGGGATTTTTCTATTTCATAGCCCGGAGCAACCTGTGAACACATTTTCAGTTTCCCGTCTGGCGCTGGCATTGGCTTTTGGCGTGACGCTGACCGCCTGTAGCTCAACCCCGCCCGATCAACGTCCTTCTGATCAAACCGCGCCTGGTACCTCTTCTCGCCCGATTCTGTCGGCAAAAGAAGCGCAGTAATCTTTTGTAGATTGCACTTGCTTAAAAT
ybhB	b0773	GTTTTTTTTAATACGACTCACTATAGGGACACTTTCTGCAAACAAGAAAGGAGGGTTCATGAAACTCATCAGTAACGATCTGCGCGATGGCGATAAATTGCCGCATCGTCATGTCTTTAACGGCATGGGTTACGATGGCGATAATATTTCACCGCATCTGGCGTGGGATGATGTTCCTGCGGGAACGAAAAGTTTTGTTGTCACCTGCTACTAATCTTTTGTAGATTGCACTTGCTTAAAAT
bioA	b0774	GTTTTTTTTAATACGACTCACTATAGGGAATCTTTTCAATTTGGTTTACAAGTCGATTATGACAACGGACGATCTTGCCTTTGACCAACGCCATATCTGGCACCCATACACATCCATGACCTCCCCTCTGCCGGTTTATCCGGTGGTGAGCGCCGAAGGTTGCGAGCTGATTTTGTCTGACGGCAGACGCCTGGTTGACGGTATGTCGTCCTAATCTTTTGTAGATTGCACTTGCTTAAAAT
bioB	b0775	GTTTTTTTTAATACGACTCACTATAGGGACAACAAAAAACACGTTTTGGAGAAGCCCCATGGCTCACCGCCCACGCTGGACATTGTCGCAAGTCACAGAATTATTTGAAAAACCGTTGCTGGATCTGCTGTTTGAAGCGCAGCAGGTGCATCGCCAGCATTTCGATCCTCGTCAGGTGCAGGTCAGCACGTTGCTGTCGATTAAGACCGGATAATCTTTTGTAGATTGCACTTGCTTAAAAT
bioF	b0776	GTTTTTTTTAATACGACTCACTATAGGGCACCGACGAATATTACAACGCGGCAGCATTATGAGCTGGCAGGAGAAAATCAACGCGGCGCTCGATGCGCGGCGTGCTGCCGATGCCCTGCGTCGCCGTTATCCGGTGGCGCAAGGAGCCGGACGCTGGCTGGTGGCGGATGATCGCCAGTATCTGAACTTTTCCAGTAACGATTATTTAGGTTAATCTTTTGTAGATTGCACTTGCTTAAAAT
bioC	b0777	GTTTTTTTTAATACGACTCACTATAGGGAGGATATCGACCGTCTGCTGGAGGTGCTGCATGGCAACGGTTAATAAACAAGCCATTGCAGCGGCATTTGGTCGGGCAGCCGCACACTATGAGCAACATGCAGATCTACAGCGCCAGAGTGCTGACGCCTTACTGGCAATGCTTCCACAGCGTAAATACACCCACGTACTGGACGCGGGTTGTTAATCTTTTGTAGATTGCACTTGCTTAAAAT
bioD	b0778	GTTTTTTTTAATACGACTCACTATAGGGCGTATCATCTTTTTTTGGGAGTGATTGCTCGTGAGTAAACGTTATTTTGTCACCGGAACGGATACCGAAGTGGGGAAAACTGTCGCCAGTTGTGCACTTTTACAAGCCGCAAAGGCAGCAGGCTACCGGACGGCAGGTTATAAACCGGTCGCCTCTGGCAGCGAAAAGACCCCGGAAGGTTTATAATCTTTTGTAGATTGCACTTGCTTAAAAT
uvrB	b0779	GTTTTTTTTAATACGACTCACTATAGGGTGCCCGCCCAACTCCTTCAGGTAGCGACTCATGAGTAAACCGTTCAAACTGAATTCCGCTTTTAAACCTTCTGGCGATCAGCCAGAGGCGATTCGACGTCTCGAAGAGGGGCTGGAAGATGGCCTGGCGCACCAGACGTTACTTGGCGTGACTGGCTCAGGGAAAACCTTCACCATTGCCAATTAATCTTTTGTAGATTGCACTTGCTTAAAAT
ybhK	b0780	GTTTTTTTTAATACGACTCACTATAGGGAGCGCGGATAATCTGACTCCAGGAAACTATATGCGCAATCGTACGCTGGCTGATCTTGATCGTGTCGTTGCTCTCGGCGGAGGGCATGGACTGGGACGCGTTCTCTCATCACTTTCGTCTTTGGGTTCTCGTTTAACGGGTATCGTCACCACCACCGATAATGGTGGCTCGACGGGGCGTATTTAATCTTTTGTAGATTGCACTTGCTTAAAAT
moaA	b0781	GTTTTTTTTAATACGACTCACTATAGGGACTTCGCCTCCCGTATCTGGAAAGGTGTACATGGCTTCACAACTGACTGATGCATTTGCGCGTAAGTTTTACTACTTGCGCCTGTCGATTACCGATGTGTGTAACTTTCGTTGCACCTACTGCCTGCCGGATGGCTACAAACCGAGCGGCGTCACCAATAAAGGCTTTCTTACCGTCGATGAATAATCTTTTGTAGATTGCACTTGCTTAAAAT
moaB	b0782	GTTTTTTTTAATACGACTCACTATAGGGGGCGGCTAAAACGTCAAAAGGAGAGATCAGATGAGTCAGGTAAGCACTGAATTTATCCCGACCCGTATTGCTATTCTTACGGTTTCTAATCGTCGCGGTGAAGAAGACGATACCTCCGGTCACTATCTGCGCGATTCGGCGCAAGAAGCGGGCCATCACGTTGTCGATAAAGCCATTGTGAAATAATCTTTTGTAGATTGCACTTGCTTAAAAT
moaC	b0783	GTTTTTTTTAATACGACTCACTATAGGGTAATTTCCATCCACATTTGAAGAAATAAGTATGTCGCAACTGACCCATATCAACGCCGCTGGCGAAGCGCACATGGTGGATGTCTCCGCCAAAGCGGAAACCGTGCGTGAAGCGCGGGCGGAAGCCTTTGTCACCATGCGCAGCGAGACGCTGGCGATGATTATTGATGGTCGCCACCACAAATAATCTTTTGTAGATTGCACTTGCTTAAAAT
moaD	b0784	GTTTTTTTTAATACGACTCACTATAGGGGCAAGTCGGGTGACTTTAAGGTGGAAGCGGATGATTAAAGTTCTTTTTTTCGCCCAGGTGCGCGAGTTGGTGGGAACAGATGCAACCGAAGTGGCTGCGGATTTCCCAACTGTTGAAGCGTTACGCCAGCACATGGCTGCGCAGAGCGATCGCTGGGCGCTGGCGCTGGAAGATGGCAAATTATAATCTTTTGTAGATTGCACTTGCTTAAAAT
moaE	b0785	GTTTTTTTTAATACGACTCACTATAGGGCTTTCTTCCCGCCGGTAACCGGAGGTTAAGATGGCAGAAACCAAAATTGTTGTTGGTCCGCAGCCGTTCAGCGTAGGAGAAGAGTACCCGTGGCTGGCGGAGCGTGACGAAGACGGTGCGGTAGTCACCTTTACTGGTAAGGTGCGCAACCATAACCTGGGCGACAGCGTCAACGCATTAACCTAATCTTTTGTAGATTGCACTTGCTTAAAAT
ybhL	b0786	GTTTTTTTTAATACGACTCACTATAGGGAGATATTCCTTATATCTTCAGGAGATCGTCATGGACAGATTCCCACGTTCTGATTCAATCGTACAACCCCGGGCTGGCTTGCAAACTTATATGGCTCAAGTCTATGGCTGGATGACCGTTGGCTTGTTGCTGACCGCATTTGTTGCCTGGTATGCGGCTAATTCCGCGGCCGTGATGGAGCTGTAATCTTTTGTAGATTGCACTTGCTTAAAAT
ybhM	b0787	GTTTTTTTTAATACGACTCACTATAGGGTTAATATTTTTTCTAAGGATAACTAAAAGAATGGAATCATACTCGCAAAACAGCAATAAATTAGATTTTCAGCACGAGGCCAGGATATTAAACGGTATATGGCTCATTACCGCTTTAGGTTTGGTGGCAACCGCAGGACTAGCCTGGGGAGCTAAGTATATCGAAATTACGGCAACCAAATATTAATCTTTTGTAGATTGCACTTGCTTAAAAT
ybhN	b0788	GTTTTTTTTAATACGACTCACTATAGGGAGAAACTGAAAACACGGGGGTAAAACCCTGATGAGTAAATCACACCCGCGCTGGCGCTTAGCAAAGAAGATCCTCACCTGGCTGTTTTTTATCGCGGTGATTGTGTTGCTGGTGGTCTACGCCAAAAAAGTGGACTGGGAAGAGGTCTGGAAGGTCATCCGCGACTACAATCGCGTTGCGCTGTAATCTTTTGTAGATTGCACTTGCTTAAAAT
clsB	b0789	GTTTTTTTTAATACGACTCACTATAGGGTCATGCCCCTTTAAGTGCGGAGATTCATTTATGAAATGTAGCTGGCGCGAAGGCAATAAGATCCAGTTGCTGGAAAACGGCGAGCAATATTATCCCGCGGTGTTTAAGGCGATTGGCGAGGCACAAGAACGCATCATTCTTGAAACGTTTATCTGGTTTGAGGATGACGTCGGCAAACAACTGTAATCTTTTGTAGATTGCACTTGCTTAAAAT
ybhP	b0790	GTTTTTTTTAATACGACTCACTATAGGGAATGAGATAAGAGGCAAAGACAGGAAAATTATGCCCGATCAAACACAACAATTTTCGTTCAAGGTGCTCACCATCAATATTCACAAAGGCTTTACCGCGTTTAACCGACGCTTCATTTTGCCGGAACTTCGCGACGCCGTGCGTACCGTCAGCGCCGATATTGTTTGCCTGCAGGAAGTGATGTAATCTTTTGTAGATTGCACTTGCTTAAAAT
ybhQ	b0791	GTTTTTTTTAATACGACTCACTATAGGGAGTAGAGATAAATTCTTCAGGAGAGAAGCCATGAAGTGGCAACAACGTGTTCGTGTCGCAACGGGTCTAAGTTGCTGGCAGATTATGTTGCATTTACTGGTAGTGGCGCTGCTGGTGGTGGGCTGGATGAGTAAGACTCTGGTTCACGTCGGCGTGGGATTATGCGCACTGTATTGTGTCACGTAATCTTTTGTAGATTGCACTTGCTTAAAAT
ybhR	b0792	GTTTTTTTTAATACGACTCACTATAGGGCCAAACGTCGGCTGGATTAGGGAGAAGAGCATGTTTCATCGCTTATGGACGTTAATCCGCAAAGAGTTGCAGTCGTTGCTGCGCGAACCGCAAACCCGCGCGATTCTGATTTTACCCGTGCTAATTCAGGTGATCCTGTTCCCGTTCGCCGCCACGCTGGAAGTGACTAACGCCACCATCGCCTAATCTTTTGTAGATTGCACTTGCTTAAAAT
ybhS	b0793	GTTTTTTTTAATACGACTCACTATAGGGTGATCCACGACTGGGATAAGGAGCATAGCAATGAGTAACCCGATCCTGTCCTGGCGTCGCGTACGGGCGCTGTGCGTTAAAGAGACGCGGCAGATCGTTCGCGATCCGAGTAGCTGGCTGATTGCGGTAGTGATCCCGCTGCTACTGCTGTTTATTTTTGGTTACGGCATTAACCTCGACTCCTAATCTTTTGTAGATTGCACTTGCTTAAAAT
ybhF	b0794	GTTTTTTTTAATACGACTCACTATAGGGTGACGGTACAATTCGGTGACGAGGCAGGACATGAATGATGCCGTTATCACGCTGAACGGCCTGGAAAAACGCTTTCCGGGCATGGACAAGCCCGCCGTCGCGCCGCTCGATTGTACCATTCACGCCGGTTATGTGACGGGGTTGGTGGGGCCGGACGGTGCAGGTAAAACCACGCTGATGCGGTAATCTTTTGTAGATTGCACTTGCTTAAAAT
ybhG	b0795	GTTTTTTTTAATACGACTCACTATAGGGTTTGCAAGGATTATCGCAAAGGAGTTTGTAGTGATGAAAAAACCTGTCGTGATCGGATTGGCGGTAGTGGTACTTGCCGCCGTGGTTGCCGGAGGCTACTGGTGGTATCAAAGCCGCCAGGATAACGGCCTGACGCTGTATGGCAACGTGGATATTCGTACGGTAAATCTTAGTTTCCGTGTTTAATCTTTTGTAGATTGCACTTGCTTAAAAT
ybiH	b0796	GTTTTTTTTAATACGACTCACTATAGGGTCAATCATTTGATTAAGAATGGACTGTGCGATGAATAATCCTGCCATGACAATCAAGGGTGAACAGGCGAAAAAACAGCTGATTGCTGCCGCACTGGCGCAGTTTGGTGAATATGGAATGAACGCCACCACTCGCGAGATAGCCGCCCAGGCCGGGCAGAATATCGCTGCCATCACCTACTACTAATCTTTTGTAGATTGCACTTGCTTAAAAT
rhlE	b0797	GTTTTTTTTAATACGACTCACTATAGGGCGGTAACGGTCGGGGCGGTTCGGAGTAGTTATGTCTTTCGATTCTTTGGGTTTAAGCCCTGATATCCTGCGCGCCGTTGCCGAGCAGGGTTACCGTGAACCCACCCCTATTCAGCAGCAGGCGATCCCTGCGGTGCTGGAAGGCCGCGACCTGATGGCTAGCGCCCAGACCGGCACCGGCAAATAATCTTTTGTAGATTGCACTTGCTTAAAAT
ybiA	b0798	GTTTTTTTTAATACGACTCACTATAGGGTCGCAATAACCACCAACATAATGCGGTTTAATGCCCGTTCGAGCACAAAGGATCCAACACGTCATGCAAGACACCATCATAAATTTCTACAGCACCAGCGATGACTACGGTGATTTTTCTAACTTTGCCGCCTGGCCCATCAAGGTTGACGGGAAAACCTGGCCTACCTCAGAACACTATTTTTAATCTTTTGTAGATTGCACTTGCTTAAAAT
dinG	b0799	GTTTTTTTTAATACGACTCACTATAGGGGGCTGTTTATACAGTATTTCAGGTTTTCTCATGGCATTAACCGCCGCGCTTAAAGCGCAAATTGCCGCCTGGTATAAGGCGCTTCAGGAACAGATCCCCGACTTTATTCCCCGTGCGCCGCAGCGGCAGATGATTGCGGACGTCGCCAAAACGCTGGCCGGAGAAGAAGGGCGACATCTGGCGTAATCTTTTGTAGATTGCACTTGCTTAAAAT
ybiB	b0800	GTTTTTTTTAATACGACTCACTATAGGGTAATGATGTGAGTCAGGTAAGGAGTCGTAAATGGACTATCGCAAAATCATTAAAGAGATCGGGCGCGGGAAAAACCACGCGCGCGATTTAGACCGGGATACTGCGCGCGGTCTGTATGCTCATATGCTCAATGGTGAAGTCCCTGACCTTGAGTTGGGCGGCGTATTGATTGCGCTGCGTATCTAATCTTTTGTAGATTGCACTTGCTTAAAAT
ybiC	b0801	GTTTTTTTTAATACGACTCACTATAGGGACAAACACATAACATAAACAGGAGTTAACCATGGAAAGTGGTCATCGCTTTGATGCTCAGACGCTGCACAGTTTTATTCAGGCTGTATTTCGTCAGATGGGTAGCGAGGAACAAGAAGCGAAATTAGTTGCCGATCATTTAATCGCGGCAAACCTGGCAGGGCATGATTCACATGGTATTGGCTAATCTTTTGTAGATTGCACTTGCTTAAAAT
ybiJ	b0802	GTTTTTTTTAATACGACTCACTATAGGGTATACAAAAATCACCTGCGAGAGATTAATTATGAAAACTATCAATACTGTTGTTGCTGCTATGGCTCTTTCAACTCTGTCATTTGGCGTGTTCGCGGCGGAACCGGTAACGGCATCCCAGGCACAGAACATGAATAAAATCGGCGTGGTTTCTGCCGATGGCGCATCCACCCTCGATGCCCTGTAATCTTTTGTAGATTGCACTTGCTTAAAAT
ybiI	b0803	GTTTTTTTTAATACGACTCACTATAGGGCTGTACAAGTATTGATATGGGGAGGTCGATATGGCATCCGGTTGGGCTAACGATGACGCCGTCAACGAACAGATCAACAGTACAATTGAAGATGCGATTGCCCGCGCTCGGGGTGAAATTCCGCGCGGCGAAAGCCTGGATGAATGTGAAGAGTGCGGTGCCCCCATCCCGCAGGCCCGTCGGTAATCTTTTGTAGATTGCACTTGCTTAAAAT
ybiX	b0804	GTTTTTTTTAATACGACTCACTATAGGGGGCGCAGGCCCCACTTTTTGGAGAAATTGTATGATGTACCACATTCCCGGCGTGTTATCGCCACAGGACGTCGCTCGTTTTCGCGAACAACTGGAACAAGCCGAATGGGTGGATGGACGCGTCACCACCGGCGCACAAGGTGCGCAAGTTAAGAACAATCAACAGGTCGACACCCGCAGCACGTAATCTTTTGTAGATTGCACTTGCTTAAAAT
fiu	b0805	GTTTTTTTTAATACGACTCACTATAGGGTTCAACATATAAGAAAAAGTCACCTGCAAAATGGAAAACAATCGCAATTTCCCTGCCAGACAATTTCATTCGCTCACGTTCTTTGCCGGTCTTTGTATTGGCATCACGCCTGTGGCTCAGGCACTCGCCGCCGAAGGGCAAACTAACGCGGATGACACGCTGGTTGTCGAAGCATCAACGCCTTAATCTTTTGTAGATTGCACTTGCTTAAAAT
mcbA	b0806	GTTTTTTTTAATACGACTCACTATAGGGACTACCCGTTGTATTTATGAGGATGTCATTATGAAAAAGTGCCTCACACTACTGATTGCCACCGTCCTGAGCGGAATCTCTCTCACGGCTTATGCCGCGCAACCGATGAGTAACCTGGACAGCGGTCAGCTACGGCCCGCCGGTACCGTTTCGGCAACTGGCGCATCAAACCTAAGCGATCTGTAATCTTTTGTAGATTGCACTTGCTTAAAAT
rlmF	b0807	GTTTTTTTTAATACGACTCACTATAGGGATCTTACGCCGCTGCTTAAAGGAGAATGCTATGTCCGCCCAGAAACCGGGGTTGCATCCGCGCAACCGTCATCACAGCCGCTACGATCTCGCCACGCTTTGTCAGGTCAATCCTGAACTCAGGCAATTCCTCACGCTTACACCCGCCGGGGAGCAAAGCGTAGACTTTGCCAATCCGCTGGCGTAATCTTTTGTAGATTGCACTTGCTTAAAAT
ybiO	b0808	GTTTTTTTTAATACGACTCACTATAGGGTTTTTGCTCTATTTTCTCACTGGAGGAGTCATGCGGTGGATCCTGTTCATCCTCTTCTGCCTGCTGGGCGCACCTGCCCACGCGGTATCCATACCCGGCGTTACAACCACAACGACAACGGACTCAACGACTGAACCGGCCCCGGAACCGGATATCGAACAAAAAAAAGCGGCCTATGGCGCATAATCTTTTGTAGATTGCACTTGCTTAAAAT
glnQ	b0809	GTTTTTTTTAATACGACTCACTATAGGGGCGTCGTCTGGAAAGAAGGATGAAAATCCTGTGATTGAATTTAAAAACGTCTCCAAGCACTTTGGCCCAACCCAGGTGCTGCACAATATCGATTTGAACATTGCCCAGGGCGAAGTCGTGGTGATTATCGGGCCGTCCGGTTCCGGTAAATCGACCCTGCTGCGCTGCATCAACAAACTGGAATAATCTTTTGTAGATTGCACTTGCTTAAAAT
glnP	b0810	GTTTTTTTTAATACGACTCACTATAGGGTTATTTACACCACGGTAACAGGAACAACATATGCAGTTTGACTGGAGTGCCATCTGGCCTGCCATTCCGCTTCTGATTGAAGGTGCCAAAATGACCCTGTGGATTTCGGTCCTCGGTCTGGCAGGCGGTCTGGTAATCGGATTGCTGGCAGGTTTTGCACGCACCTTCGGAGGTTGGATAGCCTAATCTTTTGTAGATTGCACTTGCTTAAAAT
glnH	b0811	GTTTTTTTTAATACGACTCACTATAGGGTCGTCCCGTGGATAGAAAAAAGGAAATGCTATGAAGTCTGTATTAAAAGTTTCACTGGCTGCACTGACCCTGGCTTTTGCGGTTTCTTCTCATGCCGCGGATAAAAAATTAGTTGTCGCGACGGATACCGCCTTCGTTCCGTTTGAATTTAAACAGGGCGATAAATATGTGGGCTTTGACGTTTAATCTTTTGTAGATTGCACTTGCTTAAAAT
dps	b0812	GTTTTTTTTAATACGACTCACTATAGGGTGGGACATAACATCAAGAGGATATGAAATTATGAGTACCGCTAAATTAGTTAAATCAAAAGCGACCAATCTGCTTTATACCCGCAACGATGTCTCCGACAGCGAGAAAAAAGCAACAGTAGAGTTGCTGAATCGCCAGGTTATCCAGTTTATTGATCTTTCTTTGATTACCAAACAAGCGCACTAATCTTTTGTAGATTGCACTTGCTTAAAAT
rhtA	b0813	GTTTTTTTTAATACGACTCACTATAGGGACTTAAGTCTAGATATTTGTGGGAGAAAGGATGCCTGGTTCATTACGTAAAATGCCGGTCTGGTTACCAATAGTCATATTGCTCGTTGCCATGGCGTCTATTCAGGGTGGAGCCTCGTTAGCTAAGTCACTTTTTCCTCTGGTGGGCGCACCGGGTGTCACTGCGCTGCGTCTGGCATTAGGATAATCTTTTGTAGATTGCACTTGCTTAAAAT
ompX	b0814	GTTTTTTTTAATACGACTCACTATAGGGGGACTTATTTGAATCACATTTGAGGTGGTTATGAAAAAAATTGCATGTCTTTCAGCACTGGCCGCAGTTCTGGCTTTCACCGCAGGTACTTCCGTAGCTGCGACTTCTACTGTAACTGGCGGTTACGCACAGAGCGACGCTCAGGGCCAAATGAACAAAATGGGCGGTTTCAACCTGAAATACTAATCTTTTGTAGATTGCACTTGCTTAAAAT
opgE	b0815	GTTTTTTTTAATACGACTCACTATAGGGAGCACATGGCGTTTGTTACGATAGTGGCATATGAATTTAACCCTCAAAGAATCGCTTGTTACCCGTAGCCGGGTATTTAGCCCGTGGACTGCGTTCTACTTTTTACAGTCGCTATTAATTAACCTCGGCTTAGGTTACCCCTTCAGTTTGCTCTACACCGCTGCGTTTACGGCTATTTTGCTTTAATCTTTTGTAGATTGCACTTGCTTAAAAT
mntR	b0817	GTTTTTTTTAATACGACTCACTATAGGGATGTATGCGTCACCATAATGAGGAAGCACAATGAGTCGTCGCGCAGGTACGCCAACAGCAAAAAAAGTGACGCAGTTAGTGAACGTGGAAGAGCACGTTGAAGGGTTCCGCCAGGTCAGAGAGGCGCATCGGCGCGAGCTTATTGATGATTACGTTGAGCTGATTTCTGACTTGATCAGGGAATAATCTTTTGTAGATTGCACTTGCTTAAAAT
ybiR	b0818	GTTTTTTTTAATACGACTCACTATAGGGTCGTTTGTTTACCCAGAAACACGGTGCCAAATGAGCCTGCCTTTTTTACGCACGCTGCAAGGCGATCGTTTTTTTCAGTTATTAATTCTTGTTGGTATCGGATTAAGCTTTTTCGTGCCCTTTGCACCGAAATCCTGGCCTGCTGCTATCGACTGGCACACCATCATCACCTTAAGCGGCCTGTAATCTTTTGTAGATTGCACTTGCTTAAAAT
ldtB	b0819	GTTTTTTTTAATACGACTCACTATAGGGTGGCCTGCCAGGCACAAAATCTCGCTTAACATGAATATGAAATTGAAAACATTATTCGCAGCGGCCTTCGCTGTTGTCGGCTTTTGCAGTACCGCCTCTGCGGTAACTTATCCTCTGCCAACCGACGGGAGTCGCCTGGTTGGTCAGAATCAGGTGATCACCATTCCTGAAGGTAACACTCAGTAATCTTTTGTAGATTGCACTTGCTTAAAAT
ybiT	b0820	GTTTTTTTTAATACGACTCACTATAGGGGTTTGTCATATCTCTTTTCAGGATACGCCTGTGTTAGTTTCCAGTAACGTCACCATGCAGTTCGGCAGTAAGCCGTTGTTTGAAAACATTTCCGTCAAATTTGGCGGCGGCAACCGTTACGGCCTGATTGGCGCGAACGGTAGTGGTAAATCCACCTTTATGAAGATCCTCGGCGGCGACCTTTAATCTTTTGTAGATTGCACTTGCTTAAAAT
ybiU	b0821	GTTTTTTTTAATACGACTCACTATAGGGGTTTCGAATGAAAGTTAATGAGAGGTGGTTATGGCTTCTACTTTTACCAGCGACACATTGCCTGCCGATCACAAAGCAGCTATCCGTCAGATGAAGCACGCGCTGCGGGCGCAGCTTGGCGACGTCCAGCAGATCTTTAATCAGCTAAGCGATGACATTGCCACGCGAGTGGCTGAAATCAACTAATCTTTTGTAGATTGCACTTGCTTAAAAT
ybiV	b0822	GTTTTTTTTAATACGACTCACTATAGGGCGGTTTCATTTTCGAGCCAGGAGCACACCTATGAGCGTAAAAGTTATCGTCACAGACATGGACGGTACTTTTCTTAACGACGCCAAAACGTACAACCAACCACGTTTTATGGCGCAATATCAGGAACTGAAAAAGCGCGGCATTAAGTTCGTTGTTGCCAGCGGTAATCAGTATTACCAGCTTTAATCTTTTGTAGATTGCACTTGCTTAAAAT
ybiW	b0823	GTTTTTTTTAATACGACTCACTATAGGGGTTAACCGCGACCTTACGAGGATAACAACCATGACCACACTGAAACTGGACACGCTCAGCGACCGCATTAAAGCGCACAAAAATGCGCTGGTGCATATTGTGAAACCGCCAGTCTGTACCGAGCGCGCGCAGCACTATACCGAGATGTATCAACAACATCTCGATAAGCCGATCCCGGTACGTTAATCTTTTGTAGATTGCACTTGCTTAAAAT
ybiY	b0824	GTTTTTTTTAATACGACTCACTATAGGGTTAATGCTTGAACGAAATAGAGAGGCAACTATGATTTTCAATATTCAGCGCTACTCGACCCATGATGGCCCCGGTATCCGCACGGTCGTATTTCTTAAAGGCTGTTCGCTGGGCTGCCGCTGGTGTCAGAACCCGGAAAGCCGCGCCCGCACGCAGGATCTGCTGTATGACGCACGACTGTGTTAATCTTTTGTAGATTGCACTTGCTTAAAAT
fsaA	b0825	GTTTTTTTTAATACGACTCACTATAGGGTCAGACAAAAAGTACATTTTGAGGATGGTTATGGAACTGTATCTGGATACTTCAGACGTTGTTGCGGTGAAGGCGCTGTCACGTATTTTTCCGCTGGCGGGTGTGACCACTAACCCAAGCATTATCGCCGCGGGTAAAAAACCGCTGGATGTTGTGCTTCCGCAACTTCATGAAGCGATGGGCTAATCTTTTGTAGATTGCACTTGCTTAAAAT
moeB	b0826	GTTTTTTTTAATACGACTCACTATAGGGACCGTTTAACGCGTTGTTCGGAGGCCTGTAATGGCGGAACTCAGCGATCAGGAGATGCTGCGCTACAACCGGCAAATCATTCTGCGCGGCTTTGATTTTGACGGCCAGGAGGCGCTGAAAGATTCTCGCGTGCTGATAGTGGGCCTGGGCGGCCTCGGCTGTGCAGCCTCGCAGTATCTGGCATAATCTTTTGTAGATTGCACTTGCTTAAAAT
moeA	b0827	GTTTTTTTTAATACGACTCACTATAGGGATTCGATTTTGCCTCCGCAGGAGTGTTTTCATGGAATTTACCACCGGATTGATGTCGCTCGACACCGCGCTTAATGAGATGCTTTCTCGCGTCACCCCACTGACCGCCCAGGAAACGCTGCCACTGGTACAGTGTTTTGGTCGTATTCTGGCGAGCGATGTCGTTTCGCCGCTTGATGTTCCGTAATCTTTTGTAGATTGCACTTGCTTAAAAT
iaaA	b0828	GTTTTTTTTAATACGACTCACTATAGGGGTGGCGAACCACCCTTAATGGACGAATACTATGGGCAAAGCAGTCATTGCAATTCATGGTGGCGCAGGTGCAATTAGCCGCGCGCAGATGAGTCTGCAACAGGAATTACGCTACATCGAGGCGTTGTCTGCCATTGTTGAAACCGGGCAGAAAATGCTGGAAGCGGGCGAAAGTGCGCTGGATTAATCTTTTGTAGATTGCACTTGCTTAAAAT
gsiA	b0829	GTTTTTTTTAATACGACTCACTATAGGGCCGGTATCTACCGTGAAAAAGGGGACACCGTTGCCACACAGTGATGAACTTGATGCCGGTAATGTGCTGGCGGTTGAAAATCTGAATATTGCCTTTATGCAGGACCAGCAGAAAATAGCTGCGGTCCGCAATCTCTCTTTTAGTCTGCAACGCGGTGAGACGCTGGCAATTGTTGGCGAATCCTAATCTTTTGTAGATTGCACTTGCTTAAAAT
gsiB	b0830	GTTTTTTTTAATACGACTCACTATAGGGTGCGTAGATAACATTCAGGCGGAGAATAAAATGGCAAGAGCTGTACACCGTAGTGGGTTAGTGGCGCTGGGCATTGCGACAGCGTTGATGGCATCTTGTGCATTCGCTGCCAAAGATGTGGTGGTGGCGGTAGGATCGAATTTCACCACGCTCGATCCGTATGACGCAAATGACACGTTATCTTAATCTTTTGTAGATTGCACTTGCTTAAAAT
gsiC	b0831	GTTTTTTTTAATACGACTCACTATAGGGGGATTTGCAATAAGCAACGCAGGGAGTGGAATGCTTAATTACGTTATCAAACGCTTACTGGGGTTGATTCCGACGCTGTTTATCGTCTCGGTGCTGGTGTTTTTATTTGTCCATATGCTGCCCGGCGATCCGGCGCGATTGATTGCCGGGCCCGAAGCTGATGCGCAGGTTATAGAACTGGTGTAATCTTTTGTAGATTGCACTTGCTTAAAAT
gsiD	b0832	GTTTTTTTTAATACGACTCACTATAGGGCATTAACCCGGCTATCAGGTACAAGTAAGGATGCGACTATTTAACTGGCGACGTCAGGCGGTGTTAAACGCCATGCCACTGGTCAAACCTGACCAGGTACGTACACCGTGGCATGAATTCTGGCGACGATTTCGCCGTCAGCATATGGCGATGACCGCCGCATTATTCGTTATTTTATTGATTTAATCTTTTGTAGATTGCACTTGCTTAAAAT
yliE	b0833	GTTTTTTTTAATACGACTCACTATAGGGTCAGATAGTTATTTTGTTAAATGTATTAACATGCTGAGTTTATACGAAAAGATAAAGATAAGGCTGATAATTTTATTTTTATTGGCAGCACTGTCATTTATTGGTCTTTTTTTCATCATTAACTATCAACTGGTATCGGAGCGCGCGGTAAAACGTGCCGATAGCCGCTTTGAACTTATTCAGTAATCTTTTGTAGATTGCACTTGCTTAAAAT
yliF	b0834	GTTTTTTTTAATACGACTCACTATAGGGGTGGAAAATTAGTAAAAGAGTAGTTTACGTATGTCCAGAATCAATAAGTTCGTACTTACAGTCAGTCTGCTGATTTTTATCATGATTTCAGCAGTTGCCTGCGGGATCTACACTCAAATGGTAAAGGAACGGGTGTATAGCCTGAAACAGTCCGTTATTGATACTGCTTTTGCGGTGGCAAATTAATCTTTTGTAGATTGCACTTGCTTAAAAT
rimO	b0835	GTTTTTTTTAATACGACTCACTATAGGGCCTTTCCTGTAACTGAATATTTTTTAAGCTATGAGCAAAGTAACTCCCCAGCCGAAAATCGGCTTTGTTTCCCTTGGCTGTCCGAAAAACCTTGTTGATTCAGAGCGTATTCTCACCGAACTCCGCACTGAAGGTTATGACGTGGTACCGAGCTATGACGATGCGGACATGGTGATCGTCAACTAATCTTTTGTAGATTGCACTTGCTTAAAAT
bssR	b0836	GTTTTTTTTAATACGACTCACTATAGGGCAACAAGGCTGGGAAGAGGAGGATCGAAGTATGTTCGTTGACAGACAGCGAATCGATCTGCTGAACCGGTTGATCGACGCACGCGTTGACCTCGCCGCATACGTGCAACTGAGGAAGGCAAAAGGATACATGTCCGTCAGCGAAAGCAATCATCTACGAGATAACTTTTTTAAACTGAATCGCTAATCTTTTGTAGATTGCACTTGCTTAAAAT
yliI	b0837	GTTTTTTTTAATACGACTCACTATAGGGGCTTTAAGCCAGAGTCAATCCGGAGGCGTTATGCATCGACAATCCTTTTTCCTTGTGCCCCTTATTTGTCTTTCTTCCGCTCTCTGGGCGGCTCCTGCAACGGTAAATGTCGAAGTACTGCAAGACAAACTCGACCATCCCTGGGCACTGGCCTTTTTACCCGATAATCACGGTATGTTAATCTAATCTTTTGTAGATTGCACTTGCTTAAAAT
gstB	b0838	GTTTTTTTTAATACGACTCACTATAGGGCTGTGGCTGCCTGTCGGAAAAGGGGTGAGTATGATTACGCTGTGGGGTCGGAATAATTCAACTAACGTAAAAAAAGTATTGCTGACGCTCGAAGAACTGGAACTACCTTATGAGCAAATTCTCGCGGGCCGTGAGTTTGGGATAAATCACGATGCTGATTTTCTGGCGATGAACCCTAACGGGTAATCTTTTGTAGATTGCACTTGCTTAAAAT
dacC	b0839	GTTTTTTTTAATACGACTCACTATAGGGTTTTTTTGAATGGATACTCGGGTGGCATTTATGACGCAATACTCCTCTCTCCTTCGTGGTCTTGCAGCGGGTTCTGCATTTTTATTCCTTTTTGCCCCAACGGCATTCGCGGCGGAACAAACCGTTGAAGCGCCGAGCGTGGATGCGCGTGCATGGATTTTAATGGATTACGCCAGCGGTAAATAATCTTTTGTAGATTGCACTTGCTTAAAAT
deoR	b0840	GTTTTTTTTAATACGACTCACTATAGGGGGCTCGCTTCAATAACTATTCAGAGGGATTATGGAAACACGTCGCGAAGAGCGTATCGGGCAGCTGCTGCAAGAATTAAAACGCAGCGATAAGTTACATCTTAAAGACGCCGCCGCCCTGCTTGGGGTTTCGGAGATGACGATTCGTCGCGATCTGAACAACCACAGTGCGCCCGTCGTTTTGTAATCTTTTGTAGATTGCACTTGCTTAAAAT
ybjG	b0841	GTTTTTTTTAATACGACTCACTATAGGGTCCCTTTTAATCACTTTGCGTCGGGAAGTTATGCTGGAAAATTTGAATCTCTCTCTATTCTCTCTTATTAACGCGACGCCAGACTCGGCTCCGTGGATGATCTCGTTGGCGATTTTTATTGCTAAAGATTTGATTACCGTGGTGCCGTTGCTGGCCGTGGTACTTTGGTTGTGGGGGCTTACATAATCTTTTGTAGATTGCACTTGCTTAAAAT
mdfA	b0842	GTTTTTTTTAATACGACTCACTATAGGGCTGCGCGATTATTATTGGCGAAGAAATTGCATGCAAAATAAATTAGCTTCCGGTGCCAGGCTTGGACGTCAGGCGTTACTTTTCCCTCTCTGTCTGGTGCTTTACGAATTTTCAACCTATATCGGCAACGATATGATTCAACCCGGTATGTTGGCCGTGGTGGAACAATATCAGGCGGGCATTTAATCTTTTGTAGATTGCACTTGCTTAAAAT
ybjH	b0843	GTTTTTTTTAATACGACTCACTATAGGGAAATTAACCCGCTGCATTATTTCAGGCGAAATGATTATGAAAAATTGTCTACTGTTGGGCGCGCTTTTAATGGGCTTTACTGGTGTGGCGATGGCGCAAAGTGTCACCGTCGATGTGCCGAGTGGATACAAAGTGGTTGTGGTTCCTGATTCAGTCAGCGTTCCACAAGCGGTCAGCGTCGCGTAATCTTTTGTAGATTGCACTTGCTTAAAAT
ybjI	b0844	GTTTTTTTTAATACGACTCACTATAGGGCAAAACGCAGACGGCGATGGAGAATAGTTGATGAGCATTAAATTAATTGCGGTAGACATGGATGGTACTTTCTTAAGCGATCAAAAAACCTATAACCGTGAGCGGTTTATGGCTCAGTATCAGCAAATGAAAGCACAAGGAATTCGCTTTGTAGTCGCCAGCGGGAATCAATATTATCAGTTGTAATCTTTTGTAGATTGCACTTGCTTAAAAT
ybjJ	b0845	GTTTTTTTTAATACGACTCACTATAGGGGTCTTCCCTCTTCTTATTTTGACGTGATCTATGACCGTAAATTCTTCACGTAATGCATTGAAACGCCGAACCTGGGCGCTGTTTATGTTCTTCTTTTTGCCAGGCCTGTTAATGGCGTCCTGGGCAACCCGTACGCCTGCTATCCGCGATATTCTCTCTGTCTCGATCGCTGAAATGGGCGGTTAATCTTTTGTAGATTGCACTTGCTTAAAAT
rcdA	b0846	GTTTTTTTTAATACGACTCACTATAGGGTTGTACACAATTGCAGAGAGAGGAAATGACATGCGTCGCGCTAACGATCCGCAACGGCGAGAAAAAATTATCCAGGCCACGCTGGAGGCGGTGAAACTTTACGGAATACATGCTGTTACGCACCGCAAAATTGCTACCCTTGCCGGGGTACCGTTGGGATCGATGACCTACTATTTTTCAGGATAATCTTTTGTAGATTGCACTTGCTTAAAAT
ybjL	b0847	GTTTTTTTTAATACGACTCACTATAGGGAGCTTACTAGTAAACAAGAAGTTAGCCTCCGTGAATATAAACGTCGCCGAATTGTTAAATGGGAATTACATTCTGTTATTATTTGTGGTCCTCGCGCTTGGGCTATGTCTCGGAAAGTTACGACTTGGTTCGATCCAACTGGGTAATTCCATTGGCGTTTTAGTCGTATCGCTGTTATTAGGCTAATCTTTTGTAGATTGCACTTGCTTAAAAT
ybjM	b0848	GTTTTTTTTAATACGACTCACTATAGGGGTTCGATAGACGCAGTGTCAGGAGGAACGAGTGAAACATAAACAACGTTGGGCGGGGGCAATCTGCTGTTTTGTCCTCTTCATTGTGGTGTGCCTTTTTCTGGCGACGCACATGAAAGGCGCTTTTCGGGCTGCCGGGCATCCTGAAATCGGCTTGCTATTTTTCATTCTTCCTGGAGCAGTCTAATCTTTTGTAGATTGCACTTGCTTAAAAT
grxA	b0849	GTTTTTTTTAATACGACTCACTATAGGGTACAGGCATAAATCTATGAGGAGAGAAATAATGCAAACCGTTATTTTTGGTCGTTCGGGTTGCCCTTACTGTGTGCGTGCAAAAGATCTGGCTGAGAAATTGAGCAATGAACGCGATGATTTTCAGTATCAGTATGTAGATATTCGTGCGGAAGGGATCACTAAAGAAGATCTACAACAAAAGTAATCTTTTGTAGATTGCACTTGCTTAAAAT
ybjC	b0850	GTTTTTTTTAATACGACTCACTATAGGGACTGAAGGCTCACTTTGCAGAGGGAAGCGTATGCGCGCGATCGGTAAATTGCCTAAAGGCGTGTTGATACTGGAATTTATCGGAATGATGCTACTGGCGGTGGCGCTGCTGTCGGTAAGCGACTCCCTGTCGCTGCCTGAGCCATTTTCTCGGCCAGAAGTGCAGATTCTGATGATTTTTCTCTAATCTTTTGTAGATTGCACTTGCTTAAAAT
nfsA	b0851	GTTTTTTTTAATACGACTCACTATAGGGAATATTCACGTTCAGAAAGAGAAAAAGATAATGACGCCAACCATTGAACTTATTTGTGGCCATCGCTCCATTCGCCATTTCACTGATGAACCCATTTCCGAAGCGCAGCGTGAGGCGATTATTAACAGCGCCCGTGCGACGTCCAGTTCCAGTTTTTTGCAGTGCAGTAGCATTATTCGCATTTAATCTTTTGTAGATTGCACTTGCTTAAAAT
rimK	b0852	GTTTTTTTTAATACGACTCACTATAGGGTTTTGACCAGGTCTGACAGAGAGGTGCAGGGTGAAAATTGCCATATTGTCCCGGGATGGAACGCTCTATTCGTGTAAGCGGCTGCGTGAAGCCGCTATACAGCGCGGTCACCTGGTTGAAATTCTTGATCCGCTTTCTTGCTACATGAACATAAATCCTGCGGCGTCTTCTATTCACTACAAATAATCTTTTGTAGATTGCACTTGCTTAAAAT
ybjN	b0853	GTTTTTTTTAATACGACTCACTATAGGGTCTTTTTATCGAAAGAGGTTGTACAAAATTATGACATCGCTGGTCGTTCCTGGTCTGGATACGCTGCGTCAATGGCTCGATGACCTGGGGATGAGTTTTTTTGAATGTGATAACTGTCAGGCTCTGCATCTGCCCCATATGCAGAATTTCGACGGTGTCTTTGATGCCAAAATCGATCTGATCTAATCTTTTGTAGATTGCACTTGCTTAAAAT
potF	b0854	GTTTTTTTTAATACGACTCACTATAGGGTTGTTAACGAACTTTCAGAAGGAAAGAGATATGACCGCCTTAAATAAAAAATGGCTATCGGGTCTGGTTGCGGGTGCTCTGATGGCCGTCTCTGTCGGCACGCTCGCGGCTGAACAAAAAACACTCCACATTTATAACTGGTCTGATTATATCGCCCCGGACACGGTGGCCAATTTTGAAAAATAATCTTTTGTAGATTGCACTTGCTTAAAAT
potG	b0855	GTTTTTTTTAATACGACTCACTATAGGGCTTGCACACATTCAATGCCGGAGAGCAGCCGTGAATGACGCTATCCCTCGCCCGCAGGCGAAAACCCGTAAGGCGCTGACGCCGCTATTAGAAATCCGCAACCTGACCAAATCCTACGATGGTCAACATGCGGTGGATGATGTCAGCCTGACCATCTACAAAGGTGAAATCTTCGCGCTGCTGTAATCTTTTGTAGATTGCACTTGCTTAAAAT
potH	b0856	GTTTTTTTTAATACGACTCACTATAGGGTGTGTGGTGCTGACGGTTTAAGGAGCAAAGATGAGTACACTTGAACCTGCTGCCCAGTCGAAACCGCCGGGCGGATTTAAGCTGTGGTTGTCGCAGCTGCAAATGAAGCATGGGCGCAAACTGGTCATTGCGTTGCCATATATCTGGTTGATCTTGCTGTTTCTGCTGCCATTTCTGATTGTCTAATCTTTTGTAGATTGCACTTGCTTAAAAT
potI	b0857	GTTTTTTTTAATACGACTCACTATAGGGACACCAGCAAAAAAGCGTGGGAGAACACGGATGAATAATTTACCGGTAGTTCGTTCGCCCTGGCGGATTGTGATTTTGCTGCTGGGCTTTACCTTTCTCTACGCGCCAATGCTGATGCTGGTTATCTATTCGTTTAACAGCTCGAAGCTGGTGACGGTGTGGGCCGGCTGGTCAACGCGCTGGTAATCTTTTGTAGATTGCACTTGCTTAAAAT
ybjO	b0858	GTTTTTTTTAATACGACTCACTATAGGGTAATGCCGCGCATGTCGCGGCATTGTTTTCATGGAAGACGAAACGTTGGGATTTTTTAAGAAAACATCTTCATCTCATGCTCGCCTGAATGTGCCTGCGCTGGTGCAGGTGGCGGCGCTCGCCATTATTATGATCCGTGGCCTCGACGTGCTGATGATTTTCAATACGCTGGGCGTGCGCGGTTAATCTTTTGTAGATTGCACTTGCTTAAAAT
rlmC	b0859	GTTTTTTTTAATACGACTCACTATAGGGCGTCGCCCCTGATGATGTGAAGGTCAATGTATGCAGTGCGCACTTTACGACGCGGGTCGCTGTCGTTCCTGTCAGTGGATAATGCAGCCGATTCCAGAGCAACTCTCCGCTAAAACCGCCGATCTTAAAAATCTGCTCGCCGACTTTCCGGTTGAGGAATGGTGCGCGCCGGTGTCAGGCCCGTAATCTTTTGTAGATTGCACTTGCTTAAAAT
artJ	b0860	GTTTTTTTTAATACGACTCACTATAGGGATCATAAGATTGACAGACGGGAGTTCCATCATGAAAAAGTTAGTTCTTGCCGCTTTACTTGCTTCCTTTACTTTCGGTGCTTCTGCCGCAGAGAAAATCAATTTTGGCGTTTCAGCCACCTATCCACCCTTTGAATCTATAGGTGCTAATAATGAGATTGTCGGCTTTGATATCGATCTGGCATAATCTTTTGTAGATTGCACTTGCTTAAAAT
artM	b0861	GTTTTTTTTAATACGACTCACTATAGGGCGCGACACGTTTTGAGCGGAGGCCCAGCTAATGTTTGAGTATTTACCCGAACTGATGAAAGGGCTACACACCAGCCTGACGCTAACCGTTGCCTCGCTGATTGTGGCACTGATTCTGGCATTGATTTTTACCATCATCCTGACGCTGAAAACGCCGGTGCTGGTGTGGCTGGTGCGGGGTTATTAATCTTTTGTAGATTGCACTTGCTTAAAAT
artQ	b0862	GTTTTTTTTAATACGACTCACTATAGGGTACAACAAATGGTTCCAGAAGTAATTCCTGATGAATGAATTTTTTCCTTTAGCAAGCGCCGCCGGGATGACCGTCGGCCTTGCCGTTTGTGCATTGATTGTCGGGCTGGCGCTGGCGATGTTCTTTGCGGTATGGGAGTCGGCAAAATGGCGTCCTGTCGCGTGGGCAGGTTCAGCGCTGGTATAATCTTTTGTAGATTGCACTTGCTTAAAAT
artI	b0863	GTTTTTTTTAATACGACTCACTATAGGGTCTCTCTCACTAAGATTCGGGATAACAACAATGAAAAAAGTTCTGATTGCCGCGTTAATTGCAGGTTTTAGTCTTTCCGCCACAGCTGCCGAAACCATTCGTTTTGCTACCGAAGCCTCCTATCCTCCGTTTGAATCGATTGATGCAAACAACCAGATCGTTGGTTTTGACGTCGACCTGGCATAATCTTTTGTAGATTGCACTTGCTTAAAAT
artP	b0864	GTTTTTTTTAATACGACTCACTATAGGGAGCTATCAGACTGCCAGTATACGAGTGTCAATGAGTATTCAATTAAACGGCATTAATTGCTTCTACGGCGCGCATCAGGCGCTGTTCGATATCACGCTGGATTGCCCACAGGGCGAAACGCTGGTGTTACTTGGCCCCAGCGGCGCGGGTAAAAGCTCGCTGCTGCGTGTACTCAATCTGCTTTAATCTTTTGTAGATTGCACTTGCTTAAAAT
ybjP	b0865	GTTTTTTTTAATACGACTCACTATAGGGTTCAGAGCGATCGCTTATAAGGAAATCATTATGCGCTACAGCAAATTGACAATGCTTATCCCCTGCGCACTGCTCCTCAGTGCCTGCACCACAGTCACTCCAGCTTATAAAGATAACGGCACACGCAGTGGTCCTTGCGTTGAAGGAGGCCCGGATAACGTGGCCCAGCAATTTTATGACTACTAATCTTTTGTAGATTGCACTTGCTTAAAAT
ybjQ	b0866	GTTTTTTTTAATACGACTCACTATAGGGTCGAAGGCTTAGCAAACAAGGAGATCGATCATGCAATTTTCTACAACCCCAACTCTGGAAGGCCAGACCATCGTTGAATATTGCGGTGTGGTGACCGGCGAAGCGATTTTAGGTGCCAATATTTTCCGTGATTTCTTTGCCGGTATCCGCGATATCGTTGGCGGACGTTCCGGTGCGTATGAATAATCTTTTGTAGATTGCACTTGCTTAAAAT
amiD	b0867	GTTTTTTTTAATACGACTCACTATAGGGCGTCAGCGGTACGGCGGTGAAAACGCGTCGATGAGAAGATTCTTCTGGCTGGTCGCTGCCGCTCTGTTATTGGCAGGGTGTGCAGGCGAAAAAGGCATTGTCGAGAAAGAGGGATATCAGCTTGATACCCGACGCCAGGCGCAGGCGGCGTATCCGCGCATTAAAGTGCTGGTGATCCACTACTAATCTTTTGTAGATTGCACTTGCTTAAAAT
ybjS	b0868	GTTTTTTTTAATACGACTCACTATAGGGACGTTATTTTCTCAACAACAGTGGATTGATATGAAGGTACTGGTTACCGGCGCCACCAGCGGCTTAGGTCGAAACGCGGTAGAGTTTTTATGCCAGAAAGGCATCAGCGTGCGAGCGACCGGTCGCAACGAGGCAATGGGCAAATTGCTGGAAAAAATGGGCGCAGAGTTTGTTCCGGCGGATTAATCTTTTGTAGATTGCACTTGCTTAAAAT
ybjT	b0869	GTTTTTTTTAATACGACTCACTATAGGGGTGCATTCCTGGCGCGTTAAGGAGAGAGACGTGCCGCAACGCATTTTAGTTCTCGGTGCCAGTGGCTACATTGGTCAGCATCTGGTGCGCACACTCAGCCAGCAAGGGCATCAGATCCTGGCGGCGGCACGTCATGTCGACAGGCTTGCAAAGCTGCAACTGGCAAACGTCAGTTGCCATAAATAATCTTTTGTAGATTGCACTTGCTTAAAAT
ltaE	b0870	GTTTTTTTTAATACGACTCACTATAGGGTGGCATTTCCCGTCATAATAAGGACATGCCATGATTGATTTACGCAGTGATACCGTTACCCGACCAAGCCGCGCCATGCTCGAAGCGATGATGGCCGCCCCGGTTGGGGACGACGTTTACGGAGACGACCCTACCGTTAATGCTCTGCAGGACTACGCAGCAGAGCTTTCCGGTAAAGAAGCCTAATCTTTTGTAGATTGCACTTGCTTAAAAT
poxB	b0871	GTTTTTTTTAATACGACTCACTATAGGGACCGTTATCACATTCAGGAGATGGAGAACCATGAAACAAACGGTTGCAGCTTATATCGCCAAAACACTCGAATCGGCAGGGGTGAAACGCATCTGGGGAGTCACAGGCGACTCTCTGAACGGTCTTAGTGACAGTCTTAATCGCATGGGCACCATCGAGTGGATGTCCACCCGCCACGAAGAATAATCTTTTGTAGATTGCACTTGCTTAAAAT
hcr	b0872	GTTTTTTTTAATACGACTCACTATAGGGGCAACTGTTGAGCGCGTAAGGAGTTTGTCGATGACGATGCCAACGAATCAATGCCCGTGGCGGATGCAGGTTCATCACATTACGCAAGAAACGCCGGATGTGTGGACGATTTCCCTGATTTGCCACGATTACTACCCATATCGCGCCGGGCAATATGCACTGGTCAGCGTGCGAAACTCAGCGTAATCTTTTGTAGATTGCACTTGCTTAAAAT
hcp	b0873	GTTTTTTTTAATACGACTCACTATAGGGATATTAAATATAACTTTAAAAGGTGTGATCATGTTTTGTGTGCAATGTGAACAAACTATCCGTACTCCGGCAGGAAACGGCTGCTCATACGCGCAGGGGATGTGTGGTAAAACGGCGGAAACTTCTGACCTTCAGGATTTACTCATCGCGGCGCTGCAAGGGCTTTCTGCCTGGGCGGTAAAATAATCTTTTGTAGATTGCACTTGCTTAAAAT
ybjE	b0874	GTTTTTTTTAATACGACTCACTATAGGGCGACTTCATCTTTGCAAGGACTGGGTTTTCATGTTTTCTGGGCTGTTAATCATTCTGGTTCCCCTGATTGTGGGTTACCTCATTCCGCTTCGCCAACAAGCTGCGTTAAAAGTTATTAATCAGCTATTAAGCTGGATGGTTTACCTTATTCTCTTTTTTATGGGTATCAGTCTGGCGTTTCTCTAATCTTTTGTAGATTGCACTTGCTTAAAAT
aqpZ	b0875	GTTTTTTTTAATACGACTCACTATAGGGTCACAGGGTCAATTTTTAATTGTGGTGGATATGTTCAGAAAATTAGCAGCTGAATGTTTTGGTACTTTCTGGCTTGTTTTTGGTGGCTGTGGTAGTGCTGTACTGGCCGCAGGCTTCCCGGAATTAGGCATTGGTTTTGCCGGCGTGGCGTTGGCGTTCGGTCTGACCGTTCTGACGATGGCCTAATCTTTTGTAGATTGCACTTGCTTAAAAT
ybjD	b0876	GTTTTTTTTAATACGACTCACTATAGGGAAGGATAAGTCACATATTTCTGGAGGGGATATGATTCTTGAGCGCGTTGAAATTGTGGGTTTTCGCGGTATCAACCGTTTGTCGTTGATGCTGGAACAAAACAACGTCCTGATTGGGGAGAACGCGTGGGGTAAATCCAGCTTGCTGGACGCCTTAACTCTGCTGCTATCGCCAGAATCAGATTAATCTTTTGTAGATTGCACTTGCTTAAAAT
ybjX	b0877	GTTTTTTTTAATACGACTCACTATAGGGCACACTATTGATGTTTGGTTAAGATACGCAATGGTGAAATCGACGCCATGTATAACCATTGATTTCATGAATATGTCGCAGCTAACTGAACGGACCTTTACGCCATCTGAATCTCTCAGCAGCCTGTCACTTTTTCTTAGTCTGGCACGTGGACAGTGTCGGCCGGGTAAATTCTGGCATCGCTAATCTTTTGTAGATTGCACTTGCTTAAAAT
macA	b0878	GTTTTTTTTAATACGACTCACTATAGGGGGATTGGCATATGGAGTATTCAGAAAATTTATGAAAAAGCGGAAAACCGTGAAGAAGCGTTACGTTATTGCGCTGGTGATAGTCATCGCCGGACTGATTACGTTATGGAGAATTCTTAACGCACCCGTGCCGACTTATCAGACGCTGATTGTGCGCCCCGGTGATTTACAGCAAAGCGTGCTGTAATCTTTTGTAGATTGCACTTGCTTAAAAT
macB	b0879	GTTTTTTTTAATACGACTCACTATAGGGGATTGGTGAGGCCAAACCAGGAGCTGCACAATGACGCCTTTGCTCGAATTAAAGGATATTCGTCGCAGCTATCCTGCCGGTGATGAGCAGGTTGAGGTGCTGAAGGGCATCAGCCTCGATATTTATGCGGGTGAGATGGTCGCGATTGTTGGCGCTTCGGGTTCCGGTAAATCGACCCTGATGTAATCTTTTGTAGATTGCACTTGCTTAAAAT
cspD	b0880	GTTTTTTTTAATACGACTCACTATAGGGTTGTATAAGATTTGCGAAGGATGTCGAAGCATGGAAAAGGGTACTGTTAAGTGGTTCAACAATGCCAAAGGGTTTGGTTTCATCTGCCCTGAAGGCGGCGGCGAAGATATTTTCGCTCATTATTCCACCATTCAGATGGATGGTTACAGAACGCTAAAAGCTGGACAATCCGTTCAGTTTGATTAATCTTTTGTAGATTGCACTTGCTTAAAAT
clpS	b0881	GTTTTTTTTAATACGACTCACTATAGGGGATAACCGTAACCGAAGATGATAACTGACAATGGGTAAAACGAACGACTGGCTGGACTTTGATCAACTGGCGGAAGAAAAAGTTCGCGACGCGCTAAAACCGCCATCTATGTATAAAGTGATATTAGTCAATGATGATTACACTCCGATGGAGTTTGTTATTGACGTGTTACAAAAATTCTTTTAATCTTTTGTAGATTGCACTTGCTTAAAAT
clpA	b0882	GTTTTTTTTAATACGACTCACTATAGGGATGCAGGCATAAAAATTGGGGGAGGTGCCTATGCTCAATCAAGAACTGGAACTCAGTTTAAATATGGCTTTCGCCAGAGCGCGCGAGCACCGTCATGAGTTTATGACCGTCGAGCACTTGTTACTGGCGCTGCTCAGTAACCCATCTGCCCGGGAGGCGCTGGAAGCGTGTTCTGTGGATTTGTAATCTTTTGTAGATTGCACTTGCTTAAAAT
infA	b0884	GTTTTTTTTAATACGACTCACTATAGGGAATTACGGTAGTGATACCCCAGAGGATTAGATGGCCAAAGAAGACAATATTGAAATGCAAGGTACCGTTCTTGAAACGTTGCCTAATACCATGTTCCGCGTAGAGTTAGAAAACGGTCACGTGGTTACTGCACACATCTCCGGTAAAATGCGCAAAAACTACATCCGCATCCTGACGGGCGACTAATCTTTTGTAGATTGCACTTGCTTAAAAT
aat	b0885	GTTTTTTTTAATACGACTCACTATAGGGACGATCCGACTTGCGTGGAGTTTTGCGGTCATGCGCCTGGTTCAGCTTTCTCGCCATTCAATAGCCTTCCCTTCCCCGGAAGGCGCATTACGTGAGCCTAACGGCCTGCTGGCACTTGGGGGCGATCTTAGCCCTGCGCGCCTGTTAATGGCTTACCAGCGTGGTATTTTTCCGTGGTTTTCTTAATCTTTTGTAGATTGCACTTGCTTAAAAT
cydC	b0886	GTTTTTTTTAATACGACTCACTATAGGGTTACTGGCCCATCGTCAGGAGGAGATTTAAATGCGCGCTTTGCTACCCTATCTGGCACTGTATAAACGTCATAAATGGATGTTAAGTCTTGGTATTGTGCTGGCAATTGTGACGCTGCTCGCCAGTATCGGTCTGTTGACACTTTCCGGCTGGTTCCTCTCGGCCTCAGCGGTTGCGGGGGTTTAATCTTTTGTAGATTGCACTTGCTTAAAAT
cydD	b0887	GTTTTTTTTAATACGACTCACTATAGGGAATTCTGATAACTCACCTGCTAAGCGTGCAATGAATAAATCTCGTCAAAAAGAGTTAACCCGCTGGTTAAAACAGCAAAGCGTCATCTCCCAACGTTGGCTGAATATTTCTCGTCTGCTGGGCTTTGTGAGCGGCATATTGATCATTGCCCAGGCCTGGTTCATGGCGCGAATTCTGCAACATTAATCTTTTGTAGATTGCACTTGCTTAAAAT
trxB	b0888	GTTTTTTTTAATACGACTCACTATAGGGCCATTGTCTGCCAACAACTATGGGGATCTCATGGGCACGACCAAACACAGTAAACTGCTTATCCTGGGTTCAGGCCCGGCGGGATACACCGCTGCTGTCTACGCGGCGCGCGCCAACCTGCAACCTGTGCTGATTACCGGCATGGAAAAAGGCGGCCAACTGACCACCACCACGGAAGTGGAATAATCTTTTGTAGATTGCACTTGCTTAAAAT
lrp	b0889	GTTTTTTTTAATACGACTCACTATAGGGGTAGGGAAGGAATACAGAGAGACAATAATAATGGTAGATAGCAAGAAGCGCCCTGGCAAAGATCTCGACCGTATCGATCGTAACATTCTTAATGAGTTGCAAAAGGATGGGCGTATTTCTAACGTCGAGCTTTCTAAACGTGTGGGACTTTCCCCAACGCCGTGCCTTGAGCGTGTGCGTCGGTAATCTTTTGTAGATTGCACTTGCTTAAAAT
ftsK	b0890	GTTTTTTTTAATACGACTCACTATAGGGAGGAAAAGCCTGTAACCTGGAGAGCCTTTCTTGAGCCAGGAATACATTGAAGACAAAGAAGTCACATTGACAAAGTTAAGTAGCGGCCGCCGCCTTCTGGAGGCGTTGCTGATCCTTATTGTCCTGTTTGCCGTCTGGTTGATGGCTGCCTTACTAAGCTTTAACCCTTCGGACCCCAGCTGGTAATCTTTTGTAGATTGCACTTGCTTAAAAT
lolA	b0891	GTTTTTTTTAATACGACTCACTATAGGGATCGGGAGTGACGTAATTTGAGGAATAATGATGAAAAAAATTGCCATCACCTGTGCATTACTCTCAAGCTTAGTAGCAAGCAGCGTTTGGGCTGATGCCGCAAGCGATCTGAAAAGCCGCCTGGATAAAGTCAGCAGCTTCCACGCCAGCTTCACACAAAAAGTGACTGACGGTAGCGGCGCGTAATCTTTTGTAGATTGCACTTGCTTAAAAT
rarA	b0892	GTTTTTTTTAATACGACTCACTATAGGGTAGATGATCAACGTAAGTAGAGGCACCTGAGTGAGCAATCTGTCGCTCGATTTTTCGGATAATACTTTTCAACCTCTGGCCGCGCGTATGCGGCCAGAAAATTTAGCACAGTATATCGGCCAGCAACATTTGCTGGCTGCGGGGAAGCCGTTGCCGCGCGCTATCGAAGCCGGGCATTTACATTAATCTTTTGTAGATTGCACTTGCTTAAAAT
serS	b0893	GTTTTTTTTAATACGACTCACTATAGGGCCCATTTAATTCGATAAGCACAGGATAAGCATGCTCGATCCCAATCTGCTGCGTAATGAGCCAGACGCAGTCGCTGAAAAACTGGCACGCCGGGGCTTTAAGCTGGATGTAGATAAGCTGGGCGCTCTTGAAGAGCGTCGTAAAGTATTGCAGGTCAAAACGGAAAACCTGCAAGCGGAGCGTTAATCTTTTGTAGATTGCACTTGCTTAAAAT
dmsA	b0894	GTTTTTTTTAATACGACTCACTATAGGGTCAATCGTGAGCAAGCTTGAGTGAGCCATTATGAAAACGAAAATCCCTGATGCGGTATTGGCTGCTGAGGTGAGTCGCCGTGGTTTGGTAAAAACGACAGCGATCGGCGGCCTGGCAATGGCCAGCAGCGCATTAACATTACCTTTTAGTCGGATTGCGCACGCTGTCGATAGCGCCATTCCATAATCTTTTGTAGATTGCACTTGCTTAAAAT
dmsB	b0895	GTTTTTTTTAATACGACTCACTATAGGGTTCAGGTTGAAAAGGTGTAAGGAGTAACCGATGACAACCCAGTATGGATTTTTTATTGATTCCAGCCGTTGCACCGGTTGCAAAACCTGCGAGCTGGCCTGTAAAGACTACAAAGATTTGACGCCAGAAGTCAGCTTCCGCCGCATTTATGAATATGCTGGCGGCGACTGGCAGGAAGATAACTAATCTTTTGTAGATTGCACTTGCTTAAAAT
dmsC	b0896	GTTTTTTTTAATACGACTCACTATAGGGGCTATCTGGCAAACCCGAAGGAGGTGTGAGATGGGAAGTGGATGGCATGAATGGCCGCTGATGATCTTCACGGTCTTCGGGCAATGTGTAGCAGGTGGTTTTATCGTTCTGGCTTTGGCGCTGCTCAAAGGCGACCTGCGAGCAGAAGCCCAGCAGCGTGTTATCGCCTGCATGTTTGGTTTATAATCTTTTGTAGATTGCACTTGCTTAAAAT
ycaC	b0897	GTTTTTTTTAATACGACTCACTATAGGGCGTACCACTGACTCTCGAAAGGAGAAGAGGATGACCAAACCGTATGTTCGTCTTGATAAAAATGATGCTGCCGTTTTGCTTGTTGATCACCAGGCTGGTTTACTTTCCCTTGTACGGGATATCGAACCCGATAAGTTTAAAAATAACGTGCTGGCGCTGGGTGACCTGGCTAAGTATTTCAACTAATCTTTTGTAGATTGCACTTGCTTAAAAT
ycaD	b0898	GTTTTTTTTAATACGACTCACTATAGGGGAAATTTGAACTTCCTCACGGTTTTAATTCATGTCCACGTATACCCAGCCTGTCATGCTTTTGCTGTCTGGCCTGCTTTTGTTGACTCTGGCGATTGCGGTGTTAAATACACTCGTGCCGCTTTGGCTCGCCCAGGAACACATGTCCACATGGCAGGTAGGCGTTGTCAGCTCATCCTATTTTTAATCTTTTGTAGATTGCACTTGCTTAAAAT
ycaM	b0899	GTTTTTTTTAATACGACTCACTATAGGGGCCCCTTTAATTTTGGCGAAGGATTTGTCTATGGCTGGGAATGTTCAGGAAAAACAGTTGCGATGGTACAACATTGCGCTGATGTCTTTTATCACTGTCTGGGGTTTTGGCAACGTTGTTAATAACTATGCCAACCAGGGGCTGGTGGTTGTTTTTTCATGGGTGTTTATCTTTGCACTCTATTAATCTTTTGTAGATTGCACTTGCTTAAAAT
ycaN	b0900	GTTTTTTTTAATACGACTCACTATAGGGTCAGGATGAGTTAATGAAGGATTTTCACTAATGCGGATGAATATGTCTGACTTTGCCACTTTCTTTGCCGTGGCCCGTAATCAAAGCTTTCGTGCAGCGGGCGATGAGTTAGGCTTATCCTCGTCCGCCATTAGCCATAGTATTAAAACACTGGAACAACGTCTTAAAATTCGCTTATTCAATTAATCTTTTGTAGATTGCACTTGCTTAAAAT
ycaK	b0901	GTTTTTTTTAATACGACTCACTATAGGGCGCTCCAGAACTTAACGTGGAGGTAAAATTATGCAGTCTGAACGTATTTATTTGGTATGGGCCCATCCTCGTCATGATTCATTGACCGCACATATTGCTGATGCGATCCATCAGCGGGCAATGGAGCGGAAAATACAGGTGACGGAACTCGATTTATATCGGCGTAATTTCAACCCAGTGATGTAATCTTTTGTAGATTGCACTTGCTTAAAAT
pflA	b0902	GTTTTTTTTAATACGACTCACTATAGGGCAGATGGGCCACATCTGGAGAAACACCGCAATGTCAGTTATTGGTCGCATTCACTCCTTTGAATCCTGTGGAACCGTAGACGGCCCAGGTATTCGCTTTATCACCTTTTTCCAGGGCTGCCTGATGCGCTGCCTGTATTGTCATAACCGCGACACCTGGGACACGCATGGCGGTAAAGAAGTTTAATCTTTTGTAGATTGCACTTGCTTAAAAT
pflB	b0903	GTTTTTTTTAATACGACTCACTATAGGGAAAAAATCCACTTAAGAAGGTAGGTGTTACATGTCCGAGCTTAATGAAAAGTTAGCCACAGCCTGGGAAGGTTTTACCAAAGGTGACTGGCAGAATGAAGTAAACGTCCGTGACTTCATTCAGAAAAACTACACTCCGTACGAGGGTGACGAGTCCTTCCTGGCTGGCGCTACTGAAGCGACCTAATCTTTTGTAGATTGCACTTGCTTAAAAT
focA	b0904	GTTTTTTTTAATACGACTCACTATAGGGCGTCGCCGACTTAATAAAGAGAGAGTTAGTGTGAAAGCTGACAACCCTTTTGATCTTTTACTTCCTGCTGCAATGGCCAAAGTGGCCGAAGAGGCGGGTGTCTATAAAGCAACGAAACATCCGCTTAAGACTTTCTATCTGGCGATTACCGCCGGTGTTTTCATCTCAATCGCATTCGTCTTCTAATCTTTTGTAGATTGCACTTGCTTAAAAT
ycaO	b0905	GTTTTTTTTAATACGACTCACTATAGGGCGCGCTTTCCGTACGACTAAAGTGATTTTCATGACGCAAACATTTATCCCCGGCAAAGATGCCGCTCTGGAAGATTCCATCGCTCGCTTCCAGCAAAAACTTTCAGACCTCGGCTTTCAGATTGAAGAGGCCTCCTGGCTGAATCCCGTGCCTAACGTCTGGTCTGTACATATTCGCGACAAATAATCTTTTGTAGATTGCACTTGCTTAAAAT
ycaP	b0906	GTTTTTTTTAATACGACTCACTATAGGGTAGCGGATAAACCACGTTAAGAGCATAAAAATGAAGGCGTTCGATCTCCACCGTATGGCATTTGATAAAGTGCCTTTTGATTTCCTTGGCGAAGTTGCACTACGTAGTCTTTATACCTTTGTACTGGTCTTTTTGTTCCTCAAAATGACCGGAAGACGCGGTGTGCGGCAGATGTCGCTGTTTTAATCTTTTGTAGATTGCACTTGCTTAAAAT
serC	b0907	GTTTTTTTTAATACGACTCACTATAGGGGTTAATAGCAACGCAACGTGGTGAGGGGAAATGGCTCAAATCTTCAATTTTAGTTCTGGTCCGGCAATGCTACCGGCAGAGGTGCTTAAACAGGCTCAACAGGAACTGCGCGACTGGAACGGTCTTGGTACGTCGGTGATGGAAGTGAGTCACCGTGGCAAAGAGTTCATTCAGGTTGCAGAGTAATCTTTTGTAGATTGCACTTGCTTAAAAT
aroA	b0908	GTTTTTTTTAATACGACTCACTATAGGGTTTTTATTTCTGTTGTAGAGAGTTGAGTTCATGGAATCCCTGACGTTACAACCCATCGCTCGTGTCGATGGCACTATTAATCTGCCCGGTTCCAAGAGCGTTTCTAACCGCGCTTTATTGCTGGCGGCATTAGCACACGGCAAAACAGTATTAACCAATCTGCTGGATAGCGATGACGTGCGCTAATCTTTTGTAGATTGCACTTGCTTAAAAT
ycaL	b0909	GTTTTTTTTAATACGACTCACTATAGGGTTATATATGATTAATCAACGGATGATTCACATGAAGAATACTAAATTACTGCTGGCGATTGCGACCTCTGCAGCATTACTGACAGGGTGTCAAAATACCCACGGTATTGATACCAATATGGCTATCAGCTCCGGTTTAAATGCCTATAAAGCAGCAACATTAAGCGATGCCGATGCAAAAGCGTAATCTTTTGTAGATTGCACTTGCTTAAAAT
cmk	b0910	GTTTTTTTTAATACGACTCACTATAGGGTAACGGTACGCCTGTTTTAAGGAGATAAAGATGACGGCAATTGCCCCGGTTATTACCATTGATGGCCCAAGCGGTGCAGGGAAAGGCACCTTGTGTAAGGCTATGGCGGAAGCGTTGCAATGGCATCTGCTGGACTCGGGTGCAATTTATCGCGTACTGGCATTGGCGGCATTACATCACCATTAATCTTTTGTAGATTGCACTTGCTTAAAAT
rpsA	b0911	GTTTTTTTTAATACGACTCACTATAGGGGGACGTTAAATATAAACCTGAAGATTAAACATGACTGAATCTTTTGCTCAACTCTTTGAAGAGTCCTTAAAAGAAATCGAAACCCGCCCGGGTTCTATCGTTCGTGGCGTTGTTGTTGCTATCGACAAAGACGTAGTACTGGTTGACGCTGGTCTGAAATCTGAGTCCGCCATCCCGGCTGAGTAATCTTTTGTAGATTGCACTTGCTTAAAAT
ihfB	b0912	GTTTTTTTTAATACGACTCACTATAGGGTTAATTTGCCTTTAAGGAACCGGAGGAATCATGACCAAGTCAGAATTGATAGAAAGACTTGCCACCCAGCAATCGCACATTCCCGCCAAGACGGTTGAAGATGCAGTAAAAGAGATGCTGGAGCATATGGCCTCGACTCTTGCGCAGGGCGAGCGTATTGAAATCCGCGGTTTCGGCAGTTTCTAATCTTTTGTAGATTGCACTTGCTTAAAAT
ycaI	b0913	GTTTTTTTTAATACGACTCACTATAGGGTGCACACTTTCCATAAACAGGGAGGGGTGCATGAAAATAACGACAGTCGGTGTATGCATAATTAGCGGAATTTTTCCGTTGCTGATTTTGCCCCAATTGCCTGGGACATTAACCCTTGCGTTTCTGACTCTCTTCGCCTGCGTACTGGCATTTATCCCTGTTAAAACCGTCCGTTATATCGCGTAATCTTTTGTAGATTGCACTTGCTTAAAAT
msbA	b0914	GTTTTTTTTAATACGACTCACTATAGGGCGGCTATTTCAACAAATGCTGGTTTTTTGAATGCATAACGACAAAGATCTCTCTACGTGGCAGACATTCCGCCGACTGTGGCCAACCATTGCGCCTTTCAAAGCGGGTCTGATCGTGGCGGGCGTAGCGTTAATCCTCAACGCAGCCAGCGATACCTTCATGTTATCGCTCCTTAAGCCACTTTAATCTTTTGTAGATTGCACTTGCTTAAAAT
lpxK	b0915	GTTTTTTTTAATACGACTCACTATAGGGCGCGCAACTTCACAAAATGCAGTTTGGCCAATGATCGAAAAAATCTGGTCTGGTGAATCCCCTTTGTGGCGGCTATTGCTGCCACTCTCCTGGTTGTATGGCCTGGTGAGTGGCGCGATCCGTCTTTGCTATAAACTAAAACTGAAGCGCGCCTGGCGTGCCCCCGTACCGGTTGTCGTGGTTTAATCTTTTGTAGATTGCACTTGCTTAAAAT
ycaQ	b0916	GTTTTTTTTAATACGACTCACTATAGGGCGCGGCAGCGTTCGATTGATGGAGTCATGAATGTCGCTGCCGCACCTCTCCCTTGCTGATGCGCGTAATCTTCACCTTGCCGCACAAGGCCTGTTAAACAAACCCCGCCGTCGAGCGTCGTTGGAGGATATTCCGGCAACGATCTCCCGCATGTCCTTGCTGCAAATCGATACCATCAATATTTAATCTTTTGTAGATTGCACTTGCTTAAAAT
ycaR	b0917	GTTTTTTTTAATACGACTCACTATAGGGCATTCATAACCCGATCCATCTGGAGGAACTATGGATCATCGTCTGCTTGAAATCATTGCCTGCCCGGTTTGCAACGGAAAACTTTGGTATAACCAGGAAAAACAAGAGCTTATTTGCAAACTGGACAACCTCGCTTTCCCGCTGCGTGATGGCATTCCAGTGTTGCTGGAAACGGAAGCCCGCTAATCTTTTGTAGATTGCACTTGCTTAAAAT
kdsB	b0918	GTTTTTTTTAATACGACTCACTATAGGGCCGCGTGCTGACTGCTGATGAGAGTAAATCATGAGTTTTGTGGTCATTATTCCCGCGCGCTACGCGTCCACGCGTCTGCCCGGTAAACCATTGGTTGATATTAACGGCAAACCCATGATTGTTCATGTTCTTGAACGCGCGCGTGAATCAGGTGCCGAGCGCATCATCGTGGCAACCGATCATTAATCTTTTGTAGATTGCACTTGCTTAAAAT
ycbJ	b0919	GTTTTTTTTAATACGACTCACTATAGGGAAAGCAGTAGCTTTTATGAGGGTAATCTGAATGGAACAGCTGCGTGCCGAATTAAGCCATTTACTGGGCGAAAAACTCAGTCGTATTGAGTGCGTCAATGAAAAAGCGGATACGGCGTTGTGGGCTTTGTATGACAGCCAGGGAAACCCAATGCCGTTAATGGCAAGAAGCTTTAGTACGCCCTAATCTTTTGTAGATTGCACTTGCTTAAAAT
elyC	b0920	GTTTTTTTTAATACGACTCACTATAGGGGCTATATGGTTAAAAAAGGAACCAGAAAGGATGCTTTTTACACTGAAAAAAGTGATTGGCAATATGTTGCTGCCACTTCCGCTGATGTTGTTGATTATTGGCGCTGGCCTGGCGCTGCTGTGGTTTAGCCGTTTTCAAAAAACCGGGAAGATTTTTATTAGCATTGGGTGGCTGGCGCTCTTGTAATCTTTTGTAGATTGCACTTGCTTAAAAT
smtA	b0921	GTTTTTTTTAATACGACTCACTATAGGGAAACGTCTTAGCCAACCGGTGGAGAAAGCAATGCAGGATCGCAATTTTGATGATATTGCGGAAAAGTTTTCCCGTAACATTTACGGCACCACCAAAGGGCAGCTTCGACAGGCTATTCTGTGGCAGGATCTCGATCGCGTGCTGGCGGAAATGGGCCCGCAAAAACTGCGTGTGCTGGATGCTTAATCTTTTGTAGATTGCACTTGCTTAAAAT
mukF	b0922	GTTTTTTTTAATACGACTCACTATAGGGCGCGCGCAAACCGCAGAGCAAGGATAAAGTATGAGTGAATTTTCCCAGACAGTCCCCGAACTGGTTGCCTGGGCCAGAAAAAATGACTTCTCCATCTCGCTGCCGGTAGACCGACTCTCTTTTCTGCTGGCGGTTGCCACGCTGAACGGCGAGCGTCTGGATGGTGAGATGAGTGAAGGCGAGTAATCTTTTGTAGATTGCACTTGCTTAAAAT
mukE	b0923	GTTTTTTTTAATACGACTCACTATAGGGTTAATGATTACGGAGCCAAGGTACAGGCGCATGTCATCGACAAATATTGAACAAGTGATGCCGGTTAAGCTGGCGCAGGCGCTGGCGAATCCGTTATTTCCGGCGCTGGACAGCGCCTTACGTTCAGGACGCCATATTGGCCTCGACGAACTGGATAATCATGCATTCCTGATGGATTTTCAGTAATCTTTTGTAGATTGCACTTGCTTAAAAT
mukB	b0924	GTTTTTTTTAATACGACTCACTATAGGGGAATCAGCCAGATAGCGGAGAGGAAGAATAATGATTGAACGCGGTAAATTTCGCTCACTGACGCTGATTAACTGGAACGGCTTTTTTGCCCGAACTTTTGACCTTGACGAGCTGGTCACGACGCTTTCTGGCGGTAACGGGGCGGGTAAATCCACCACCATGGCGGCGTTCGTTACGGCGCTGTAATCTTTTGTAGATTGCACTTGCTTAAAAT
ldtD	b0925	GTTTTTTTTAATACGACTCACTATAGGGTCAGAGTATGATAAAAACAGGGGGCAAGGGATGTTGCTTAATATGATGTGTGGTCGTCAGCTGTCGGCAATCAGTTTGTGCCTGGCCGTAACATTCGCTCCACTGTTCAATGCGCAGGCCGATGAGCCTGAAGTAATCCCTGGCGACAGCCCGGTGGCTGTCAGTGAACAGGGCGAGGCACTGTAATCTTTTGTAGATTGCACTTGCTTAAAAT
ycbK	b0926	GTTTTTTTTAATACGACTCACTATAGGGCGATAACATTGACCTGTAGACTTGATTATCATGGACAAATTCGACGCTAATCGCCGCAAATTGCTGGCGCTTGGTGGCGTTGCACTCGGTGCCGCCATCCTGCCGACCCCTGCGTTTGCAACACTCTCTACCCCACGCCCGCGCATTTTGACACTCAATAATCTTCATACCGGAGAGTCAATCTAATCTTTTGTAGATTGCACTTGCTTAAAAT
ycbL	b0927	GTTTTTTTTAATACGACTCACTATAGGGGTAGTAATTGCTTAACGAAACAGGGGCAGTATGAACTATCGTATTATTCCGGTCACCGCATTCTCCCAGAACTGTTCATTAATCTGGTGTGAACAAACCCGTCTGGCCGCACTGGTCGATCCTGGCGGCGATGCGGAAAAAATCAAACAGGAAGTTGATGACAGCGGCCTGACACTGATGCAGTAATCTTTTGTAGATTGCACTTGCTTAAAAT
aspC	b0928	GTTTTTTTTAATACGACTCACTATAGGGTCCCTTCTGTAACCATAATGGAACCTCGTCATGTTTGAGAACATTACCGCCGCTCCTGCCGACCCGATTCTGGGCCTGGCCGATCTGTTTCGTGCCGATGAACGTCCCGGCAAAATTAACCTCGGGATTGGTGTCTATAAAGATGAGACGGGCAAAACCCCGGTACTGACCAGCGTGAAAAAGTAATCTTTTGTAGATTGCACTTGCTTAAAAT
ompF	b0929	GTTTTTTTTAATACGACTCACTATAGGGTCATAAAAAAAACCATGAGGGTAATAAATAATGATGAAGCGCAATATTCTGGCAGTGATCGTCCCTGCTCTGTTAGTAGCAGGTACTGCAAACGCTGCAGAAATCTATAACAAAGATGGCAACAAAGTAGATCTGTACGGTAAAGCTGTTGGTCTGCATTATTTTTCCAAGGGTAACGGTGAATAATCTTTTGTAGATTGCACTTGCTTAAAAT
asnS	b0930	GTTTTTTTTAATACGACTCACTATAGGGTTTTTTCCGACTATTAACAGAGAGAATATTATGAGCGTTGTGCCTGTAGCCGACGTACTCCAGGGCCGTGTAGCCGTTGACAGCGAAGTCACCGTGCGCGGATGGGTACGTACCCGCCGAGATTCAAAAGCTGGCATCTCCTTCCTCGCCGTTTATGACGGTTCCTGCTTTGATCCTGTACAGTAATCTTTTGTAGATTGCACTTGCTTAAAAT
pncB	b0931	GTTTTTTTTAATACGACTCACTATAGGGGCTCCTGTACGAGGACGCTACTGCGCACCTATGACACAATTCGCTTCTCCTGTTCTGCACTCGTTGCTGGATACAGATGCTTATAAGTTGCATATGCAGCAAGCCGTGTTTCATCACTATTACGATGTGCATGTCGCGGCGGAGTTTCGTTGCCGAGGTGACGATCTGCTGGGTATTTATGCCTAATCTTTTGTAGATTGCACTTGCTTAAAAT
pepN	b0932	GTTTTTTTTAATACGACTCACTATAGGGAGACTCTATAAAAGATGCTAAAGGTTATTTATGACTCAACAGCCACAAGCCAAATACCGTCACGATTATCGTGCGCCGGATTACCAGATTACTGATATTGACTTGACCTTTGACCTCGACGCGCAAAAGACGGTCGTTACCGCGGTCAGCCAGGCTGTCCGTCATGGTGCATCAGATGCTCCCTAATCTTTTGTAGATTGCACTTGCTTAAAAT
ssuB	b0933	GTTTTTTTTAATACGACTCACTATAGGGCCCGGCTTATCATTTGAAGGAGGCCACGGTATGAATACTGCTCGTCTGAACCAGGGCACGCCATTGTTGCTCAATGCAGTAAGCAAACATTACGCGGAAAATATCGTCCTGAACCAACTGGATTTACATATTCCGGCAGGTCAGTTTGTGGCGGTGGTGGGCCGCAGCGGTGGTGGCAAAAGTTAATCTTTTGTAGATTGCACTTGCTTAAAAT
ssuC	b0934	GTTTTTTTTAATACGACTCACTATAGGGGTAAAGTCGCGCAAAGCTAAGGAAGAAATAATGGCAACGCCAGTGAAGAAGTGGTTATTGCGCGTTGCCCCCTGGTTTTTACCGGTGGGCATCGTGGCGGTGTGGCAACTGGCCTCCTCGGTTGGCTGGCTGTCGACGCGTATTTTGCCTTCACCGGAAGGAGTGGTGACGGCGTTCTGGACGTAATCTTTTGTAGATTGCACTTGCTTAAAAT
ssuD	b0935	GTTTTTTTTAATACGACTCACTATAGGGGCAGCCCACTCAACTGGAAGGAAAACAATTATGAGTCTGAATATGTTCTGGTTTTTACCGACCCACGGTGACGGGCATTATCTGGGAACGGAAGAAGGTTCACGCCCGGTTGATCACGGTTATCTGCAACAAATTGCGCAAGCGGCGGATCGTCTTGGCTATACCGGTGTGCTAATTCCAACGTAATCTTTTGTAGATTGCACTTGCTTAAAAT
ssuA	b0936	GTTTTTTTTAATACGACTCACTATAGGGCTGACCTTCTGTCTCTGCGAGGTAATGCCCATGCGTAACATCATTAAACTGGCGCTGGCGGGATTGCTTAGCGTCTCTACTTTTGCGGTTGCTGCAGAATCCTCGCCTGAAGCGTTACGTATAGGCTATCAGAAAGGCAGTATTGGTATGGTGCTGGCAAAAAGCCACCAGTTACTGGAAAAATAATCTTTTGTAGATTGCACTTGCTTAAAAT
ssuE	b0937	GTTTTTTTTAATACGACTCACTATAGGGAAAAAGAACAATTGGTTATAAGGAGAGAGTATGCGTGTCATCACCCTGGCGGGTAGTCCTCGCTTTCCTTCTCGCTCCAGCTCCTTGCTGGAATATGCGCGGGAAAAACTAAATGGCCTGGATGTAGAGGTTTATCACTGGAATCTGCAAAACTTCGCCCCGGAAGATCTACTTTATGCTCGTTAATCTTTTGTAGATTGCACTTGCTTAAAAT
elfA	b0938	GTTTTTTTTAATACGACTCACTATAGGGCATATTTACGAAGAGATCAGGATGATAACGATGAAAAAAAGTGTATTGACGGCGTTTATAACTGTGGTATGTGCAACGTCCAGCGTTATGGCTGCTGATGATAATGCTATCACGGATGGCTCAGTAACATTTAATGGTAAAGTTATTGCTCCAGCTTGTACCCTGGTAGCTGCGACGAAAGATTAATCTTTTGTAGATTGCACTTGCTTAAAAT
elfD	b0939	GTTTTTTTTAATACGACTCACTATAGGGGATATTCATATTTTTTAAGAGTGACTATTTATGAAAACTTGCATAACAAAGGGAATTGTGACCGTAAGTTTAACGGCAATATTACTCAGCTGCTCATCCGCATGGGCGGCAGGTAAAGGCGGGATTGGACTTGCAGCAACACGTCTTGTTTATTCAGAAGGTGAAGAGCAAATTTCACTGGGTTAATCTTTTGTAGATTGCACTTGCTTAAAAT
elfC	b0940	GTTTTTTTTAATACGACTCACTATAGGGTCGTAAGCCGTCTTCAGTTAAGAGAGCGAGATGTATAGAACTCATCGACAACACAGCCTGTTAAGCTCTGGTGGAGTGCCATCGTTTATTGGTGGGCTGGTGGTGTTTGTGTCGGCAGCGTTCAATGCACAAGCTGAAACCTGGTTCGATCCTGCTTTTTTCAAAGATGATCCCTCAATGGTGTAATCTTTTGTAGATTGCACTTGCTTAAAAT
elfG	b0941	GTTTTTTTTAATACGACTCACTATAGGGTAACTCTGCGATTACGCGAATGGATGCCATATGCAGATAATCTTTGGAGAAAAATGCGTGTCATTACTACGACTATTTTTTGCCGCCGTCTTAATGTTATGGTGCGCTCAAACCGCTGCTTATAGCGGGCAGTGTCATACTACTCAGGGGAATCCGTATATTGGCGTCAATTTTGGCGTTAAATAATCTTTTGTAGATTGCACTTGCTTAAAAT
ycbU	b0942	GTTTTTTTTAATACGACTCACTATAGGGGAGAATAAATTTTGATTAACGCGTGAACGTATGAAGAAAAAAACGATATTTCAGTGCGTTATCTTGTTCTTTAGCATTCTTAACATCCATGTCGGGATGGCTGGGCCTGAACAAGTTAGTATGCATATTTATGGGAATGTGGTCGATCAGGGCTGTGATGTCGCCACCAAAAGTGCATTACAATAATCTTTTGTAGATTGCACTTGCTTAAAAT
ycbV	b0943	GTTTTTTTTAATACGACTCACTATAGGGATTTTGATCTGGTTTACCAGTGAAGGAGTGATGTTGAAACGGATAATCTGGATTCTGTTCTTATTGGGATTAACGTGGGGCTGTGAGCTATTTGCCCATGATGGCACGGTCAACATTAGCGGATCGTTTCGCCGTAATACATGCGTGCTGGCACAGGATAGCAAGCAAATCAATGTGCAGTTATAATCTTTTGTAGATTGCACTTGCTTAAAAT
ycbF	b0944	GTTTTTTTTAATACGACTCACTATAGGGTGAATGCCAGCGCGACATTTGTACTTCATTATGACTAATACGTGGAACAGATTGGCGCTCTTGATTTTCGCCGTTTTATCGCTGCTGGTGGCGGGTGAATTGCAGGCAGGAGTGGTGGTCGGCGGAACGCGATTTATCTTTCCGGCAGACAGAGAATCGATATCTATTTTACTGACTAATACCTAATCTTTTGTAGATTGCACTTGCTTAAAAT
pyrD	b0945	GTTTTTTTTAATACGACTCACTATAGGGGGTTTGCACACCGGGAATCCAGGAGAGTTCATGTACTACCCCTTCGTTCGTAAAGCCCTTTTCCAGCTCGATCCAGAGCGCGCTCATGAGTTTACTTTTCAGCAATTACGCCGTATTACAGGAACGCCGTTTGAAGCACTGGTGCGGCAGAAAGTGCCTGCGAAACCTGTTAACTGCATGGGCTAATCTTTTGTAGATTGCACTTGCTTAAAAT
zapC	b0946	GTTTTTTTTAATACGACTCACTATAGGGCTGCGGTTTTATAGGGTAGGGGAGAGGCAGATGCGAATTAAACCAGACGATAACTGGCGTTGGTATTACGATGAAGAGCACGATCGAATGATGCTCGATTTAGCCAATGGTATGCTATTTCGCTCACGTTTTGCGCGCAAGATGTTGACTCCAGATGCCTTTTCTCCCGCAGGCTTTTGCGTTTAATCTTTTGTAGATTGCACTTGCTTAAAAT
ycbX	b0947	GTTTTTTTTAATACGACTCACTATAGGGGAGGGCTTATTTTCATTTGAGGACCGCACCGTGGCGACATTAATCCGGCTTTTTATTCATCCTGTTAAATCGATGCGCGGCATTGGTCTTACACATGCTCTGGCAGATGTCAGTGGTCTGGCCTTCGATCGCATCTTTATGATCACGGAACCTGACGGTACGTTTATTACCGCTCGCCAGTTTTAATCTTTTGTAGATTGCACTTGCTTAAAAT
rlmL	b0948	GTTTTTTTTAATACGACTCACTATAGGGGCGGTAGGCTCTTAGAGTAAAAGTGACGATATGAATTCTCTGTTTGCCAGTACGGCCCGTGGGCTGGAAGAGCTGTTAAAAACTGAACTGGAAAACCTGGGGGCCGTTGAATGCCAGGTGGTTCAGGGTGGGGTCCATTTCAAGGGCGACACACGGCTTGTTTACCAGAGCCTGATGTGGAGCTAATCTTTTGTAGATTGCACTTGCTTAAAAT
uup	b0949	GTTTTTTTTAATACGACTCACTATAGGGGCTGATTACCGCAGCCTGAAAGGAATAGTAATGTCATTAATCAGTATGCATGGCGCATGGCTGTCGTTCAGCGACGCGCCGCTTCTCGATAACGCAGAACTGCATATCGAAGATAACGAACGTGTTTGTCTGGTGGGCCGCAACGGCGCAGGCAAATCGACGTTAATGAAAATCCTCAACCGTTAATCTTTTGTAGATTGCACTTGCTTAAAAT
pqiA	b0950	GTTTTTTTTAATACGACTCACTATAGGGTGTAAAATAGCGCATCATTAAGGAGTACCAATGTGCGAACATCATCATGCCGCGAAGCACATCCTGTGCTCGCAGTGTGACATGCTGGTGGCGTTACCGCGCCTTGAGCATGGTCAGAAAGCGGCATGTCCCCGGTGTGGCACAACGTTAACCGTGGCGTGGGATGCCCCTCGGCAGCGTCCCTAATCTTTTGTAGATTGCACTTGCTTAAAAT
pqiB	b0951	GTTTTTTTTAATACGACTCACTATAGGGCTGAATCAGAGCATGAGGAGTCCTGACAGTATGGAATCTAATAATGGGGAAGCCAAAATCCAGAAAGTGAAGAACTGGTCTCCCGTGTGGATATTTCCTATCGTCACGGCGCTCATTGGGGCCTGGGTTCTTTTTTATCATTACAGCCATCAGGGACCGGAAGTGACCCTGATCACCGCGAATTAATCTTTTGTAGATTGCACTTGCTTAAAAT
pqiC	b0952	GTTTTTTTTAATACGACTCACTATAGGGAAAAGATCCAGAGCCGAAGAGGGCGAAACAATGAAAAAGTGGCTAGTGACGATTGCAGCACTGTGGCTGGCCGGATGCAGCTCCGGCGAAATTAATAAAAACTATTACCAGTTACCTGTGGTGCAGAGCGGTACACAAAGTACCGCCAGCCAGGGCAATCGTCTGTTATGGGTAGAGCAGGTCTAATCTTTTGTAGATTGCACTTGCTTAAAAT
rmf	b0953	GTTTTTTTTAATACGACTCACTATAGGGCACCAGAAACCAGTATGAGGGAAACGAGGCATGAAGAGACAAAAACGAGATCGCCTGGAACGGGCACATCAACGTGGTTATCAGGCCGGCATCGCCGGACGCTCAAAAGAAATGTGTCCCTATCAGACGCTGAATCAAAGGTCACAATGGCTGGGAGGCTGGCGAGAAGCCATGGCGGACAGGTAATCTTTTGTAGATTGCACTTGCTTAAAAT
fabA	b0954	GTTTTTTTTAATACGACTCACTATAGGGTGCTTCAATAAAATAAGGCTTACAGAGAACATGGTAGATAAACGCGAATCCTATACAAAAGAAGACCTTCTTGCCTCTGGTCGCGGTGAACTGTTTGGCGCTAAAGGCCCGCAATTGCCAGCACCGAACATGCTGATGATGGACCGTGTGGTCAAAATGACCGAAACGGGTGGTAACTTCGACTAATCTTTTGTAGATTGCACTTGCTTAAAAT
ycbZ	b0955	GTTTTTTTTAATACGACTCACTATAGGGGCTTTGACAACAGACTAAAAAACATCAACTTTGACCATTACGAAACTTGCATGGCGTGACCTGGTTCCTGATACCGATAGCTATCAGGAAATATTTGCTCAGCCACATTTGATTGACGAAAACGATCCTTTATTCAGTGATACTCAACCGCGGCTGCAATTTGCGCTGGAGCAGTTGCTGCATTAATCTTTTGTAGATTGCACTTGCTTAAAAT
matP	b0956	GTTTTTTTTAATACGACTCACTATAGGGAAAGAGTTACACGGTAACATTGAGATCGCTATGAAATATCAACAACTTGAAAATCTTGAAAGCGGTTGGAAATGGAAGTATCTGGTTAAGAAGCATCGCGAAGGGGAGTTAATCACCCGTTACATAGAAGCCAGTGCCGCCCAGGAAGCCGTCGATGTGTTGCTCTCGCTGGAAAATGAACCCTAATCTTTTGTAGATTGCACTTGCTTAAAAT
ompA	b0957	GTTTTTTTTAATACGACTCACTATAGGGCGTATTTTGGATGATAACGAGGCGCAAAAAATGAAAAAGACAGCTATCGCGATTGCAGTGGCACTGGCTGGTTTCGCTACCGTAGCGCAGGCCGCTCCGAAAGATAACACCTGGTACACTGGTGCTAAACTGGGCTGGTCCCAGTACCATGACACTGGTTTCATCAACAACAATGGCCCGACCTAATCTTTTGTAGATTGCACTTGCTTAAAAT
sulA	b0958	GTTTTTTTTAATACGACTCACTATAGGGATACAGTAACTCACAGGGGCTGGATTGATTATGTACACTTCAGGCTATGCACATCGTTCTTCGTCGTTCTCATCCGCAGCAAGTAAAATTGCGCGTGTCTCTACGGAAAACACTACAGCCGGGCTTATCAGTGAAGTTGTCTATCGCGAAGATCAGCCCATGATGACGCAACTTCTACTGTTGTAATCTTTTGTAGATTGCACTTGCTTAAAAT
sxy	b0959	GTTTTTTTTAATACGACTCACTATAGGGCTTTTATGTTATGATTTTAAAAGGAATTTTATGAAAAGCCTCTCCTATAAGCGGATCTATAAATCACAAGAATACCTGGCAACGTTGGGCACAATTGAATACCGATCATTGTTTGGCAGTTACAGCCTGACCGTTGACGACACGGTGTTTGCGATGGTTTCTGATGGTGAGTTGTATCTTCGGTAATCTTTTGTAGATTGCACTTGCTTAAAAT
yccS	b0960	GTTTTTTTTAATACGACTCACTATAGGGCGTTTTGAATAATCCACTAATATGGCCTTTATGCTAAGTCCTTTGCTCAAACGCTATACCTGGAACAGCGCCTGGCTGTATTACGCGCGTATTTTTATTGCGCTTTGTGGAACCACAGCGTTTCCGTGGTGGCTGGGTGATGTAAAACTGACGATTCCGCTAACGCTGGGGATGGTGGCAGCGTAATCTTTTGTAGATTGCACTTGCTTAAAAT
yccF	b0961	GTTTTTTTTAATACGACTCACTATAGGGTTACTGAAAACCACAGTAAAGCGAGGTTTTATGCGTACCGTTTTGAACATTCTGAACTTTGTGCTTGGCGGATTTGCCACCACTCTGGGCTGGCTGTTGGCGACTCTGGTCAGTATTGTGCTGATTTTTACCTTACCGCTGACACGATCCTGCTGGGAGATCACTAAACTGTCTCTGGTGCCTTAATCTTTTGTAGATTGCACTTGCTTAAAAT
helD	b0962	GTTTTTTTTAATACGACTCACTATAGGGAGAAATAATTTCGTGTGGATCTACAGAGTCATGGAACTGAAAGCGACAACGCTTGGAAAACGTCTGGCACAGCACCCTTACGATCGGGCGGTGATCCTCAATGCCGGGATTAAAGTCTCCGGCGATCGCCACGAATACCTTATTCCTTTCAATCAATTACTGGCGATTCACTGTAAGCGCGGTTAATCTTTTGTAGATTGCACTTGCTTAAAAT
mgsA	b0963	GTTTTTTTTAATACGACTCACTATAGGGCTGTAGGAAAGTTAACTACGGATGTACATTATGGAACTGACGACTCGCACTTTACCTGCGCGGAAACATATTGCGCTGGTGGCACACGATCACTGCAAACAAATGCTGATGAGCTGGGTGGAACGGCATCAACCGTTACTGGAACAACACGTACTGTATGCAACAGGCACTACCGGTAACTTATAATCTTTTGTAGATTGCACTTGCTTAAAAT
yccT	b0964	GTTTTTTTTAATACGACTCACTATAGGGATTCGGGCGGTCTTTTGACAGGAGCTACCTATGAAAACCGGCATCGTGACCACCTTGATTGCATTATGTTTGCCGGTATCCGTTTTTGCCACCACGCTGCGGCTTTCAACCGATGTCGATCTTCTGGTACTCGACGGCAAGAAGGTTTCCAGCTCTCTGCTGCGCGGTGCGGACAGCATTGAATAATCTTTTGTAGATTGCACTTGCTTAAAAT
yccU	b0965	GTTTTTTTTAATACGACTCACTATAGGGTACACTTTGTTAAACAGTCTGGAGGAAATAATGAAAGAAACCGATATTGCAGGCATTTTAACGTCCACTCACACCATTGCGCTGGTGGGGGCAAGCGACAAACCCGATCGTCCCAGCTATCGCGTGATGAAATATCTACTCGACCAGGGGTATCACGTCATTCCGGTTTCGCCAAAAGTTGCCTAATCTTTTGTAGATTGCACTTGCTTAAAAT
hspQ	b0966	GTTTTTTTTAATACGACTCACTATAGGGTCAAAGGTAAAGATTTCCCGGGAGGTGACTATGATTGCCAGCAAATTCGGTATCGGCCAGCAGGTCCGCCATTCCCTGTTAGGTTATCTCGGAGTGGTCGTGGATATCGACCCGGTTTATTCGCTCTCTGAACCGTCGCCTGATGAGCTGGCGGTGAATGACGAGCTTCGCGCCGCTCCGTGGTAATCTTTTGTAGATTGCACTTGCTTAAAAT
rlmI	b0967	GTTTTTTTTAATACGACTCACTATAGGGCATTTCTTTGCATCGACAGAAAAGTAAATTATGAGTGTACGTTTAGTGTTAGCCAAAGGGCGCGAAAAATCATTACTTCGTCGCCATCCGTGGGTCTTTTCCGGGGCCGTTGCCCGCATGGAAGGTAAAGCCAGCCTCGGTGAAACCATCGATATTGTTGATCATCAGGGAAAATGGTTAGCATAATCTTTTGTAGATTGCACTTGCTTAAAAT
yccX	b0968	GTTTTTTTTAATACGACTCACTATAGGGACGCGTCCATTAAGGATAAGGAGAGCAGCAATGTCGAAAGTCTGCATAATTGCCTGGGTTTACGGGCGAGTTCAGGGCGTAGGATTTCGCTACACCACACAGTACGAAGCGAAAAGACTGGGTTTAACCGGGTACGCCAAAAATCTTGACGATGGCAGCGTGGAAGTGGTTGCTTGCGGTGAATAATCTTTTGTAGATTGCACTTGCTTAAAAT
tusE	b0969	GTTTTTTTTAATACGACTCACTATAGGGGCCGCCAGTCTGATTAAGGTAGTAATAATTATGCTGATCTTCGAAGGTAAAGAGATAGAAACGGATACCGAAGGCTATCTCAAAGAAAGCAGCCAGTGGAGTGAGCCGCTGGCTGTGGTGATTGCAGAGAACGAAGGGATTTCGCTGTCACCGGAACACTGGGAAGTGGTGCGTTTTGTGCGTTAATCTTTTGTAGATTGCACTTGCTTAAAAT
yccA	b0970	GTTTTTTTTAATACGACTCACTATAGGGTTAATTACATCTGTCATAGAGAGTGACTCAATGGATCGTATTGTTAGTTCTTCACATGACCGTACATCACTGCTTAGCACCCATAAGGTGCTGCGTAATACCTATTTTCTGCTGAGCCTGACGCTGGCCTTTTCGGCGATTACCGCAACTGCCAGTACGGTGCTGATGCTGCCATCTCCGGGTTAATCTTTTGTAGATTGCACTTGCTTAAAAT
hyaA	b0972	GTTTTTTTTAATACGACTCACTATAGGGCCGGTGTCGCAAGGAGGAGAGACGTGCGATATGAATAACGAGGAAACATTTTACCAGGCCATGCGGCGTCAGGGCGTTACCCGGCGCAGCTTTCTCAAATATTGTAGTCTGGCTGCCACGTCGCTGGGATTAGGCGCGGGAATGGCACCAAAGATTGCCTGGGCGCTGGAGAACAAACCGCGCTAATCTTTTGTAGATTGCACTTGCTTAAAAT
hyaB	b0973	GTTTTTTTTAATACGACTCACTATAGGGACATCAGCCAGGCAATGAGGATAAACAGGCATGAGCACTCAGTACGAAACTCAGGGATACACCATCAATAATGCCGGACGCCGCCTGGTGGTCGACCCGATTACGCGCATCGAAGGCCACATGCGCTGCGAAGTGAATATTAACGATCAGAATGTGATCACCAATGCCGTCTCCTGCGGCACCTAATCTTTTGTAGATTGCACTTGCTTAAAAT
hyaC	b0974	GTTTTTTTTAATACGACTCACTATAGGGCAGGTGCGTTAACAGCGAAGGAGAATCATCATGCAACAGAAAAGCGACAACGTTGTCAGCCACTATGTCTTTGAAGCGCCAGTGCGCATCTGGCACTGGTTGACGGTGTTATGCATGGCGGTGTTGATGGTCACCGGATACTTTATCGGCAAGCCGCTACCTTCCGTCAGCGGCGAGGCGACGTAATCTTTTGTAGATTGCACTTGCTTAAAAT
hyaD	b0975	GTTTTTTTTAATACGACTCACTATAGGGATTTGGCAAAATAAGTAACAAGGAGCGTTCATGAGCGAGCAACGCGTGGTGGTCATGGGGCTGGGCAACCTGCTGTGGGCCGATGAAGGCTTCGGCGTGCGGGTGGCGGAACGGCTGTATGCCCATTACCACTGGCCCGAGTATGTGGAGATTGTCGATGGCGGTACTCAGGGACTGAACTTGTAATCTTTTGTAGATTGCACTTGCTTAAAAT
hyaE	b0976	GTTTTTTTTAATACGACTCACTATAGGGCCAGTACCGGATGACACAGGAGGAGCAGGGATGAGCAACGACACGCCATTTGATGCGTTGTGGCAACGAATGCTGGCGCGCGGCTGGACGCCAGTCAGTGAATCCCGTCTTGACGACTGGCTTACGCAAGCGCCAGACGGCGTGGTGTTATTAAGCAGTGACCCGAAACGCACGCCAGAGGTCTAATCTTTTGTAGATTGCACTTGCTTAAAAT
hyaF	b0977	GTTTTTTTTAATACGACTCACTATAGGGGCTTGTCGAACCGCAGCAGGAGCGTGCCTCATGAGCGAAACTTTTTTCCATCTGCTGGGGCCAGGAACGCAACCGAACGATGACAGTTTCAGCATGAATCCACTGCCGATCACCTGTCAGGTGAATGATGAACCGAGTATGGCGGCCCTGGAGCAATGTGCTCACAGCCCGCAGGTGATTGCGTAATCTTTTGTAGATTGCACTTGCTTAAAAT
cbdA	b0978	GTTTTTTTTAATACGACTCACTATAGGGATTTTTCTCTCTTCGCCTACAGGAGTGCGCATGTGGGATGTCATTGATTTATCGCGCTGGCAGTTTGCTCTGACCGCGCTGTATCACTTTTTATTTGTACCCCTTACCCTGGGGCTGATTTTTTTGCTGGCTATTATGGAAACCATTTACGTGGTCACCGGCAAAACAATCTACCGCGATATGTAATCTTTTGTAGATTGCACTTGCTTAAAAT
cbdB	b0979	GTTTTTTTTAATACGACTCACTATAGGGGACGCAGCAACAGGGGTAAAGGAGAAAATCATGTTTGATTATGAAACATTGCGCTTCATCTGGTGGCTGCTGATTGGCGTGATCCTGGTGGTCTTTATGATCTCCGACGGATTTGACATGGGGATCGGCTGTCTGCTGCCGCTGGTGGCGCGTAATGATGATGAACGCCGGATAGTGATAAACTAATCTTTTGTAGATTGCACTTGCTTAAAAT
appA	b0980	GTTTTTTTTAATACGACTCACTATAGGGATGTCAGATATGAAAAGCGGAAACATATCGATGAAAGCGATCTTAATCCCATTTTTATCTCTTCTGATTCCGTTAACCCCGCAATCTGCATTCGCTCAGAGTGAGCCGGAGCTGAAGCTGGAAAGTGTGGTGATTGTCAGTCGTCATGGTGTGCGTGCTCCAACCAAGGCCACGCAACTGATGTAATCTTTTGTAGATTGCACTTGCTTAAAAT
etk	b0981	GTTTTTTTTAATACGACTCACTATAGGGTCAGCCGGTAATTTGAGTTTATAAAATACGATGACAACTAAAAATATGAATACGCCACCAGGCAGCACTCAGGAAAATGAGATCGATCTGCTTCGTCTGGTCGGCGAGTTATGGGATCACCGTAAGTTTATTATCAGCGTGACCGCGTTATTCACGCTGATCGCTGTCGCTTACTCGCTGTTATAATCTTTTGTAGATTGCACTTGCTTAAAAT
etp	b0982	GTTTTTTTTAATACGACTCACTATAGGGCCTGACAGAGACTTCACGGTGGATTCAAACATGGCCCAACTAAAATTTAACTCAATCCTGGTGGTTTGTACCGGCAACATTTGCCGTTCGCCCATTGGCGAGCGCTTGCTGCGTAAACGTCTGCCGGGCGTAAAAGTCAAATCGGCAGGTGTTCATGGTCTGGTAAAACACCCTGCAGATGCGTAATCTTTTGTAGATTGCACTTGCTTAAAAT
gfcE	b0983	GTTTTTTTTAATACGACTCACTATAGGGAACATTACATTGACTGATAAATATAAACCAATGAAAAAGAACATTTTTAAGTTTTCGGTACTGACATTGGCTGTTCTGTCTTTGACAGCATGTACCCTTGTTCCTGGTCAGAATTTATCGACCAGTAACAAGGATGTCATTGAACTACCTGACAATCAGTATGACCTGGACAAAATGGTCAATTAATCTTTTGTAGATTGCACTTGCTTAAAAT
gfcD	b0984	GTTTTTTTTAATACGACTCACTATAGGGGTCTGTTTTAACGCAACGTGTTCCTGACTGATGAAGAAGAATTCTTATCTTTTAAGCTGCCTGGCCATTGCCGTCTCCAGTGCCTGTCATGCTGAAGTATTAACCTACCCGGATCCGCTGGGTTCGTCGCAATCAGACTTTGGCGGCACAGGATTGTTGCAGATGCCAAATGCGCGCATCGCATAATCTTTTGTAGATTGCACTTGCTTAAAAT
gfcC	b0985	GTTTTTTTTAATACGACTCACTATAGGGCGTAGAAATGACGTTTCTTAAACCCGCACCATGAATAAATTACAGTCGTATTTCATTGCCAGCGTACTTTACGTAATGACACCCCATGCCTTTGCGCAAGGAACGGTGACTATTTATCTGCCTGGCGAACAACAGACACTTTCCGTTGGCCCCGTGGAAAATGTTGTCCAGTTGGTGACACAATAATCTTTTGTAGATTGCACTTGCTTAAAAT
gfcB	b0986	GTTTTTTTTAATACGACTCACTATAGGGTTTTTTTAATTAACCTTTCAAGGATTAAAGGTGCGCCCTCTTATTTTATCGATTTTCGCACTATTTCTTGCGGGATGTACGCACAGCCAGCAAAGTATGGTCGATACATTTCGCGCCAGCCTTTTCGATAATCAGGATATCACCGTAGCGGATCAGCAGATCCAGGCGTTGCCTTATTCCACTTAATCTTTTGTAGATTGCACTTGCTTAAAAT
gfcA	b0987	GTTTTTTTTAATACGACTCACTATAGGGATTGTCCATGCGATGAATAAAGGAAAAGTTATGAAACACAAGCTTTCTGCAATCCTTATGGCCTTCATGTTGACGACGCCAGCTGCGTTTGCTGCCCCTGAAGCAACAAACGGGACCGAGGCAACGACGGGTACTACTGGCACCACAACGACCACTACCGGCGCAACCACGACTGCTACTACCTAATCTTTTGTAGATTGCACTTGCTTAAAAT
insB1	b0988	GTTTTTTTTAATACGACTCACTATAGGGAATCATTGATATGGCCATGAATGGCGTTGGATGCCGGGCAACAGCCCGCATTATGGGCGTTGGCCTCAACACGATTTTCCGCCATTTAAAAAACTCAGGCCGCAGTCGGTAACCTCGCGCATACAGCCGGGCAGTGACGTCATCGTCTGCGCGGAAATGGACGAACAGTGGGGATACGTCGGGTAATCTTTTGTAGATTGCACTTGCTTAAAAT
cspH	b0989	GTTTTTTTTAATACGACTCACTATAGGGGCAGCGCAGTATTTTCAGTAAGGAATTTGTTTGTCCCGTAAAATGACAGGAATTGTCAAAACCTTTGATCGCAAAAGCGGCAAAGGATTCATTATCCCCTCCGACGGTCGTAAAGAAGTTCAGGTCCATATTTCCGCATTCACTCCCCGCGACGCAGAAGTGCTTATACCAGGATTACGTGTGTAATCTTTTGTAGATTGCACTTGCTTAAAAT
cspG	b0990	GTTTTTTTTAATACGACTCACTATAGGGCCGAAAGGCCCAAAATGAAGGAAGTAAAATATGTCTAATAAAATGACTGGTTTAGTAAAATGGTTTAACGCAGATAAAGGTTTTGGCTTTATCACTCCTGATGATGGCAGCAAAGACGTTTTCGTCCATTTCACCGCCATCCAGAGCAATGAATTCCGCACGCTGAACGAAAATCAGAAAGTTTAATCTTTTGTAGATTGCACTTGCTTAAAAT
ymcE	b0991	GTTTTTTTTAATACGACTCACTATAGGGATAACGTCGCGCTGCAAATACGCACTGACCATGCGCCGCTGGATTTCACAAAATAATATCAGGCTCCCTCGTGGAGCCTTTTTTATATCTGCCTTATTTTTCTTCAACGCTGTATGTATAGTAAGCGATAACCTGTTGATTATTGAATCTTTCGGGGAGATGGCTTATAACATTTCTTACCTGTAATCTTTTGTAGATTGCACTTGCTTAAAAT
yccM	b0992	GTTTTTTTTAATACGACTCACTATAGGGTGGTATACAACTTAACGGACTGGCAAAATCATGGCAGAGAATAAAAGAACCCGCTGGCAGCGGCGGCCAGGCACGACGGGCGGCAAATTACCGTGGAATGACTGGCGTAATGCCACGACCTGGCGTAAAGCGACGCAATTATTACTGTTGGCAATGAATATTTATATTGCCATCACGTTCTGGTAATCTTTTGTAGATTGCACTTGCTTAAAAT
torS	b0993	GTTTTTTTTAATACGACTCACTATAGGGTCAACCTTTTTCACCTAAAGTGCACCGACCGTGAATTTAACCCTGACCCGAAGACTCTGGATGGGCTTTGCCCTGATGGCGCTGTTAACCCTGACCAGTACCCTGGTGGGATGGTACAACCTGCGCTTTATCAGCCAGGTGGAAAAAGACAACACTCAGGCATTGATTCCTACCATGAATATGTAATCTTTTGTAGATTGCACTTGCTTAAAAT
torT	b0994	GTTTTTTTTAATACGACTCACTATAGGGGCATAAAGCCTTATTATTGATGAGGCTATCATGCGCGTACTGCTATTTTTACTTCTTTCCCTTTTCATGTTGCCGGCATTTTCGGCTGATAACCTGTTGCGCTGGCATGATGCGCAGCATTTCACGGTGCAAGCCTCTACGCCGCTTAAAGCCAAACGCGCATGGAAACTGTGCGCGCTTTATTAATCTTTTGTAGATTGCACTTGCTTAAAAT
torR	b0995	GTTTTTTTTAATACGACTCACTATAGGGAGATATGAACAGAATGAGTAAAACCCTCTGATGCCACATCACATTGTTATTGTTGAAGATGAGCCGGTTACCCAGGCGCGATTACAATCCTACTTCACTCAGGAGGGGTATACCGTTTCCGTTACGGCGAGCGGTGCTGGGCTACGGGAAATTATGCAGAATCAGTCGGTAGATTTAATTCTGTAATCTTTTGTAGATTGCACTTGCTTAAAAT
torC	b0996	GTTTTTTTTAATACGACTCACTATAGGGTCACTAAACCATAATTCTACAGGGGTTATTATGCGGAAACTCTGGAACGCGCTACGCCGACCCAGTGCTCGTTGGTCGGTACTGGCGCTGGTCGCAATTGGGATTGTGATTGGCATTGCGCTGATTGTATTGCCACACGTTGGGATCAAAGTCACCAGCACAACCGAATTTTGTGTCAGTTGCTAATCTTTTGTAGATTGCACTTGCTTAAAAT
torA	b0997	GTTTTTTTTAATACGACTCACTATAGGGGGCTCACGGCGATAAGAAGGAAGAAAAATAATGAACAATAACGATCTCTTTCAGGCATCACGTCGGCGTTTTCTGGCACAACTCGGCGGCTTAACCGTCGCCGGGATGCTGGGGCCGTCATTGTTAACGCCGCGACGTGCGACTGCGGCGCAAGCGGCGACTGACGCTGTCATCTCGAAAGAGTAATCTTTTGTAGATTGCACTTGCTTAAAAT
torD	b0998	GTTTTTTTTAATACGACTCACTATAGGGCGAATATGTTCCCGCGTCGCAGGTGAAATCATGACCACGCTGACAGCACAACAGATTGCCTGTGTTTACGCCTGGCTAGCGCAGTTGTTCTCCCGTGAGCTGGACGATGAACAACTGACGCAAATCGCCAGTGCGCAGATGGCTGAATGGTTTTCGTTGCTGAAAAGCGAACCGCCGCTCACTTAATCTTTTGTAGATTGCACTTGCTTAAAAT
cbpM	b0999	GTTTTTTTTAATACGACTCACTATAGGGTGATCCACGTAAAGATTGGGGGAAAGCATAATGGCTAATGTTACGGTGACTTTTACTATTACCGAATTTTGCCTGCATACCGGCATCTCTGAAGAGGAGTTGAATGAAATTGTCGGTTTGGGGGTGGTTGAACCGCGTGAGATCCAGGAAACAACCTGGGTATTTGACGACCATGCCGCCATTTAATCTTTTGTAGATTGCACTTGCTTAAAAT
cbpA	b1000	GTTTTTTTTAATACGACTCACTATAGGGAATTTGTGTTGATTTACGCGAGATAACGCTATGGAATTAAAGGATTATTACGCCATCATGGGCGTGAAACCGACGGACGATCTCAAGACAATCAAGACCGCCTATCGTCGACTTGCCCGCAAATACCATCCTGATGTCAGCAAAGAACCGGATGCCGAAGCCCGCTTCAAAGAGGTCGCTGAATAATCTTTTGTAGATTGCACTTGCTTAAAAT
yccE	b1001	GTTTTTTTTAATACGACTCACTATAGGGATTATTTATTAAATTTTATAGACGCTATATATGGGTAGTAATATACATGGAATTAGTTGCACTGCAAATAATTATTTGAAACAGGCCTGGAACGATATAAAAAATGAGTACGAAAAAAATCAAACATATTCAATCACGCTTTTTGAAAACACACTGGTGTGTTTTATGCGGTTATACAATGAATAATCTTTTGTAGATTGCACTTGCTTAAAAT
agp	b1002	GTTTTTTTTAATACGACTCACTATAGGGTAGTGATTGATAACAAAAGAGGTGCCAGGAATGAACAAAACGCTAATCGCCGCAGCTGTGGCAGGGATAGTTTTACTCGCTTCAAACGCTCAGGCACAAACCGTACCGGAAGGCTATCAGCTACAGCAAGTGCTCATGATGAGCCGCCATAACTTACGTGCGCCGCTGGCGAACAATGGCAGTTAATCTTTTGTAGATTGCACTTGCTTAAAAT
yccJ	b1003	GTTTTTTTTAATACGACTCACTATAGGGTAACGGCTAATCTTCAACAGGAGGATACGCATGCCAACTCAAGAAGCGAAAGCTCATCACGTCGGTGAATGGGCATCTCTGCGCAATACGTCGCCGGAAATAGCCGAGGCCATTTTCGAAGTCGCCGGGTACGACGAAAAAATGGCGGAAAAGATTTGGGAAGAAGGTAGTGATGAAGTGTTATAATCTTTTGTAGATTGCACTTGCTTAAAAT
wrbA	b1004	GTTTTTTTTAATACGACTCACTATAGGGGAATAGAGATAACACGAGGAGTGGTTAGAAATGGCTAAAGTTCTGGTGCTTTATTATTCCATGTACGGACATATTGAAACGATGGCACGCGCAGTCGCTGAGGGTGCAAGCAAAGTGGATGGCGCTGAAGTTGTCGTTAAGCGTGTACCGGAAACCATGCCGCCGCAATTATTTGAAAAAGCATAATCTTTTGTAGATTGCACTTGCTTAAAAT
rutG	b1006	GTTTTTTTTAATACGACTCACTATAGGGTGCTTGTTAACCTCCTTAAGGAGACAGCTGATGGCAATGTTCGGTTTTCCTCACTGGCAGTTAAAATCGACCTCTACAGAGAGCGGCGTGGTCGCGCCGGATGAACGATTGCCGTTTGCTCAGACGGCAGTAATGGGCGTTCAACACGCGGTGGCGATGTTTGGCGCGACGGTGTTAATGCCGTAATCTTTTGTAGATTGCACTTGCTTAAAAT
rutF	b1007	GTTTTTTTTAATACGACTCACTATAGGGAAGCCTGCGGGCTGTTGTAAGGAGCAAACTATGAACATTGTCGATCAACAAACTTTTCGCGATGCGATGTCCTGCATGGGCGCGGCGGTCAATATTATCACCACGGACGGTCCAGCCGGGCGCGCCGGGTTCACCGCCAGCGCCGTCTGCAGTGTGACCGATACGCCGCCCACATTACTGGTGTAATCTTTTGTAGATTGCACTTGCTTAAAAT
rutE	b1008	GTTTTTTTTAATACGACTCACTATAGGGCACCGTGAAGCCGCCCTGTAAGGAATTGCTATGAACGAAGCCGTTAGCCCAGGTGCGCTTAGCACCCTGTTCACCGATGCCCGCACTCACAACGGCTGGCGGGAGACACCCGTCAGCGATGAGACGTTACGGGAGATTTATGCCCTGATGAAATGGGGGCCGACATCAGCTAACTGTTCTCCGTAATCTTTTGTAGATTGCACTTGCTTAAAAT
rutD	b1009	GTTTTTTTTAATACGACTCACTATAGGGCAATTGCGCATATCGCCAAGTGAGGCCGCGATGAAACTTTCACTCTCACCTCCCCCTTATGCTGATGCGCCCGTAGTGGTGTTGATTTCGGGTCTTGGGGGTAGCGGCAGTTACTGGTTACCGCAACTGGCGGTGCTGGAGCAGGAGTATCAGGTAGTCTGTTACGACCAGCGCGGCACCGGCTAATCTTTTGTAGATTGCACTTGCTTAAAAT
rutC	b1010	GTTTTTTTTAATACGACTCACTATAGGGCTTTGCTCATATCGCTTAAGGAGTTTAACGATGCCAAAATCCGTAATTATTCCCGCTGGCAGCAGCGCACCGCTGGCCCCCTTCGTTCCCGGCACGCTGGCTGATGGCGTGGTGTATGTCTCCGGTACGCTGGCTTTTGATCAACATAATAACGTGCTGTTTGCCGATGACCCAAAGGCGCAATAATCTTTTGTAGATTGCACTTGCTTAAAAT
rutB	b1011	GTTTTTTTTAATACGACTCACTATAGGGTCTACCTGCGCTGACTCAGGAGGTGGCATGATGACGACCTTAACCGCTCGACCGGAAGCCATTACCTTCGATCCGCAGCAAAGTGCGCTGATCGTGGTGGATATGCAAAACGCTTATGCCACGCCAGGCGGCTACTTAGATCTCGCCGGGTTTGATGTCTCAACCACTCGCCCGGTCATTGCCTAATCTTTTGTAGATTGCACTTGCTTAAAAT
rutA	b1012	GTTTTTTTTAATACGACTCACTATAGGGCAAACAAGCCAATACGCGGCTGAAAAGGATATGCAGGATGCAGCGCCCCGTCTGACTTTCACTTTACGAGACGAAGAGAGGTTGATGATGAAAATTGGCGTATTCGTACCTATTGGCAACAACGGCTGGCTCATTTCGACCCACGCGCCGCAGTACATGCCGACCTTTGAACTGAATAAAGCCTAATCTTTTGTAGATTGCACTTGCTTAAAAT
rutR	b1013	GTTTTTTTTAATACGACTCACTATAGGGCTGTTGCCAATCTACAAGAGGGGAGAGCGCATGACGCAAGGCGCAGTGAAAACAACGGGTAAACGTTCGCGCGCAGTAAGCGCGAAGAAAAAAGCGATTCTTAGCGCAGCACTGGACACTTTTTCACAATTCGGTTTTCACGGCACAAGGCTGGAGCAGATCGCAGAGTTGGCGGGTGTTTCATAATCTTTTGTAGATTGCACTTGCTTAAAAT
putA	b1014	GTTTTTTTTAATACGACTCACTATAGGGTGCACCTTTCTGAACAACAGGAGTAATGGCATGGGAACCACCACCATGGGGGTTAAGCTGGACGACGCGACGCGTGAGCGTATTAAGTCTGCCGCGACACGTATCGATCGCACACCACACTGGTTAATTAAGCAGGCGATTTTTTCTTATCTCGAACAACTGGAAAACAGCGATACTCTGCCGTAATCTTTTGTAGATTGCACTTGCTTAAAAT
putP	b1015	GTTTTTTTTAATACGACTCACTATAGGGTTGCCGATAATAATTTTTTGGAGACTTTAGATGGCTATTAGCACACCGATGTTGGTGACATTTTGTGTCTATATCTTTGGCATGATATTGATTGGGTTTATCGCCTGGCGATCAACGAAAAACTTTGACGACTATATTCTGGGCGGTCGTAGTCTTGGGCCATTCGTGACGGCATTATCGGCGTAATCTTTTGTAGATTGCACTTGCTTAAAAT
efeO	b1018	GTTTTTTTTAATACGACTCACTATAGGGTACAACATACTTTAAAGGGATAGTCTCGTCATGACCATTAACTTCCGCCGTAACGCATTGCAGTTGAGCGTGGCTGCGCTGTTTTCTTCTGCTTTTATGGCTAACGCCGCTGATGTGCCGCAGGTCAAAGTGACCGTGACGGATAAGCAGTGCGAACCGATGACCATTACGGTTAACGCCGGGTAATCTTTTGTAGATTGCACTTGCTTAAAAT
efeB	b1019	GTTTTTTTTAATACGACTCACTATAGGGTCGCGGTGTGCTGGGACTGGATTAAGCGTTATGCAGTATAAAGATGAAAACGGCGTGAATGAACCGTCACGCCGACGTTTACTGAAAGTGATAGGTGCACTGGCGCTGGCGGGAAGTTGTCCGGTCGCTCATGCACAAAAAACGCAAAGTGCGCCGGGTACGCTTTCACCGGATGCTCGCAATTAATCTTTTGTAGATTGCACTTGCTTAAAAT
phoH	b1020	GTTTTTTTTAATACGACTCACTATAGGGAGTGATAGTCAGTCACTATGGAGATCGCGGATGGTAACGTCCTGTACTGGACATGTTTTAGATAATCAACGCGCCACCACTCGCGGAGTTTTCTCCTCCGGTAGTCATCTCGTCACTTTGCATTTTCAACCTCATCCTTTCTTTTCATGTGTTACCGACGCCGTAAACGGTGCGCGTAGCCGTTAATCTTTTGTAGATTGCACTTGCTTAAAAT
pgaD	b1021	GTTTTTTTTAATACGACTCACTATAGGGGTCCCGATCGCGGGATTCTGAGAGGTTAATATGAACAATTTAATTATTACGACCCGACAATCACCAGTACGTTTACTGGTTGATTATGTTGCCACAACCATCTTGTGGACATTATTTGCGTTGTTCATATTCTTATTCGCCATGGATCTGCTGACGGGTTATTACTGGCAAAGCGAGGCCAGATAATCTTTTGTAGATTGCACTTGCTTAAAAT
pgaC	b1022	GTTTTTTTTAATACGACTCACTATAGGGCTGAGTTTTCAACAGCCTGGTATCCGAAAAATGATTAATCGCATCGTATCGTTTTTTATATTATGTCTGGTGTTATGCATACCCCTATGCGTAGCGTACTTTCACTCTGGTGAACTGATGATGAGGTTCGTTTTCTTCTGGCCGTTTTTTATGTCCATTATGTGGATTGTTGGCGGCGTCTATTAATCTTTTGTAGATTGCACTTGCTTAAAAT
pgaB	b1023	GTTTTTTTTAATACGACTCACTATAGGGCGATATGACATTCAGATTTTAAGGATAAATATGTTACGTAATGGAAATAAATATCTCCTGATGCTGGTGAGTATAATTATGCTCACCGCGTGCATTAGCCAGTCAAGAACATCATTTATACCGCCACAGGATCGCGAATCTTTACTCGCCGAGCAACCGTGGCCGCATAATGGTTTTGTAGCGTAATCTTTTGTAGATTGCACTTGCTTAAAAT
pgaA	b1024	GTTTTTTTTAATACGACTCACTATAGGGAGATTTTGGCAATACATGGAGTAATACAGGATGTATTCAAGTAGCAGAAAAAGGTGCCCGAAAACCAAATGGGCTTTGAAACTTCTTACTGCCGCATTTTTAGCAGCGAGTCCCGCGGCGAAGAGTGCTGTTAATAACGCCTATGATGCATTGATTATTGAAGCTCGCAAGGGTAATACTCAGTAATCTTTTGTAGATTGCACTTGCTTAAAAT
ycdT	b1025	GTTTTTTTTAATACGACTCACTATAGGGGATCTACAACCTACAGATTGGTGTAGCTTTATGGAAAAAGACTATTTGAGAATTAGTAGTACTGTATTAGTGAGCTTATTGTTTGGGCTTGCTTTGGTTTTGGTGAATAGTTGGTTTAATCAGCCAGGCGTTGAGGAAGTTGTTCCACGATCAACCTATCTGATGGTAATGATTGCTTTATTTTAATCTTTTGTAGATTGCACTTGCTTAAAAT
insF1	b1026	GTTTTTTTTAATACGACTCACTATAGGGGGCCGCGACATACTTCGCGAAGCGCCTGAAATGAAGTATGTCTTTATTGAAAAACATCAGGCTGAGTTCAGCATCAAAGCAATGTGCCGCGTGCTCCGGGTGGCCCGCAGCGGCTGGTATACGTGGTGTCAGCGGCGGACAAGGATAAGCACGCGTCAGCAGTTCCGCCAACACTGCGACAGCTAATCTTTTGTAGATTGCACTTGCTTAAAAT
insE1	b1027	GTTTTTTTTAATACGACTCACTATAGGGTGAGTAAACTCTCAGTCAGAGGTGACTCACATGACAAAAACAGTATCAACCAGTAAAAAACCCCGTAAACAGCATTCGCCTGAATTTCGCAGTGAAGCCCTGAAGCTTGCTGAACGCATCGGTGTTACTGCCGCAGCCCGTGAACTCAGCCTGTATGAATCACAACTCTACAACTGGCGCAGTTAATCTTTTGTAGATTGCACTTGCTTAAAAT
ymdE	b1028	GTTTTTTTTAATACGACTCACTATAGGGGCGTGTCCACTATTGCTGGGTAAGATCAGTGCCTGGCACACGCGTTTGATGGAAGACGGCGTTCAGGCAATGCGCGATTATCTTGCCGGACTGGATATCGCTTCGCCAGAGCATCAGGTTCTGATGAACGTAACAGCAAAAAGCGAGGTCGCTCCGTCAATTATCAAAGAAAATCTCTCATTATAATCTTTTGTAGATTGCACTTGCTTAAAAT
ycdU	b1029	GTTTTTTTTAATACGACTCACTATAGGGTAAAGCATTTAGTGATGCAAAGGTATTCAAATGATTCCTGATTATTTAACTTTTATTCGCTTTCAGGATAAACGAAATCTGATATACATTTATGCTATTGGACTTATTCTGATAGGCTTTTATTGGAAGAATGCAGGGTTTACTTTTCCATCAGAGGATATTGGTGTAGTTAGTGGGATTCTGTAATCTTTTGTAGATTGCACTTGCTTAAAAT
ghrA	b1033	GTTTTTTTTAATACGACTCACTATAGGGAATTTCGCACAACGCTTTTCGGGAGTCAGTATGGATATCATCTTTTATCACCCAACGTTCGATACCCAATGGTGGATTGAGGCACTGCGCAAAGCTATTCCTCAGGCAAGAGTCAGAGCATGGAAAAGCGGAGATAATGACTCTGCTGATTATGCTTTAGTCTGGCATCCTCCTGTTGAAATGTAATCTTTTGTAGATTGCACTTGCTTAAAAT
ycdX	b1034	GTTTTTTTTAATACGACTCACTATAGGGCTTGGCGGGAATTGAATACAGGAGAGAGTTATGTATCCCGTCGACCTTCATATGCATACCGTTGCCAGCACACATGCATATAGCACATTAAGTGATTACATTGCCCAGGCCAAACAAAAGGGCATTAAACTTTTTGCGATCACCGATCATGGCCCGGATATGGAAGATGCGCCGCATCACTGGTAATCTTTTGTAGATTGCACTTGCTTAAAAT
ycdY	b1035	GTTTTTTTTAATACGACTCACTATAGGGCCTTTAATTACTAGTAATGGAAATATATTAATGAACGAGTTTTCTATCCTCTGTCGTGTGCTGGGTTCGCTCTATTACCGCCAACCACAAGATCCTTTACTGGTGCCGCTGTTTACCCTGATTCGTGAGGGGAAACTGGCTGCGAACTGGCCACTGGAGCAGGATGAGTTGCTGACACGTTTGTAATCTTTTGTAGATTGCACTTGCTTAAAAT
ycdZ	b1036	GTTTTTTTTAATACGACTCACTATAGGGATGGCCGCGTTTTCTGCTATCATGCGCGGCATGAACATACTTCTCTCTATTGCAATCACAACAGGCATTCTCTCCGGTATCTGGGGATGGGTGGCTGTTTCCCTGGGCTTACTAAGCTGGGCGGGCTTCCTGGGCTGTACGGCCTACTTTGCCTGCCCGCAAGGTGGGCTGAAAGGGCTGGCGTAATCTTTTGTAGATTGCACTTGCTTAAAAT
csgG	b1037	GTTTTTTTTAATACGACTCACTATAGGGTTAAGCCCCAGCTTCATAAGGAAAATAATCATGCAGCGCTTATTTCTTTTGGTTGCCGTCATGTTACTGAGCGGATGCTTAACCGCCCCGCCTAAAGAAGCCGCCAGACCGACATTAATGCCTCGTGCTCAGAGCTACAAAGATTTGACCCATCTGCCAGCGCCGACGGGTAAAATCTTTGTTTAATCTTTTGTAGATTGCACTTGCTTAAAAT
csgF	b1038	GTTTTTTTTAATACGACTCACTATAGGGTTCTAAATAAAAAATTGTTCGGAGGCTGCAATGCGTGTCAAACATGCAGTAGTTCTACTCATGCTTATTTCGCCATTAAGTTGGGCTGGAACCATGACTTTCCAGTTCCGTAATCCAAACTTTGGTGGTAACCCAAATAATGGCGCTTTTTTATTAAATAGCGCTCAGGCCCAAAACTCTTATTAATCTTTTGTAGATTGCACTTGCTTAAAAT
csgE	b1039	GTTTTTTTTAATACGACTCACTATAGGGGGGCAAACGATAACCTCAGGCGATAAAGCCATGAAACGTTATTTACGCTGGATTGTGGCGGCAGAATTTCTGTTCGCCGCAGGGAATCTTCACGCCGTTGAGGTAGAAGTCCCGGGATTGCTAACTGACCATACTGTTTCATCTATTGGCCATGATTTTTACCGAGCCTTTAGTGATAAATGGTAATCTTTTGTAGATTGCACTTGCTTAAAAT
csgD	b1040	GTTTTTTTTAATACGACTCACTATAGGGTGCGATCAATAAAAAAAGCGGGGTTTCATCATGTTTAATGAAGTCCATAGTATTCATGGTCATACATTATTGTTGATCACTAAATCTTCTTTGCAGGCGACAGCTCTCTTGCAGCACCTTAAACAATCGCTGGCAATTACAGGAAAATTACATAATATTCAACGTTCTCTGGACGATATCTCTTAATCTTTTGTAGATTGCACTTGCTTAAAAT
csgB	b1041	GTTTTTTTTAATACGACTCACTATAGGGTAAATGTACGACCAGGTCCAGGGTGACAACATGAAAAACAAATTGTTATTTATGATGTTAACAATACTGGGTGCGCCTGGGATTGCAGCCGCAGCAGGTTATGATTTAGCTAATTCAGAATATAACTTCGCGGTAAATGAATTGAGTAAGTCTTCATTTAATCAGGCAGCCATAATTGGTCAATAATCTTTTGTAGATTGCACTTGCTTAAAAT
csgA	b1042	GTTTTTTTTAATACGACTCACTATAGGGACTTTTAAATCAATCCGATGGGGGTTTTACATGAAACTTTTAAAAGTAGCAGCAATTGCAGCAATCGTATTCTCCGGTAGCGCTCTGGCAGGTGTTGTTCCTCAGTACGGCGGCGGCGGTAACCACGGTGGTGGCGGTAATAATAGCGGCCCAAATTCTGAGCTGAACATTTACCAGTACGGTTAATCTTTTGTAGATTGCACTTGCTTAAAAT
csgC	b1043	GTTTTTTTTAATACGACTCACTATAGGGGCAAGCCCTGTTTTTTTTCGGGAGAAGAATATGAATACGTTATTACTCCTTGCGGCACTTTCCAGTCAGATAACCTTTAATACGACCCAGCAAGGGGATGTGTATACCATTATTCCTGAAGTCACTCTTACTCAATCTTGTCTGTGCAGAGTACAAATATTGTCCCTGCGCGAAGGCAGTTCATAATCTTTTGTAGATTGCACTTGCTTAAAAT
ymdA	b1044	GTTTTTTTTAATACGACTCACTATAGGGGGATGACTAATCATTGAGGAAATAGAATAAATGTTCAGACCTTTTTTAAACTCTCTTATGCTCGGCAGTTTGTTTTTTCCTTTTATTGCCATTGCTGGAAGCACCGTGCAAGGGGGCGTGATCCATTTTTATGGCCAAATTGTGGAACCGGCATGTGACGTCAGCACCCAGTCATCACCCGTATAATCTTTTGTAGATTGCACTTGCTTAAAAT
ymdB	b1045	GTTTTTTTTAATACGACTCACTATAGGGTTAAGAAACAAGAAGGTGTAAGGAGGCGTTATGAAAACGCGTATTCATGTTGTGCAGGGTGATATTACCAAACTGGCCGTTGATGTGATTGTGAATGCGGCTAATCCGTCATTAATGGGAGGCGGCGGCGTCGATGGGGCCATTCATCGCGCAGCGGGTCCGGCCCTGCTGGATGCTTGTTTATAATCTTTTGTAGATTGCACTTGCTTAAAAT
clsC	b1046	GTTTTTTTTAATACGACTCACTATAGGGGACTCCTTACCCAACAAGGAGATGAATGATTTGCCCCGGCTGGCGAGCGCGGTGCTGCCACTGTGTTCGCAACATCCCGGTCAGTGTGGCCTTTTTCCTCTGGAGAAAAGTCTGGATGCGTTTGCCGCCCGGTATCGTCTGGCCGAAATGGCAGAGCATACGCTCGATGTTCAGTATTACATCTAATCTTTTGTAGATTGCACTTGCTTAAAAT
opgC	b1047	GTTTTTTTTAATACGACTCACTATAGGGGACGAAAAATCCGAGATTAGTTAACCATATATGAACCCAGTACCCGCGCAACGTGAATATTTCCTCGACTCCATCCGCGCCTGGCTGATGTTGTTAGGGATACCTTTTCATATTTCTTTAATCTATTCGAGCCATACATGGCATGTGAATAGCGCCGAATCATCATTGTGGCTGACCCTTTTTTAATCTTTTGTAGATTGCACTTGCTTAAAAT
opgG	b1048	GTTTTTTTTAATACGACTCACTATAGGGTGCTTACTAATTATGAAACATAAACTACAAATGATGAAAATGCGTTGGTTGAGTGCTGCAGTAATGTTAACCCTGTATACATCTTCAAGCTGGGCTTTCAGTATTGATGATGTCGCAAAGCAAGCTCAATCTTTAGCCGGGAAAGGCTACGAGACGCCCAAAAGCAACTTGCCCTCCGTTTTCTAATCTTTTGTAGATTGCACTTGCTTAAAAT
opgH	b1049	GTTTTTTTTAATACGACTCACTATAGGGGTGAAACCTGGAGCTACCAGTTACCTGCCAATGAATAAGACAACTGAGTACATTGACGCAATGCCCATCGCCGCAAGCGAGAAAGCGGCATTGCCGAAGACTGATATCCGCGCCGTTCATCAGGCGCTGGATGCCGAACACCGCACCTGGGCGCGGGAGGATGATTCCCCGCAAGGCTCGGTATAATCTTTTGTAGATTGCACTTGCTTAAAAT
yceK	b1050	GTTTTTTTTAATACGACTCACTATAGGGGCCGGTATTTTTTTACGAAAGAGGTATCAAATGCGTTTAATTGTGGTGAGCATCATGGTGACCTTGCTGAGTGGCTGTGGCAGCATTATTAGTCGCACTATACCGGGGCAGGGGCATGGCAACCAATATTATCCCGGTGTGCAATGGGATGTGCGTGACTCCGCCTGGCGTTATGTCACGATCTAATCTTTTGTAGATTGCACTTGCTTAAAAT
msyB	b1051	GTTTTTTTTAATACGACTCACTATAGGGAAACCTCATCAACTCAAAGGGAGAATCGTGATGACCATGTACGCAACGCTTGAAGAAGCCATTGACGCTGCACGCGAAGAATTTCTTGCAGACAACCCCGGCATCGACGCCGAAGATGCGAATGTGCAACAGTTCAATGCCCAAAAATACGTTTTGCAGGACGGCGACATCATGTGGCAAGTTTAATCTTTTGTAGATTGCACTTGCTTAAAAT
mdtG	b1053	GTTTTTTTTAATACGACTCACTATAGGGCCGCGCCTGGCGCACCAACAGCGGATTGCTATGTCACCCTGTGAAAATGACACCCCTATAAACTGGAAACGAAACCTGATCGTCGCCTGGCTAGGCTGTTTTCTTACCGGTGCCGCCTTCAGTCTGGTAATGCCCTTCTTACCCCTCTACGTTGAGCAGCTTGGCGTTACCGGTCACTCCGCCTAATCTTTTGTAGATTGCACTTGCTTAAAAT
lpxL	b1054	GTTTTTTTTAATACGACTCACTATAGGGTGCCCGAATAGGTTGAAAAACAGGATTGATATGACGAATCTACCCAAGTTCTCCACCGCACTGCTTCATCCGCGTTATTGGTTAACCTGGTTGGGTATTGGCGTACTTTGGTTAGTCGTGCAATTGCCCTACCCGGTTATCTACCGCCTCGGTTGTGGATTAGGAAAACTGGCGTTACGTTTTTAATCTTTTGTAGATTGCACTTGCTTAAAAT
yceA	b1055	GTTTTTTTTAATACGACTCACTATAGGGTACTTTCCCATCTCGCAGGAACCGTACACCATGCCAGTGTTACACAACCGCATTTCCAACGACGCGCTAAAAGCCAAAATGTTGGCTGAGAGCGAACCGCGAACCACCATTTCGTTTTACAAGTATTTCCACATCGCCGATCCTAAGGCGACCCGTGACGCTTTATATCAGCTGTTTACCGCGTAATCTTTTGTAGATTGCACTTGCTTAAAAT
yceI	b1056	GTTTTTTTTAATACGACTCACTATAGGGAAGTCGTCATCTGACTATGGAGTATAAAAAATGAAAAAAAGCCTGCTTGGTTTAACCTTCGCGTCCCTGATGTTCTCTGCCGGTTCAGCGGTTGCCGCCGATTACAAAATTGACAAAGAAGGTCAGCACGCCTTTGTTAATTTCCGCATCCAGCACCTTGGCTATAGCTGGTTATACGGCACCTAATCTTTTGTAGATTGCACTTGCTTAAAAT
yceJ	b1057	GTTTTTTTTAATACGACTCACTATAGGGTTCTCTCGCAAATTCGTTTTGGATGCACTTATGTCATTCACAAATACCCCTGAACGCTATGGTGTTATATCTGCGGCCTTCCATTGGCTAAGCGCAATTATTGTCTACGGCATGTTTGCTTTAGGTCTGTGGATGGTCACGCTCAGTTATTACGATGGCTGGTATCACAAAGCACCCGAACTGTAATCTTTTGTAGATTGCACTTGCTTAAAAT
yceO	b1058	GTTTTTTTTAATACGACTCACTATAGGGCTTCCAATAATCATCATTACGGCCTCCAGAATGAGGCCGTTTTTACAGGAGTATTTAATGCGTCGGCTGTTGCACTATCTCATCAATAATATTCGCGAGCATCTGATGCTTTATCTTTTTCTCTGGGGATTGTTGGCAATTATGGATCTGATCTATGTGTTTTATTTTTAGTTTTCCGCACTGTAATCTTTTGTAGATTGCACTTGCTTAAAAT
solA	b1059	GTTTTTTTTAATACGACTCACTATAGGGTGCTTAAACCATGAGAGCAGAGAGAAAAAAATGAAATACGATCTCATCATTATTGGCAGCGGTTCCGTAGGCGCTGCCGCCGGGTATTATGCAACCCGCGCCGGTTTAAACGTGCTAATGACCGACGCCCATATGCCACCGCATCAACACGGCAGCCACCACGGCGATACGCGATTAATTCGCTAATCTTTTGTAGATTGCACTTGCTTAAAAT
bssS	b1060	GTTTTTTTTAATACGACTCACTATAGGGTTGTCTAGTAACACGAATTAGGGGGCCATGATGGAAAAAAATAATGAAGTCATTCAGACTCATCCGCTCGTAGGGTGGGACATCAGCACCGTTGATAGCTATGATGCGCTGATGTTGCGTTTGCACTACCAGACCCCAAATAAGTCCGAGCAGGAAGGGACTGAAGTTGGTCAGACGCTCTGGTAATCTTTTGTAGATTGCACTTGCTTAAAAT
dinI	b1061	GTTTTTTTTAATACGACTCACTATAGGGAATAACCAGTATATTCAACAGGGGGCTATTATGCGAATTGAAGTCACCATAGCGAAAACTTCTCCATTGCCAGCTGGGGCTATTGACGCCCTGGCTGGCGAACTTTCCCGCCGTATTCAGTATGCGTTTCCTGATAATGAAGGCCACGTATCGGTACGTTATGCCGCAGCGAATAATTTATCGTAATCTTTTGTAGATTGCACTTGCTTAAAAT
pyrC	b1062	GTTTTTTTTAATACGACTCACTATAGGGAACATCCCTTCAGCCGGAGCATAGAGATTAATGACTGCACCATCCCAGGTATTAAAGATCCGCCGCCCAGACGACTGGCACCTTCACCTCCGCGATGGCGACATGTTAAAAACTGTCGTGCCATATACCAGCGAAATTTATGGACGGGCTATCGTAATGCCCAATCTGGCTCCGCCCGTGACCTAATCTTTTGTAGATTGCACTTGCTTAAAAT
yceB	b1063	GTTTTTTTTAATACGACTCACTATAGGGATTGACGCAGATTTCATGTCGAGGACTACCATGAACAAGTTTTTATTTGCCGCTGCATTGATCGTCAGTGGCCTGCTCGTTGGCTGTAATCAACTCACCCAATACACCATCACCGAACAAGAAATTAACCAGTCGCTTGCGAAACATAATAATTTCTCAAAAGATATCGGTTTACCCGGCGTGTAATCTTTTGTAGATTGCACTTGCTTAAAAT
grxB	b1064	GTTTTTTTTAATACGACTCACTATAGGGAGTGAACTGACAGCCAAATGGAGGAGTCACGTGAAGCTATACATTTACGATCACTGCCCTTACTGCCTCAAAGCCCGCATGATTTTCGGCCTGAAAAATATCCCCGTCGAATTACATGTTCTGCTCAACGACGACGCAGAAACACCCACCCGGATGGTCGGTCAAAAACAGGTTCCCATTCTGTAATCTTTTGTAGATTGCACTTGCTTAAAAT
mdtH	b1065	GTTTTTTTTAATACGACTCACTATAGGGGTGCTCATCTTTTATTTCCCGGGAGGGGAAATGTCCCGCGTGTCGCAGGCGAGGAACCTGGGTAAATATTTCCTGCTCATCGATAATATGCTGGTCGTGCTGGGGTTCTTTGTTGTCTTCCCGCTGATCTCTATCCGCTTCGTTGATCAAATGGGCTGGGCCGCCGTCATGGTCGGTATTGCTTAATCTTTTGTAGATTGCACTTGCTTAAAAT
rimJ	b1066	GTTTTTTTTAATACGACTCACTATAGGGAAAGACGTTACGGGAAGGAGTAGGTATAGAATGTTTGGCTATCGCAGTAACGTGCCAAAAGTGCGCTTAACCACAGACCGACTGGTCGTGCGTCTGGTGCATGATCGTGATGCCTGGCGTCTTGCGGATTATTACGCAGAGAATCGCCATTTCCTCAAGCCCTGGGAGCCAGTGCGCGACGAATAATCTTTTGTAGATTGCACTTGCTTAAAAT
yceH	b1067	GTTTTTTTTAATACGACTCACTATAGGGACTGGACGCCCGGCCGCTAAGGAGAATCTCATGAAATATCAACTTACTGCCCTTGAAGCTCGCGTGATTGGTTGCTTGCTGGAAAAGCAGGTGACCACGCCGGAGCAATACCCGCTCTCAGTCAATGGTGTAGTCACGGCCTGTAATCAGAAAACGAACCGTGAACCGGTCATGAATCTGAGTTAATCTTTTGTAGATTGCACTTGCTTAAAAT
yceM	b1068	GTTTTTTTTAATACGACTCACTATAGGGATTCGTTGCTGGCCCATCTGGGAGATTAAAGTGAAAAAATTACGTATCGGCGTAGTGGGATTAGGTGGCATTGCGCAAAAAGCGTGGTTACCGGTGCTGGCGGCAGCGTCTGACTGGACGTTACAAGGAGCCTGGTCGCCTACGCGCGCGAAAGCCCTGCCAATTTGTGAAAGCTGGCGCATTTAATCTTTTGTAGATTGCACTTGCTTAAAAT
murJ	b1069	GTTTTTTTTAATACGACTCACTATAGGGTTTTGCCCGTGGGTCTGGATTAGAACACCGATGAATTTATTAAAATCGCTGGCCGCCGTCAGCTCGATGACCATGTTTTCGCGTGTGCTTGGCTTCGCACGAGACGCAATTGTCGCCAGAATCTTTGGCGCAGGGATGGCAACCGACGCCTTTTTCGTCGCTTTTAAACTTCCTAACTTGTTATAATCTTTTGTAGATTGCACTTGCTTAAAAT
flgN	b1070	GTTTTTTTTAATACGACTCACTATAGGGCGCAGCAAGACTTGCAGAGTAACTGATCGTATGACACGTCTTGCAGAGATCCTCGACCAGATGTCCGCTGTGCTTAACGATCTCAAAACGGTAATGGATCAAGAGCAGCAACATCTCTCTATGGGGCAGATCAACGGCAGCCAGTTGCAATGGATTACAGAACAAAAAAGCTCACTGCTGGCGTAATCTTTTGTAGATTGCACTTGCTTAAAAT
flgM	b1071	GTTTTTTTTAATACGACTCACTATAGGGGATAAAAGCGCCCTCAATGAGGAATAAACCATGAGTATTGATCGCACTTCGCCTCTGAAGCCTGTAAGCACCGTTCAACCGCGCGAAACCACTGACGCGCCGGTAACGAACAGCCGGGCGGCAAAAACAACCGCCTCCACCAGCACCAGTGTGACGTTAAGCGACGCGCAAGCAAAACTGATGTAATCTTTTGTAGATTGCACTTGCTTAAAAT
flgA	b1072	GTTTTTTTTAATACGACTCACTATAGGGTTCACGTTGTAGAAATGGCTGGGGGCGAAAATGCTGATAATAAAACGTAGCGTGGCGATCATCGCGATACTGTTCAGTCCGTTAAGTACGGCGAGCAATCTCACATCGCAATTGCACAACTTTTTTAGCGCCCAACTCGCGGGGGTAAGTGATGAGGTTCGTGTTTCTATTCGTACAGCGCCCTAATCTTTTGTAGATTGCACTTGCTTAAAAT
flgB	b1073	GTTTTTTTTAATACGACTCACTATAGGGTGGCAGAATTTTGATACCTGCGGAGGAGATATGCTCGATAAGCTCGACGCCGCCTTACGTTTTCAACAAGAGGCGCTCAATCTGCGCGCCCAGCGTCAGGAAGTGCTGGCAGCAAACATCGCCAATGCCGATACCCCTGGTTATCAGGCGCGCGATATCGATTTTGCCAGTGAACTTAAAAAATAATCTTTTGTAGATTGCACTTGCTTAAAAT
flgC	b1074	GTTTTTTTTAATACGACTCACTATAGGGATGAACGTTTTACAGAGCGGAAATTAACGGATGGCACTGCTGAATATTTTTGATATCGCCGGGTCGGCGTTAACTGCCCAGTCCCAGCGCCTGAACGTGGCGGCCAGTAATCTGGCGAATGCTGATAGCGTGACCGGTCCCGATGGACAGCCATATCGGGCAAAACAGGTGGTATTCCAGGTTTAATCTTTTGTAGATTGCACTTGCTTAAAAT
flgD	b1075	GTTTTTTTTAATACGACTCACTATAGGGCCTTACGCTCGGTCAATAAAGGAGAAAGCTATGTCCATTGCGGTAACCACCACCGATCCGACAAATACCGGCGTCAGTACCACCAGCAGTAGTTCGCTCACGGGCAGCAACGCCGCAGATTTACAAAGCAGTTTTCTGACTTTGCTGGTGGCGCAGCTGAAAAACCAGGACCCGACCAATCCATAATCTTTTGTAGATTGCACTTGCTTAAAAT
flgE	b1076	GTTTTTTTTAATACGACTCACTATAGGGATTTAAGCCTTCACATTTCAGGAGTCAGTCATGGCCTTTTCTCAAGCGGTTAGCGGATTAAACGCTGCCGCCACCAACCTCGATGTTATTGGCAACAATATCGCCAACTCCGCCACCTACGGCTTTAAATCAGGCACGGCCTCTTTTGCCGATATGTTTGCCGGTTCGAAAGTGGGACTGGGGTAATCTTTTGTAGATTGCACTTGCTTAAAAT
flgF	b1077	GTTTTTTTTAATACGACTCACTATAGGGACTTACGCTAATCGCTGACGGGATAGCTCAATGGATCACGCAATTTATACCGCGATGGGAGCAGCCAGCCAGACACTGAATCAACAGGCGGTAACCGCCAGTAATCTGGCCAATGCCTCAACGCCCGGTTTTCGCGCGCAGTTGAATGCTTTACGCGCGGTGCCAGTGGAAGGGCTTTCTCTGTAATCTTTTGTAGATTGCACTTGCTTAAAAT
flgG	b1078	GTTTTTTTTAATACGACTCACTATAGGGCTTTGTCACTAATCCACTACAGGACATTTTATGATCAGTTCATTATGGATCGCCAAAACGGGCCTTGACGCCCAGCAAACCAATATGGACGTCATTGCCAACAACCTGGCAAACGTCAGTACTAACGGTTTTAAGCGTCAGCGCGCGGTGTTTGAAGATCTGCTTTATCAAACCATTCGCCAGTAATCTTTTGTAGATTGCACTTGCTTAAAAT
flgH	b1079	GTTTTTTTTAATACGACTCACTATAGGGCCGGTTTACTGATTTTTGAAGATGATAGCCATGCAAAAAAACGCTGCGCATACTTATGCCATTTCCAGCTTGTTGGTGCTTTCACTAACCGGCTGCGCCTGGATACCCTCCACGCCGCTGGTGCAGGGGGCGACCAGTGCACAACCGGTTCCCGGTCCGACGCCCGTCGCCAACGGTTCTATTTAATCTTTTGTAGATTGCACTTGCTTAAAAT
flgI	b1080	GTTTTTTTTAATACGACTCACTATAGGGTAACCTGTCGCCAATGTAAGTGAGGCTGTGGTGATTAAATTTCTCTCTGCATTAATTCTTCTACTGGTCACGACGGCGGCTCAGGCTGAGCGTATTCGCGATCTCACCAGTGTTCAGGGGGTAAGGCAAAACTCACTGATTGGCTATGGTCTGGTGGTGGGGCTGGATGGCACCGGTGACCAGTAATCTTTTGTAGATTGCACTTGCTTAAAAT
flgJ	b1081	GTTTTTTTTAATACGACTCACTATAGGGATGTCTGCGGGCAAAACTGGAAATCATCTGATGATCAGCGACAGCAAACTACTGGCAAGTGCGGCCTGGGATGCGCAATCACTCAACGAACTAAAGGCGAAAGCGGGCGAAGATCCGGCGGCAAATATCCGTCCGGTGGCCCGTCAGGTGGAAGGGATGTTCGTGCAGATGATGTTGAAAAGCTAATCTTTTGTAGATTGCACTTGCTTAAAAT
flgK	b1082	GTTTTTTTTAATACGACTCACTATAGGGTCTGTAATTGAAGGCTTATAAGGAACCTCCATGTCCAGCTTGATTAATAACGCCATGAGCGGACTGAACGCGGCCCAGGCGGCGTTAAATACGGCAAGTAATAATATCTCCAGCTATAACGTTGCCGGATATACCCGCCAAACCACTATTATGGCGCAGGCCAATAGCACGTTGGGCGCTGGCTAATCTTTTGTAGATTGCACTTGCTTAAAAT
flgL	b1083	GTTTTTTTTAATACGACTCACTATAGGGGCTGATTAACATTCGCTAAGGGGAGATAAGATGCGTTTCAGTACACAGATGATGTACCAGCAAAACATGCGTGGTATCACCAATTCTCAGGCAGAATGGATGAAGTACGGCGAACAGATGTCGACGGGTAAGCGAGTCGTTAACCCTTCTGACGATCCCATTGCTGCATCACAAGCCGTAGTTTAATCTTTTGTAGATTGCACTTGCTTAAAAT
rne	b1084	GTTTTTTTTAATACGACTCACTATAGGGCGTCAATGTAAGAATAATGAGTAAGTTACGATGAAAAGAATGTTAATCAACGCAACTCAGCAGGAAGAGTTGCGCGTTGCCCTTGTAGATGGGCAGCGTCTGTATGACCTGGATATCGAAAGTCCAGGGCACGAGCAGAAAAAGGCAAACATCTACAAAGGTAAAATCACCCGCATTGAACCGTAATCTTTTGTAGATTGCACTTGCTTAAAAT
yceQ	b1085	GTTTTTTTTAATACGACTCACTATAGGGACGGTTATCGTCAGCTCAAAGAGGCGCAGAGTGTCGGTTGCCCGTTTTTCATGCGGAAAAACAGCGCAATTATCAAAGAAACAGACTGGGTATTACTCTCCAGAAATATTTCCATCTACCGGTAAGGACTGCAACCCGCAGCCCGCTAACTGCCTGAAAGATCAATACGTCTTACGCCATTGCTAATCTTTTGTAGATTGCACTTGCTTAAAAT
rluC	b1086	GTTTTTTTTAATACGACTCACTATAGGGAATCCTGTTGGCTAATTAGAATCGCCAACCATGAAAACAGAGACTCCATCCGTAAAAATTGTTGCTATCACCGCTGACGAAGCGGGGCAACGTATCGATAACTTTTTGCGTACCCAATTGAAAGGCGTACCAAAAAGTATGATTTACCGTATTTTGCGTAAAGGCGAAGTGCGGGTGAACAAATAATCTTTTGTAGATTGCACTTGCTTAAAAT
yceF	b1087	GTTTTTTTTAATACGACTCACTATAGGGATCAATACGCTATATCTGATGGAAAAAAATATGCCTAAACTTATTTTAGCCTCCACCTCGCCATGGCGTCGCGCTCTTCTGGAAAAACTGCAAATCTCTTTTGAATGTGCAGCACCAGAGGTCGACGAAACCCCACGCAGCGACGAATCACCGCGACAGTTGGTGCTTCGACTGGCACAAGAATAATCTTTTGTAGATTGCACTTGCTTAAAAT
yceD	b1088	GTTTTTTTTAATACGACTCACTATAGGGATGACGTTACAAAGTTAATATGCGCGCCCTATGCAAAAGGTAAAATTACCCCTGACTCTCGATCCGGTTCGTACGGCTCAAAAACGCCTTGATTACCAGGGTATCTATACCCCTGATCAGGTTGAGCGCGTCGCCGAATCCGTAGTCAGTGTGGACAGTGATGTGGAATGCTCCATGTCGTTCTAATCTTTTGTAGATTGCACTTGCTTAAAAT
rpmF	b1089	GTTTTTTTTAATACGACTCACTATAGGGGGGATAAACCGTAATTGAGGAGTAAGGTCCATGGCCGTACAACAGAATAAACCAACCCGTTCCAAACGTGGCATGCGTCGTTCCCATGACGCGCTGACCGCAGTCACCAGCCTGTCTGTAGACAAAACTTCTGGTGAAAAACACCTGCGTCACCACATCACTGCCGACGGTTACTACCGCGGCTAATCTTTTGTAGATTGCACTTGCTTAAAAT
plsX	b1090	GTTTTTTTTAATACGACTCACTATAGGGGGAAAGACCAAACCGGGCGGCGACGATACCTTGACACGTCTAACCCTGGCGTTAGATGTCATGGGAGGGGATTTTGGCCCTTCCGTGACAGTGCCTGCAGCATTGCAGGCACTGAATTCTAATTCGCAACTCACTCTTCTTTTAGTCGGCAATTCCGACGCCATCACGCCATTACTTGCTAAATAATCTTTTGTAGATTGCACTTGCTTAAAAT
fabH	b1091	GTTTTTTTTAATACGACTCACTATAGGGGGTATATAACCGAAAAGTGACTGAGCGTACATGTATACGAAGATTATTGGTACTGGCAGCTATCTGCCCGAACAAGTGCGGACAAACGCCGATTTGGAAAAAATGGTGGACACCTCTGACGAGTGGATTGTCACTCGTACCGGTATCCGCGAACGCCACATTGCCGCGCCAAACGAAACCGTTTAATCTTTTGTAGATTGCACTTGCTTAAAAT
fabD	b1092	GTTTTTTTTAATACGACTCACTATAGGGCTGGTTCGTTTCTAGGATAAGGATTAAAACATGACGCAATTTGCATTTGTGTTCCCTGGACAGGGTTCTCAAACCGTTGGAATGCTGGCTGATATGGCGGCGAGCTATCCAATTGTCGAAGAAACGTTTGCTGAAGCTTCTGCGGCGCTGGGCTACGACCTGTGGGCGCTGACCCAGCAGGGGTAATCTTTTGTAGATTGCACTTGCTTAAAAT
fabG	b1093	GTTTTTTTTAATACGACTCACTATAGGGGCGGCGCTCGAGCTTTAAAAGAGGAAAATCATGAATTTTGAAGGAAAAATCGCACTGGTAACCGGTGCAAGCCGCGGAATTGGCCGCGCAATTGCTGAAACGCTCGCAGCCCGTGGCGCGAAAGTTATTGGCACTGCGACCAGTGAAAATGGCGCTCAGGCGATCAGTGATTATTTAGGTGCCTAATCTTTTGTAGATTGCACTTGCTTAAAAT
acpP	b1094	GTTTTTTTTAATACGACTCACTATAGGGAAAGCGAGTTTTGATAGGAAATTTAAGAGTATGAGCACTATCGAAGAACGCGTTAAGAAAATTATCGGCGAACAGCTGGGCGTTAAGCAGGAAGAAGTTACCAACAATGCTTCTTTCGTTGAAGACCTGGGCGCGGATTCTCTTGACACCGTTGAGCTGGTAATGGCTCTGGAAGAAGAGTTTTAATCTTTTGTAGATTGCACTTGCTTAAAAT
fabF	b1095	GTTTTTTTTAATACGACTCACTATAGGGAATCATTTTTTCCCTCCCTGGAGGACAAACGTGTCTAAGCGTCGTGTAGTTGTGACCGGACTGGGCATGTTGTCTCCTGTCGGCAATACCGTAGAGTCTACCTGGAAAGCTCTGCTTGCCGGTCAGAGTGGCATCAGCCTAATCGACCATTTCGATACTAGCGCCTATGCAACGAAATTTGCTTAATCTTTTGTAGATTGCACTTGCTTAAAAT
pabC	b1096	GTTTTTTTTAATACGACTCACTATAGGGACACTAACAATTCTCTGATAAGGAGCCGGTATGTTCTTAATTAACGGTCATAAGCAGGAATCGCTGGCAGTAAGCGATCGGGCAACGCAGTTTGGTGATGGTTGTTTTACCACCGCCAGAGTTATCGACGGTAAAGTCAGTTTGTTATCGGCGCATATCCAGCGACTACAGGATGCTTGTCAGTAATCTTTTGTAGATTGCACTTGCTTAAAAT
yceG	b1097	GTTTTTTTTAATACGACTCACTATAGGGAGCCCCACTTTGTGAGCGCCCGAATTAGTCATGAAAAAAGTGTTATTGATAATCTTGTTATTGCTGGTGGTACTGGGTATCGCCGCTGGTGTGGGCGTCTGGAAGGTTCGCCATCTTGCCGACAGCAAATTGCTTATCAAAGAAGAGACGATATTTACCCTGAAGCCAGGGACCGGACGTCTGTAATCTTTTGTAGATTGCACTTGCTTAAAAT
tmk	b1098	GTTTTTTTTAATACGACTCACTATAGGGAGGATTATCTGAAAGTGCTTAAGGAAAAAAATGCGCAGTAAGTATATCGTCATTGAGGGGCTGGAAGGCGCAGGCAAAACTACCGCGCGTAATGTGGTGGTTGAGACGCTCGAGCAACTGGGTATCCGCGACATGGTTTTCACTCGGGAACCTGGCGGTACGCAACTTGCCGAAAAGTTAAGATAATCTTTTGTAGATTGCACTTGCTTAAAAT
holB	b1099	GTTTTTTTTAATACGACTCACTATAGGGCGTGACCCACTGGGTGAAGGAGTTGGACGCATGAGATGGTATCCATGGTTACGACCTGATTTCGAAAAACTGGTAGCCAGCTATCAGGCCGGAAGAGGTCACCATGCGCTACTCATTCAGGCGTTACCGGGCATGGGCGATGATGCTTTAATCTACGCCCTGAGCCGTTATTTACTCTGCCAATAATCTTTTGTAGATTGCACTTGCTTAAAAT
ycfH	b1100	GTTTTTTTTAATACGACTCACTATAGGGTACCGGTTCCTCATCTTTAAGAGAGACATCATGTTTTTAGTCGACTCACACTGCCATCTCGATGGTCTGGATTATGAATCTTTGCATAAGGACGTGGATGACGTTCTGGCGAAAGCCGCCGCACGCGATGTGAAATTTTGTCTGGCAGTCGCCACAACATTACCGGGTTATTTACATATGCGGTAATCTTTTGTAGATTGCACTTGCTTAAAAT
ptsG	b1101	GTTTTTTTTAATACGACTCACTATAGGGAAGCACCCATACTCAGGAGCACTCTCAATTATGTTTAAGAATGCATTTGCTAACCTGCAAAAGGTCGGTAAATCGCTGATGCTGCCGGTATCCGTACTGCCTATCGCAGGTATTCTGCTGGGCGTCGGTTCCGCGAATTTCAGCTGGCTGCCCGCCGTTGTATCGCATGTTATGGCAGAAGCATAATCTTTTGTAGATTGCACTTGCTTAAAAT
fhuE	b1102	GTTTTTTTTAATACGACTCACTATAGGGCTGACGACAACATAAACCAAGAGATTTCAAATGCTTTCAACACAATTTAACAGGGATAATCAATATCAAGCCATCACCAAACCGTCACTACTTGCCGGTTGCATAGCACTGGCACTATTACCTTCTGCCGCTTTTGCTGCACCAGCCACTGAAGAAACGGTGATTGTTGAGGGTTCAGCCACATAATCTTTTGTAGATTGCACTTGCTTAAAAT
hinT	b1103	GTTTTTTTTAATACGACTCACTATAGGGACGCATGGCTATTTGAAAAAGGAAAATGTCGTGGCAGAAGAAACTATATTCAGCAAAATTATTCGTCGTGAGATCCCCTCCGATATCGTCTACCAGGATGATCTGGTAACGGCGTTTCGCGATATTTCGCCGCAAGCGCCAACGCATATTCTGATCATTCCGAATATCCTCATTCCGACTGTGTAATCTTTTGTAGATTGCACTTGCTTAAAAT
ycfL	b1104	GTTTTTTTTAATACGACTCACTATAGGGACCAATGCTGGCGCATAAAGGTCTGTAACGATGAGAAAAGGATGCTTTGGGCTGGTGTCTCTGGTGTTGTTACTGCTGGTGGGCTGTCGTTCACATCCGGAAATTCCGGTGAATGATGAGCAATCGCTGGTGATGGAGTCATCTTTATTGGCTGCGGGCATCAGTGCAGAAAAGCCCTTCCTTTAATCTTTTGTAGATTGCACTTGCTTAAAAT
lpoB	b1105	GTTTTTTTTAATACGACTCACTATAGGGTTTATCTATATTTGTAAGGGGTGAATCTTGATGACAAAAATGAGTCGCTACGCCTTGATTACCGCGCTGGCGATGTTTCTCGCCGGGTGTGTGGGGCAACGTGAACCTGCACCGGTAGAAGAAGTGAAACCAGCGCCGGAACAACCAGCCGAGCCACAACAGCCTGTCCCCACAGTGCCCTCGTAATCTTTTGTAGATTGCACTTGCTTAAAAT
thiK	b1106	GTTTTTTTTAATACGACTCACTATAGGGAGACGGGCGAAATTATCTGGTCAGGTAAAGGTGCCGTTTCGCAGCAATAATCCCATCACGCGCGACGAATTGCTGTCGCGCTTTTTCCCGCAGTATCATCCCGTCACGACGTTTAATAGTGGGCTTAGTGGCGGGAGTTTTCTCATTGAACATCAGGGCCAGCGTTTTGTTGTGCGTCAGCCGTAATCTTTTGTAGATTGCACTTGCTTAAAAT
nagZ	b1107	GTTTTTTTTAATACGACTCACTATAGGGAGCTATTAATAAAACAATAAGGAGAGCAGTGTGGGTCCAGTAATGTTGGATGTCGAAGGTTACGAACTGGACGCGGAAGAGCGTGAAATACTGGCGCATCCGCTGGTGGGAGGGCTGATTCTCTTTACGCGTAACTATCATGATCCTGCCCAGTTACGTGAACTGGTGCGCCAGATCCGCGCATAATCTTTTGTAGATTGCACTTGCTTAAAAT
ycfP	b1108	GTTTTTTTTAATACGACTCACTATAGGGGTCACTAACCCTGGCTTATGTGAGGAAGCGATGATTATCTATTTACACGGTTTTGACTCTAACAGTCCGGGTAACCACGAGAAAGTCTTACAATTGCAGTTTATTGACCCGGATGTACGCTTGATAAGCTACAGTACGCGGCATCCGAAACATGATATGCAGCATCTGCTTAAAGAAGTGGACTAATCTTTTGTAGATTGCACTTGCTTAAAAT
ndh	b1109	GTTTTTTTTAATACGACTCACTATAGGGCAATTGGTTAATAAATTTAAGGGGGTCACGTTGACTACGCCATTGAAAAAGATTGTGATTGTCGGCGGCGGTGCTGGTGGGCTGGAAATGGCAACACAGCTGGGGCATAAGCTGGGACGCAAGAAAAAAGCCAAAATTACGCTGGTCGATCGTAACCACAGCCACCTGTGGAAACCGCTGCTGTAATCTTTTGTAGATTGCACTTGCTTAAAAT
ycfJ	b1110	GTTTTTTTTAATACGACTCACTATAGGGTGGCATAACTGCAAAGAAGGAGGTGTTCCCGTGAATAAATCAATGTTGGCGGGTATCGGGATTGGTGTCGCAGCTGCGCTGGGCGTAGCGGCAGTGGCCAGTCTGAACGTGTTTGAACGGGGCCCGCAATACGCTCAGGTTGTTTCTGCAACCCCAATCAAGGAAACGGTTAAAACACCGCGTTAATCTTTTGTAGATTGCACTTGCTTAAAAT
ycfQ	b1111	GTTTTTTTTAATACGACTCACTATAGGGTCATTCACAGTCACCAGGTACAACGGCATCATGGCAACTGACTCAACACAATGTGTAAAAAAAAGCCGTGGCCGCCCAAAAGTGTTCGACAGGGATGCCGCGCTTGATAAGGCCATGAAATTGTTCTGGCAACACGGTTATGAAGCGACTTCTCTTGCGGACCTCGTCGAAGCGACCGGAGCCTAATCTTTTGTAGATTGCACTTGCTTAAAAT
bhsA	b1112	GTTTTTTTTAATACGACTCACTATAGGGGACGTCATTCATCTGCATAAGGCCACTATTATGAAAAACGTAAAAACCCTCATCGCTGCGGCGATTTTAAGCTCCATGTCATTTGCCAGCTTTGCGGCTGTCGAAGTTCAGTCAACGCCAGAAGGCCAACAAAAAGTCGGTACAATCAGTGCTAACGCGGGGACAAATCTGGGATCGCTGGAATAATCTTTTGTAGATTGCACTTGCTTAAAAT
ldtC	b1113	GTTTTTTTTAATACGACTCACTATAGGGCAATAACCTTATATTTATTATGGATTTTTGGTGATGATCAAAACGCGTTTTTCTCGCTGGCTAACGTTTTTTACGTTCGCCGCTGCCGTGGCGCTGGCGCTACCGGCAAAAGCCAACACCTGGCCGCTGCCGCCAGCGGGCAGTCGTCTGGTTGGCGAAAACAAATTTCATGTGGTGGAAAATTAATCTTTTGTAGATTGCACTTGCTTAAAAT
mfd	b1114	GTTTTTTTTAATACGACTCACTATAGGGGCATATCCTAACGAGAATCTGACAACCGTTATGCCTGAACAATATCGTTATACGCTGCCCGTCAAAGCGGGTGAGCAGCGTCTGCTGGGCGAGTTAACCGGCGCAGCCTGTGCAACGCTGGTAGCGGAAATTGCCGAACGTCACGCCGGTCCGGTGGTACTCATTGCACCAGATATGCAAAATTAATCTTTTGTAGATTGCACTTGCTTAAAAT
ycfT	b1115	GTTTTTTTTAATACGACTCACTATAGGGATGTAAATTAAAAAAGAGCGTGTTGTCCTGATGAAACAAAAAGAGCTATGGATTAACCAGATCAAAGGGTTATGTATTTGTCTGGTGGTGATTTATCACTCGGTCATTACCTTTTATCCGCATCTGACCACTTTTCAGCATCCGTTATCGGAAGTCCTGAGCAAATGCTGGATCTATTTCAATTAATCTTTTGTAGATTGCACTTGCTTAAAAT
lolC	b1116	GTTTTTTTTAATACGACTCACTATAGGGTGTCTTTGCTACAGCAACCAGACGGATTTCATGTACCAACCTGTCGCTCTATTTATTGGCCTGCGTTACATGCGTGGGCGTGCAGCGGATCGCTTCGGTCGTTTCGTCTCCTGGCTTTCTACCATCGGCATTACCCTCGGGGTGATGGCGCTGGTCACAGTATTGTCAGTGATGAACGGCTTTTAATCTTTTGTAGATTGCACTTGCTTAAAAT
lolD	b1117	GTTTTTTTTAATACGACTCACTATAGGGCCGCCACTCAACCCGCTGAGGCTTTACGTTATGAATAAGATCCTGTTGCAATGCGACAACCTGTGCAAACGCTATCAGGAAGGCAGTGTGCAAACCGATGTGCTGCACAATGTCAGTTTCAGCGTCGGCGAAGGTGAAATGATGGCGATCGTCGGTAGCTCTGGTTCCGGTAAAAGTACCTTGTAATCTTTTGTAGATTGCACTTGCTTAAAAT
lolE	b1118	GTTTTTTTTAATACGACTCACTATAGGGGGCGGAACTGAGCCTGATGGGGGCGGAGTAATGGCGATGCCTTTATCGTTATTAATTGGCCTGCGTTTTAGTCGCGGACGGCGGCGCGGCGGCATGGTGTCGCTGATCTCCGTTATTTCTACCATTGGCATTGCCCTCGGCGTGGCGGTATTGATCGTCGGCTTAAGCGCGATGAACGGCTTTTAATCTTTTGTAGATTGCACTTGCTTAAAAT
nagK	b1119	GTTTTTTTTAATACGACTCACTATAGGGAAAGGCAGTACATTAAAACAAGGAGCGGCAATGTATTACGGGTTTGATATTGGTGGAACAAAAATTGCGCTTGGCGTGTTTGATAGCGGTCGGCAGTTGCAGTGGGAAAAGCGGGTGCCGACACCGCGTGACAGCTATGACGCATTTTTAGATGCAGTGTGTGAGCTGGTAGCTGAAGCTGACTAATCTTTTGTAGATTGCACTTGCTTAAAAT
cobB	b1120	GTTTTTTTTAATACGACTCACTATAGGGTTTTTCAGAGATAAAGTGGTGCCGGAAGCAATGGAAAAACCAAGAGTACTCGTACTGACAGGGGCAGGAATTTCTGCGGAATCAGGTATTCGTACCTTTCGCGCCGCAGATGGCCTGTGGGAAGAACATCGGGTTGAAGATGTGGCAACGCCGGAAGGTTTCGATCGCGATCCTGAACTGGTGTAATCTTTTGTAGATTGCACTTGCTTAAAAT
ycfZ	b1121	GTTTTTTTTAATACGACTCACTATAGGGAAAATCACGCAGGAAACGGAAGTCCCGCCCATGAAAAAATTCATTATACTGCTCAGTTTACTGATACTCCTGCCTCTGACAGCAGCCAGCAAGCCATTAATTCCAATAATGAAGACACTTTTTACGGACGTTACCGGTACTGTACCAGATGCTGAAGAGATCGCGCATAAAGCCGAGCTTTTTTAATCTTTTGTAGATTGCACTTGCTTAAAAT
ymfA	b1122	GTTTTTTTTAATACGACTCACTATAGGGCCCGTTTTTTAGTTAGCAAGGATGTGGCTAATGAGTCAGGACAGTAAAGTTTTCTTTCGTATATTCCTCGGTATCGGTCTGGTACTGATCCTCATTTCTGTTGTTGTCTTTTATAACCAGTTCACCTATAGCAAAGACGCGATTCATACCGAAGGCGTCATTGTTGATACCGTCTGGCACTCCTAATCTTTTGTAGATTGCACTTGCTTAAAAT
potD	b1123	GTTTTTTTTAATACGACTCACTATAGGGTAAAACGAAAGGTAACACAGGGGACGTTAAATGAAAAAATGGTCACGCCACCTGCTCGCGGCGGGTGCTCTGGCACTGGGCATGAGCGCCGCTCACGCCGATGACAACAACACGCTGTATTTCTACAACTGGACCGAGTACGTGCCGCCAGGACTGCTTGAACAGTTCACCAAAGAAACCGGTTAATCTTTTGTAGATTGCACTTGCTTAAAAT
potC	b1124	GTTTTTTTTAATACGACTCACTATAGGGTCGTTTGCTGAATAAGAAGGTGGAACTCGAATGATCGGTCGACTGCTTCGCGGCGGTTTTATGACCGCTATCTACGCGTACCTGTATATCCCAATCATTATTTTGATTGTGAACTCCTTTAACAGCTCGCGCTTTGGCATCAACTGGCAGGGCTTTACCACCAAATGGTATAGCCTGCTGATGTAATCTTTTGTAGATTGCACTTGCTTAAAAT
potB	b1125	GTTTTTTTTAATACGACTCACTATAGGGATGAAGAACACAAGTAAGTTCCAGAATGTAGTGATTGTCACTATTGTCGGTTGGCTTGTGTTGTTTGTCTTTCTGCCCAACCTGATGATCATTGGCACCAGCTTTTTGACCCGCGACGACGCCAGTTTTGTCAAAATGGTCTTTACGCTGGATAACTACACGCGTCTGCTCGATCCGCTCTATTAATCTTTTGTAGATTGCACTTGCTTAAAAT
potA	b1126	GTTTTTTTTAATACGACTCACTATAGGGCCGCATCGGTAAGCCATCCGTTGCGTTTACATGGGACAGAGTAAAAAATTGAATAAACAACCGAGTTCGCTTTCACCGCTGGTGCAATTGGCGGGAATTCGCAAATGCTTTGATGGTAAAGAGGTCATTCCCCAGCTGGATCTGACTATCAACAATGGCGAGTTCCTCACGCTGCTTGGCCCTTAATCTTTTGTAGATTGCACTTGCTTAAAAT
pepT	b1127	GTTTTTTTTAATACGACTCACTATAGGGAATGTTGTCACAAAAAGTGAGGGTGACTACATGGATAAACTACTTGAGCGATTTTTGAACTACGTGTCTCTGGATACCCAATCAAAAGCAGGGGTGAGACAGGTTCCCAGCACGGAAGGCCAATGGAAGTTATTGCATCTGCTGAAAGAGCAGCTCGAAGAGATGGGGCTTATCAATGTGACCTAATCTTTTGTAGATTGCACTTGCTTAAAAT
roxA	b1128	GTTTTTTTTAATACGACTCACTATAGGGGTTGCAGATACCAGCCTGTGGATGCTTAACATGGAATACCAACTCACTCTTAACTGGCCCGATTTTCTTGAACGTCACTGGCAGAAACGCCCGGTGGTGTTAAAACGCGGCTTTAATAATTTTATTGACCCGATCTCTCCAGACGAGTTGGCGGGTCTGGCGATGGAAAGCGAAGTTGACAGTTAATCTTTTGTAGATTGCACTTGCTTAAAAT
phoQ	b1129	GTTTTTTTTAATACGACTCACTATAGGGCGGCCAGGGCTATCTGTTCGAATTGCGCTGATGAAAAAATTACTGCGTCTTTTTTTCCCGCTCTCGCTGCGGGTACGTTTTCTGTTGGCAACGGCAGCGGTAGTACTGGTGCTTTCGCTTGCCTACGGAATGGTCGCGCTGATCGGTTATAGCGTCAGTTTCGATAAAACTACGTTTCGGCTGTAATCTTTTGTAGATTGCACTTGCTTAAAAT
phoP	b1130	GTTTTTTTTAATACGACTCACTATAGGGTTTTAATAATTAAGACAGGGAGAAATAAAAATGCGCGTACTGGTTGTTGAAGACAATGCGTTGTTACGTCACCACCTTAAAGTTCAGATTCAGGATGCTGGTCATCAGGTCGATGACGCAGAAGATGCCAAAGAAGCCGATTATTATCTCAATGAACATATACCGGATATTGCGATTGTCGATTAATCTTTTGTAGATTGCACTTGCTTAAAAT
purB	b1131	GTTTTTTTTAATACGACTCACTATAGGGCTTGCTCATTTAACCCCGGAGTTGTGATCTATGGAATTATCCTCACTGACCGCCGTTTCCCCTGTCGATGGACGCTACGGCGATAAAGTCAGCGCGCTGCGCGGGATTTTCAGCGAATATGGTTTGCTGAAATTCCGTGTACAAGTTGAAGTACGTTGGCTGCAAAAACTGGCCGCGCACGCATAATCTTTTGTAGATTGCACTTGCTTAAAAT
hflD	b1132	GTTTTTTTTAATACGACTCACTATAGGGATCTTTACTTAAAACAAGGAAGCAGTGAACGTGGCAAAGAATTACTATGACATCACCCTCGCCCTGGCCGGTATTTGTCAGTCGGCACGCCTGGTGCAACAACTCGCTCACCAGGGGCATTGTGATGCCGATGCGCTACACGTCTCACTCAACAGTATTATTGATATGAACCCCAGCTCGACGTAATCTTTTGTAGATTGCACTTGCTTAAAAT
mnmA	b1133	GTTTTTTTTAATACGACTCACTATAGGGGCCTTGAAGTTCAATGTCGTGAGTGATCCAATGTCTGAAACCGCAAAAAAAGTAATCGTCGGCATGTCCGGCGGTGTCGATTCCTCCGTTTCTGCCTGGCTGTTGCAACAACAGGGATATCAGGTCGAAGGCCTGTTTATGAAGAACTGGGAAGAAGACGACGGTGAGGAATATTGCACAGCGTAATCTTTTGTAGATTGCACTTGCTTAAAAT
nudJ	b1134	GTTTTTTTTAATACGACTCACTATAGGGTGGCGAGAAGTGACAGATTAAGGATGCAAAATGTTTAAACCGCACGTTACCGTTGCTTGCGTGGTGCACGCAGAAGGCAAATTTTTAGTCGTTGAAGAGACGATTAATGGTAAAGCGTTATGGAACCAACCTGCCGGGCATCTGGAAGCCGATGAAACCTTAGTGGAAGCCGCCGCCCGTGAATAATCTTTTGTAGATTGCACTTGCTTAAAAT
rluE	b1135	GTTTTTTTTAATACGACTCACTATAGGGGTCATGAAAGATGCGCGTTATTAGGCTATAATGCGGCAATTCATAATCTCTGAAAATACCATGCAAAAAACTTCTTTTAGAAATCACCAGGTTAAGCGATTCAGCTCGCAACGTTCTACCAGGCGTAAACCTGAAAACCAGCCCACGCGTGTGATCCTGTTCAATAAACCCTACGATGTTCTTTAATCTTTTGTAGATTGCACTTGCTTAAAAT
icd	b1136	GTTTTTTTTAATACGACTCACTATAGGGGCAAACCAGTAGCGCTCGAAGGAGAGGTGAATGGAAAGTAAAGTAGTTGTTCCGGCACAAGGCAAGAAGATCACCCTGCAAAACGGCAAACTCAACGTTCCTGAAAATCCGATTATCCCTTACATTGAAGGTGATGGAATCGGTGTAGATGTAACCCCAGCCATGCTGAAAGTGGTCGACGCTTAATCTTTTGTAGATTGCACTTGCTTAAAAT
ymfD	b1137	GTTTTTTTTAATACGACTCACTATAGGGGAATTTTTCACTAAAAATAACATTAATTGAATGGTACTTGCTTTGAACTATAATATGCACGGAGTTAATATTCGCTCAGAGAATGCAGCAAAACCTCATACGATGCCCTCTAGATATCTTTGCGAGTATATTAGAAGCATTGAGAAAAATGGCCACGCCCTTGATTTTGGCTGCGGAAAACTTTAATCTTTTGTAGATTGCACTTGCTTAAAAT
ymfE	b1138	GTTTTTTTTAATACGACTCACTATAGGGACCATTACACTATCCTAAAGCGTGACTCAGGTGAATAATATGTTCGAACCCCCCAAAAATTATAATGAAATGTTGCCTAAACTTCATAAAGCAACTTTCTTAAATACGCTAATATATTGCATACTTCTAGTTATTTACGAATACATCCCTTTAATAACATTACCAACCAAGTATGTCCCACCTTAATCTTTTGTAGATTGCACTTGCTTAAAAT
lit	b1139	GTTTTTTTTAATACGACTCACTATAGGGCTAGCCCAACAATGTAGAGGTTAACGAAAAATGCGCTCACCAATTTGTCATCTTTTCTCAGCAATTAATTCATCACCATTTAAGATTGCACCAGAGAAGGAGCAAGATCTTAAAACGATAGTTGACGACAAAAAAATTATAATTTCAGTTGTGAGTGAACCTGGTTTTAATATCCGAGTCAGGTAATCTTTTGTAGATTGCACTTGCTTAAAAT
intE	b1140	GTTTTTTTTAATACGACTCACTATAGGGACTCATTACTTTTGCAACGGATTTTGAGTAATGGCAGCCAGACCGCGTAAGAATAATGTTTCAGTCCCTAACTTATATCCGCTTTATAGTAGGAAGGTAAATAAAGTCTATTGGCGGTATAAGCATCCAGTGACAGGAAAATTCCATGCTTTGGGAACAAACGAAGCTGAAGCTATCGCTATTTAATCTTTTGTAGATTGCACTTGCTTAAAAT
xisE	b1141	GTTTTTTTTAATACGACTCACTATAGGGGCAGTTAGTGTAGTAATAAGGTGATCGCATATGCTTCAAATGTTAACTCTTGAAGAATGGGCTGCTGAAAAATACAGAAGTAATCCTCCAAGTGTGTCCACATTGCGTCGTTATGCTAAGCAGAATTTATTTTGTCCACCGGCCATGAAACAAGGCCGGTTATGGCGAGTGCGTGAGGACGCCTAATCTTTTGTAGATTGCACTTGCTTAAAAT
ymfI	b1143	GTTTTTTTTAATACGACTCACTATAGGGTCTCACACAGCCAGCAAGCAAGGAAACTTAATGAACCAGTTTTATGTTCACGTTCGTCTATTTGAAGACACAGCCGAACAGACCAAAAAATTTGAAGAATTAATGCTTAACTTTCTGTACCAGAAAACAGTTAAAGAGTCTGACGATAGCTGCTGCAGACTGATTCCAGAGGGATATATCCTCTAATCTTTTGTAGATTGCACTTGCTTAAAAT
ymfJ	b1144	GTTTTTTTTAATACGACTCACTATAGGGGTTAGCGGATGATTTCAGTGGAGAGAATAGATGAATGAGCAGAATTTGAAGCATGTGATCGCATTGTTGCTGGAAGACGCTAAACGTTTGCAGCAGATAGAGCCAAATGCAGGCACTGAGGCCCGCATTTTGTTAGCAAAACAGGCATTAAAGACTTGCGGGGCGCAAGCCCCTGGTCGAACCTAATCTTTTGTAGATTGCACTTGCTTAAAAT
cohE	b1145	GTTTTTTTTAATACGACTCACTATAGGGCCTTAACGGTACAAGGGTTTTAATTTCGTTATGAAAACAATCCATGACATCCGGCGGTCTAACGCCAGAAAACTGAGAGATGGTGTTGGCGGGAATTCTTCCTTTGCCACTATGATTGATCGCGAGCCAACCCAGACCAGCAGGTTTATGGGAGATGGTGCTACTAAAAATATCGGTGACAGCTAATCTTTTGTAGATTGCACTTGCTTAAAAT
croE	b1146	GTTTTTTTTAATACGACTCACTATAGGGTGTAATATGTACACCGGAGGTACATATTGTATGAAAGCGTATTGGGACTCTTTAACCAAAGAACAGCAGGGCGAGTTGGCCGGAAAAGTTGGCTCAACACCTGGCTACTTACGGCTGGTTTTCAATGGCTATAAAAAAGCCAGTTTTGTGCTGGCTAAAAAACTTGAGCAATACACATCAGGTTAATCTTTTGTAGATTGCACTTGCTTAAAAT
ymfL	b1147	GTTTTTTTTAATACGACTCACTATAGGGATTTTTAACCACAGAACGATGAGGCTAATCGTGGGTAAGCATCACTGGAAAATAGAAAAACAGCCTGAGTGGTACGTGAAAGCTGTCAGAAAAACTATCGCGGCGTTGCCGAGTGGTTACGCTGAAGCGGCTGACTGGCTCGATGTAACAGAAAACGCTTTATTCAACCGCCTTCGTGCAGATTAATCTTTTGTAGATTGCACTTGCTTAAAAT
ymfM	b1148	GTTTTTTTTAATACGACTCACTATAGGGGATTGCTTCTGGTTGTGGAGAAACTAACGCATGAACAGTTTAACAACACACTACCGTCGCTCGCAACTGATTGCGCTTCCTGTACCGGGTGGAAAAGCGAAGGTGGAATATTGCTATGCAGTGAATGTACCAGGTGACAGGGAAATTGTAACCCACAGCTTTGCAGAGTGGGCTGTGGGTGATTAATCTTTTGTAGATTGCACTTGCTTAAAAT
ymfR	b1150	GTTTTTTTTAATACGACTCACTATAGGGCGGGATCCGCTCGCTTTAACTGAGGTAATTATGATCATGCTGATTCTCGCGCCTCTGGTGGGCGTGCTGGGTGCGCTTTTGCTGGCGTATGGTGCCTGGCTGATTTATCCCCCGGCGGGTTTTGTTGTTGCCGGGGCGCTGTGCCTGTTCTGGTCGTGGCTGGTGGCGCGATATCTCGACCGTTAATCTTTTGTAGATTGCACTTGCTTAAAAT
beeE	b1151	GTTTTTTTTAATACGACTCACTATAGGGTACACAGTCGTCTGTCGGCGGAGGTAAATAGTGTTCTTTTCGGGATTATTTCAACGAAAAAGTGACGCACCGGTGACCACGCCAGCAGAGCTGGCGGATGCCATCGGGCTGTCGTATGACACCTATACCGGAAAGCAGATCAGCAGTCAGCGGGCTATGCGACTGACGGCGGTTTTTTCCTGCTAATCTTTTGTAGATTGCACTTGCTTAAAAT
jayE	b1152	GTTTTTTTTAATACGACTCACTATAGGGTGCCCGTCGATCCCGGCTGTGTGGTATATGCGCTGGGAAGGTGTCAGCGATGGCCTGAAGGTGACCGCCGGGAGTGTTATTCAGCGCGATGACCTGGTGCAGTACACGACAACTGACGATGCAACCAGCTCCGGTGGTGTCCTGCGCGTGCCGATCGCCTGCTCAAGTGCAGGTGCGGTCGGTTAATCTTTTGTAGATTGCACTTGCTTAAAAT
ymfQ	b1153	GTTTTTTTTAATACGACTCACTATAGGGAAACGAACTGGCGGTACTGGGGACGATTTCATGGACGTGACAAACGATGATTACATCCGCCTGTTATCGGCACTGTTGCCGCCCGGTCCGGTGTGGTCAGCCAGCGATCCGGCGATTGCCGGTGCGGCACCGTCATTAACCCGTGTTCATCAGCGTGCGGATGCCCTGATGCGGGAGCTGGATTAATCTTTTGTAGATTGCACTTGCTTAAAAT
stfP	b1154	GTTTTTTTTAATACGACTCACTATAGGGTACGTAATTTTTAAATATCCGGAGTAATCCATGCATCGTATAGACACGAAAACCGCGCAGAAGGATAAGTTCGGCGCGGGTAAGAACGGTTTTACCCGTGGTAACCCCCAGACCGGCACGCCTGCCACCGATCTGGATGATGACTACTTTGACATGTTGCAGGAGGAACTTTGCAGCGTGGTGTAATCTTTTGTAGATTGCACTTGCTTAAAAT
tfaP	b1155	GTTTTTTTTAATACGACTCACTATAGGGACTATAACTGGATTGCTATTGGGTATTAAGATGAAAATATACTGTTGCTTAAATACCGTTGGTTTTTTTATGGATGGCTGTGGCGTCATTCCGCCAGATTCTAAAGAAATAACGGCAGAACACTGGCAGTCATTATTAAAATCTCAAGCTGAAGGAGGCGTGATCGATTTTTCTGTTTTTCCTTAATCTTTTGTAGATTGCACTTGCTTAAAAT
tfaE	b1156	GTTTTTTTTAATACGACTCACTATAGGGTGCATTTAACTATATCGTGAGGGCAGCCTGATGCATAAAGCAATATTAAATAGTGACCTTATTGCAACAAAGGCAGGGGATGTTACCGTTTATAACTACGATGGTGAAACACGGGAATATATTTCCACTTCAAATGAATATCTTGCCGTTGGTGTCGGCATTCCGGCATGTTCCTGTTTAGATTAATCTTTTGTAGATTGCACTTGCTTAAAAT
stfE	b1157	GTTTTTTTTAATACGACTCACTATAGGGTTTGCTTGTTATTTCTTCATTTTCATAAACGTTGGTTTGGGAGAAGGCTCTGCATTACCTGTTGGTGTCCCGGTTCCGTGGCCTTCAGCCACTCCGCCAACAGGCTGGCTGAAATGCAATGGTGCCGCTTTTTCTGCTGAAGAATACCCGGAACTGGCAAAGGCTTATCCGACAAATAAATTGTAATCTTTTGTAGATTGCACTTGCTTAAAAT
pinE	b1158	GTTTTTTTTAATACGACTCACTATAGGGTCATTCCTGCTTTTACCAGGGGGATTTAACATGCTTATTGGCTATGTACGCGTATCAACAAATGACCAGAACACAGATCTACAACGTAATGCGCTGAACTGTGCAGGATGCGAGCTGATTTTTGAAGACAAGATAAGCGGCACAAAGTCCGAAAGGCCGGGACTGAAAAAACTGCTCAGGACATAATCTTTTGTAGATTGCACTTGCTTAAAAT
mcrA	b1159	GTTTTTTTTAATACGACTCACTATAGGGGTCGTGAAAAATTGATTAAAGATTAATATTATGCATGTTTTTGATAATAATGGAATTGAACTGAAAGCTGAGTGTTCGATAGGTGAAGAGGATGGTGTTTATGGTCTAATCCTTGAGTCGTGGGGGCCGGGTGACAGAAACAAAGATTACAATATCGCTCTTGATTATATCATTGAACGGTTGTAATCTTTTGTAGATTGCACTTGCTTAAAAT
iraM	b1160	GTTTTTTTTAATACGACTCACTATAGGGTATTAAATACCGTGGGATAAGACATAACAAATGAAGTGGATAGTAATTGACACGGTAATTCAACCTACATGTGGTATATCTTTTTCAGCCATATGGGGTAATATGAAAATGATCATCTGGTATCAATCTACTATATTTCTCCCTCCTGGCAGTATATTTACACCGGTTAAGTCTGGTATTATCTAATCTTTTGTAGATTGCACTTGCTTAAAAT
ycgX	b1161	GTTTTTTTTAATACGACTCACTATAGGGTCTCACAACTAACAAGAGGTTATTATCCTGATGGATCAGGTCGTTGTTTTTCAAAAGATGTTTGAGCAAGTGAGAAAAGAGCAAAACTTCTCCTGGTTTTATTCAGAATTAAAACATCACCGTATTGCACATTACATTTATTATCTGGCTACGGATAACATCAGAATTATTACTCACGATGATTAATCTTTTGTAGATTGCACTTGCTTAAAAT
bluR	b1162	GTTTTTTTTAATACGACTCACTATAGGGGACGGAGATTTGTGACCGCAAGGAGGAATTGTGGCTTATTACAGCATTGGTGATGTTGCTGAACGTTGCGGGATTAATCCTGTCACTCTCCGGGCCTGGCAACGCCGCTACGGTTTGTTAAAACCACAGCGCAGTGAAGGCGGACACCGACTCTTTGATGAAGAAGACATACAACGCATCGAATAATCTTTTGTAGATTGCACTTGCTTAAAAT
bluF	b1163	GTTTTTTTTAATACGACTCACTATAGGGTCTCGCCTCACCCATTACCCTGGATTGTTAATGCTTACCACCCTTATTTATCGTAGCCATATACGTGACGACGAACCTGTCAAAAAAATCGAAGAAATGGTTTCGATAGCAAATCGCAGGAACATGCAGTCTGACGTAACAGGGATCTTACTGTTTAATGGTTCTCATTTTTTCCAGCTTCTGTAATCTTTTGTAGATTGCACTTGCTTAAAAT
ycgZ	b1164	GTTTTTTTTAATACGACTCACTATAGGGATTGATTAACATTTTTAACAGAGGCGTAGCATGCATCAAAATTCAGTGACTTTAGATTCTGCGGGAGCAATCACTCGTTACTTTGCAAAAGCTAACTTGCATACTCAGCAGGAAACTCTCGGGGAAATTGTGACTGAGATTTTGAAAGATGGACGTAATCTGAGTCGAAAGTCGCTTTGTGCCTAATCTTTTGTAGATTGCACTTGCTTAAAAT
ymgA	b1165	GTTTTTTTTAATACGACTCACTATAGGGATTATTTAACAGGTTAGCTATGAAGTCGTTATGAAGACATCTGATAATGAACGTATAAAATATGAAATTACTGGCCAGGCGGTGCTCCAGATACTGCGCATGAAGATAAATTTTTCATTGCAGACTCTTATTAAGCAATTACTCGTAATGAAATCGGCTGAGGAAGATGCTTTCCGACGCGATTAATCTTTTGTAGATTGCACTTGCTTAAAAT
ariR	b1166	GTTTTTTTTAATACGACTCACTATAGGGAAAATTTCATAAGTAAGATGAGAGGTTACCATGCTTGAAGATACTACAATTCATAATGCAATAACTGATAAAGCGTTAGCAAGTTACTTTCGCAGTTCGGGTAATTTGTTAGAAGAAGAATCAGCAGTGTTAGGGCAGGCTGTCACCAATTTAATGCTTTCAGGCGATAATGTTAATAATAAATAATCTTTTGTAGATTGCACTTGCTTAAAAT
ymgC	b1167	GTTTTTTTTAATACGACTCACTATAGGGTTATTGGGTTAATATTTCTACGAGGCTGACATGAATAATTCAATCCCAGAGAGATTTATTTTTCAATGTGCTTTGTTTAAAAATCTCGAGAGGGAGGTGTTCATGACGCATGGGTATGTTGATAGTCATATTATTGATCAGGCTTTACGCTTGCGTTTAAAAGATGAAACCAGTGTGATTCTTTAATCTTTTGTAGATTGCACTTGCTTAAAAT
ycgG	b1168	GTTTTTTTTAATACGACTCACTATAGGGTGTATTAAACCCTTTGGCCGGGACAAGCAAATGCGCAATACACTCATACCCATCCTCGTTGCGATATGCTTGTTTATTACCGGTGTCGCTATTTTGAACATCCAGCTCTGGTATTCCGCAAAAGCAGAGTACCTGGCGGGAGCGAGATATGCCGCCAACAATATCAATCATATACTTGAAGAATAATCTTTTGTAGATTGCACTTGCTTAAAAT
ymgD	b1171	GTTTTTTTTAATACGACTCACTATAGGGATTCTGGGTAAAATGAAATAAGGAATGATGATGAAAAAATTTGCTTTACTGGCGGGCCTGTTTGTTTTCGCACCAATGACCTGGGCGCAGGACTACAATATTAAAAACGGTTTGCCGTCAGAAACCTATATTACTTGCGCAGAAGCCAACGAAATGGCAAAAACTGACAGCGCACAGGTTGCATAATCTTTTGTAGATTGCACTTGCTTAAAAT
ymgG	b1172	GTTTTTTTTAATACGACTCACTATAGGGGTGCAACTTACTTAATACCGGACATCTAAGTTGAAGAAAAAAATACTTGCCTTCGGGCTTATCTCAGCATTGTTCTGCTCCACGCCAGCGATGGCGGATATGAACCGCACCACGAAAGGTGCATTGCTAGGCGCAGGCGTTGGTTTACTTACTGGCAATGGTGTTAATGGCGTACTGAAAGGTTAATCTTTTGTAGATTGCACTTGCTTAAAAT
minE	b1174	GTTTTTTTTAATACGACTCACTATAGGGTTCCTCAAACGCTTGTTCGGAGGATAAGTTATGGCATTACTCGATTTCTTTCTCTCGCGGAAGAAAAACACAGCCAACATTGCAAAAGAACGGCTGCAGATTATTGTTGCTGAACGCCGTCGCAGCGATGCAGAACCGCATTATCTGCCGCAGTTGCGTAAAGATATTCTTGAGGTCATTTGTTAATCTTTTGTAGATTGCACTTGCTTAAAAT
minD	b1175	GTTTTTTTTAATACGACTCACTATAGGGAAATTGATCCCTTTTTAACAAGGAATTTCTATGGCACGCATTATTGTTGTTACTTCGGGCAAAGGGGGTGTTGGTAAGACAACCTCCAGCGCGGCCATCGCCACTGGTTTGGCCCAGAAGGGAAAGAAAACTGTCGTGATAGATTTTGATATCGGCCTGCGTAATCTCGACCTGATTATGGGTTAATCTTTTGTAGATTGCACTTGCTTAAAAT
minC	b1176	GTTTTTTTTAATACGACTCACTATAGGGATGATTAATAGCTAATTGAGTAAGGCCAGGATGTCAAACACGCCAATCGAGCTTAAAGGCAGTAGCTTCACTTTATCTGTGGTTCATCTGCATGAGGCAGAACCTAAGGTTATCCATCAGGCGCTGGAAGACAAAATCGCTCAGGCCCCCGCATTTTTAAAACATGCCCCCGTTGTACTCAACTAATCTTTTGTAGATTGCACTTGCTTAAAAT
ycgJ	b1177	GTTTTTTTTAATACGACTCACTATAGGGTGTTGTACGGTTGGATTATCAGGATGTGCTATGAATATGATGCGTATTTTTTATATCGGATTGTCAGGTGTGGGGATGATGTTCTCATCAATGGCGTCTGGAAATGACGCTGGCGGACTTCAATCTCCGGCGTGCGGCGTTGTTTGCGACCCGTATATTTGTGTGAACTCAGATGGCATTTCCTAATCTTTTGTAGATTGCACTTGCTTAAAAT
pliG	b1178	GTTTTTTTTAATACGACTCACTATAGGGATCGTACTCATTCTGAACAGGAGACTACCAATGAAAATCAAGAGCATCAGGAAGGCTGTATTGCTGCTTGCACTGCTAACCTCCACGAGCTTTGCTGCGGGTAAGAATGTCAATGTTGAGTTCAGAAAAGGCCATAGCAGCGCTCAGTACTCCGGCGAAATAAAGGGATACGATTACGATACATAATCTTTTGTAGATTGCACTTGCTTAAAAT
ycgL	b1179	GTTTTTTTTAATACGACTCACTATAGGGCCAAAACCTGGCATCTTAAAGAGTAAAAGTATGTTTTGTGTGATTTATCGAAGCAGCAAGCGTGACCAGACCTATTTATATGTCGAAAAAAAAGACGATTTTTCGCGTGTTCCTGAGGAACTGATGAAAGGTTTTGGTCAGCCTCAGTTAGCGATGATTCTGCCGCTGGATGGGCGGAAGAAATAATCTTTTGTAGATTGCACTTGCTTAAAAT
ycgM	b1180	GTTTTTTTTAATACGACTCACTATAGGGTCATATCCACGATAAGGTGAGGGGAACGTTATGTATCAACATCACAACTGGCAAGGTGCGCTGCTGGATTATCCGGTGAGTAAAGTAGTCTGTGTTGGCAGTAACTATGCCAAACATATTAAAGAGATGGGCAGCGCAGTGCCCGAAGAGCCAGTGCTGTTTATTAAACCAGAAACGGCACTGTAATCTTTTGTAGATTGCACTTGCTTAAAAT
ycgN	b1181	GTTTTTTTTAATACGACTCACTATAGGGCAGACTGGTTATAAGGTGCGTTTTAACGTAATGGCGGAACACCTGATGAGCGATGTACCTTTCTGGCAAAGTAAAACCCTGGACGAAATGAGCGATGCGGAATGGGAGTCGTTGTGTGATGGTTGCGGTCAGTGTTGCCTGCATAAACTGATGGATGAAGACACCGACGAAATCTACTTCACTTAATCTTTTGTAGATTGCACTTGCTTAAAAT
hlyE	b1182	GTTTTTTTTAATACGACTCACTATAGGGCAATTTATATATTTAAAGAGGCGAATGATTATGACTGAAATCGTTGCAGATAAAACGGTAGAAGTAGTTAAAAACGCAATCGAAACCGCAGATGGAGCATTAGATCTTTATAATAAATATCTCGATCAGGTCATCCCCTGGCAGACCTTTGATGAAACCATAAAAGAGTTAAGTCGCTTTAAATAATCTTTTGTAGATTGCACTTGCTTAAAAT
umuD	b1183	GTTTTTTTTAATACGACTCACTATAGGGTAAAAACAGTATAACTTCAGGCAGATTATTATGTTGTTTATCAAGCCTGCGGATCTCCGCGAAATTGTGACTTTTCCGCTATTTAGCGATCTTGTTCAGTGTGGCTTTCCTTCACCGGCAGCAGATTACGTTGAACAGCGCATCGATCTGAATCAACTGTTGATCCAGCATCCCAGCGCGACTTAATCTTTTGTAGATTGCACTTGCTTAAAAT
umuC	b1184	GTTTTTTTTAATACGACTCACTATAGGGGGTGATCCACGTCGTTAAGGCGATGCGCTGATGTTTGCCCTCTGTGATGTAAACGCGTTTTATGCCAGCTGTGAGACGGTGTTTCGCCCTGATTTATGGGGTAAACCGGTGGTTGTGCTATCGAATAATGACGGTTGCGTTATCGCCCGAAACGCTGAGGCAAAGGCGCTTGGCGTTAAAATGTAATCTTTTGTAGATTGCACTTGCTTAAAAT
dsbB	b1185	GTTTTTTTTAATACGACTCACTATAGGGGCACTCTATGCATATTGCAGGGAAATGATTATGTTGCGATTTTTGAACCAATGTTCACAAGGCCGGGGCGCGTGGCTGTTGATGGCGTTTACTGCTCTGGCACTGGAACTGACGGCGCTGTGGTTCCAGCATGTGATGTTACTGAAACCTTGCGTGCTCTGTATTTATGAACGCTGCGCGTTATAATCTTTTGTAGATTGCACTTGCTTAAAAT
nhaB	b1186	GTTTTTTTTAATACGACTCACTATAGGGTTGATTATTTGTAAGGTAAGGGAAACCATCATGGAGATCTCCTGGGGCCGCGCGCTATGGCGCAATTTTTTGGGCCAGTCCCCCGACTGGTACAAACTCGCCCTCATCATTTTCTTAATCGTAAACCCGTTAATTTTCCTCATCAGCCCTTTCGTCGCGGGCTGGTTGCTGGTAGCGGAATTTTAATCTTTTGTAGATTGCACTTGCTTAAAAT
fadR	b1187	GTTTTTTTTAATACGACTCACTATAGGGTTTGTTTTGCTGTGTTATGGAAATCTCACTATGGTCATTAAGGCGCAAAGCCCGGCGGGTTTCGCGGAAGAGTACATTATTGAAAGTATCTGGAATAACCGCTTCCCTCCCGGGACTATTTTGCCCGCAGAACGTGAACTTTCAGAATTAATTGGCGTAACGCGTACTACGTTACGTGAAGTGTAATCTTTTGTAGATTGCACTTGCTTAAAAT
ycgB	b1188	GTTTTTTTTAATACGACTCACTATAGGGAGAGAGCGCCGACAACAATGAGGTGCGCGTATGGCGACGATCGATTCTATGAATAAGGACACCACACGTTTGAGCGATGGACCCGACTGGACGTTCGACCTGCTGGATGTTTATCTGGCAGAGATAGACCGGGTGGCGAAACTCTACCGGCTGGATACCTACCCGCACCAGATTGAAGTGATATAATCTTTTGTAGATTGCACTTGCTTAAAAT
dadA	b1189	GTTTTTTTTAATACGACTCACTATAGGGTTTACTGTATCTACCGTTATCGGAGTGGCTATGCGAGTTGTCATACTGGGAAGTGGTGTGGTAGGCGTTGCCAGCGCCTGGTACTTAAATCAGGCAGGACATGAGGTCACCGTCATTGATCGGGAGCCGGGGGCCGCCCTGGAAACCAGTGCCGCGAATGCCGGGCAAATCTCCCCCGGATATTAATCTTTTGTAGATTGCACTTGCTTAAAAT
dadX	b1190	GTTTTTTTTAATACGACTCACTATAGGGTTACATGGCGCACACAGCTAAGGAAACGAGATGACCCGTCCGATACAGGCCAGCCTCGATCTGCAGGCATTAAAACAGAATCTGTCCATTGTCCGCCAGGCCGCGACGCACGCGCGCGTCTGGTCGGTGGTAAAAGCGAACGCTTACGGGCATGGTATTGAGCGTATCTGGAGCGCGATCGGGTAATCTTTTGTAGATTGCACTTGCTTAAAAT
cvrA	b1191	GTTTTTTTTAATACGACTCACTATAGGGAGAGACAGCGTAATCAGGAGTAACCGACCGTTGGATGCCACAACAATAATTAGCCTTTTCATCTTAGGATCCATCCTTGTCACCAGCAGTATATTACTTAGTTCATTTTCTTCCCGTCTTGGCATTCCTATTCTGGTTATTTTTCTGGCGATCGGCATGCTGGCAGGAGTCGATGGCGTCGGCTAATCTTTTGTAGATTGCACTTGCTTAAAAT
ldcA	b1192	GTTTTTTTTAATACGACTCACTATAGGGTTTCGTTTCTGTTGTCAGCAAGGAATTGCCATGTCTCTGTTTCACTTAATTGCCCCATCGGGTTACTGCATTAAACAGCACGCCGCGCTGCGTGGTATCCAGCGCCTTACCGACGCGGGGCATCAAGTCAATAACGTCGAGGTTATTGCCCGTCGTTGTGAGCGTTTTGCGGGTACGGAAACATAATCTTTTGTAGATTGCACTTGCTTAAAAT
emtA	b1193	GTTTTTTTTAATACGACTCACTATAGGGCGGCGATTCCAGGCTATAAGGATAGAAGAAGTGAAATTGAGATGGTTTGCCTTTTTGATTGTGTTATTAGCGGGTTGTTCATCAAAGCATGACTATACGAACCCGCCGTGGAACGCGAAAGTTCCGGTGCAACGTGCGATGCAGTGGATGCCAATAAGCCAGAAAGCCGGTGCAGCCTGGGGCTAATCTTTTGTAGATTGCACTTGCTTAAAAT
ycgR	b1194	GTTTTTTTTAATACGACTCACTATAGGGAGACAGTTTGTCAGTCAGGAGTTTTTCCGCGTGAGTCATTACCATGAGCAGTTCCTGAAACAAAATCCGTTAGCCGTCCTGGGCGTGTTACGCGATTTGCACAAAGCCGCAATTCCTTTGCGTCTCAGTTGGAATGGCGGGCAGCTGATCAGCAAATTACTGGCAATAACCCCGGATAAACTGTAATCTTTTGTAGATTGCACTTGCTTAAAAT
ymgE	b1195	GTTTTTTTTAATACGACTCACTATAGGGCGTCCGATTCATCGAAACGAGGGCCTGAACATGGGAATTATTGCCTGGATTATTTTTGACCTGATAGCCGGCATTATCGCCAAGCTAATCATGCCGGGGCGTGATGGTGGTGGATTTTTCCTGACCTGTATTCTCGGGATAGTCGGTGCGGTGGTCGGCGGCTGGCTGGCGACCATGTTTGGCTAATCTTTTGTAGATTGCACTTGCTTAAAAT
ycgY	b1196	GTTTTTTTTAATACGACTCACTATAGGGTTTTTTAATTATTGTTTCGTTGTTTTTGGTGTGATTCAGAAAATAAATATTTTAGACAGTAGCCAGTCAGGCGTTAAAAATGGGGCGGATAGTGAGGCGGTTTTGGCTGCGCTTATTGAACATTTAGAATTGATCAATCCTTCTGGCAGATTAAGCCAAAATACCCGTTCGGCAATGCTTCAGTAATCTTTTGTAGATTGCACTTGCTTAAAAT
treA	b1197	GTTTTTTTTAATACGACTCACTATAGGGTTATTCGGTTTCGCCAAAGGAGAATGATTGATGAAATCCCCCGCACCTTCTCGCCCGCAAAAAATGGCGTTAATTCCAGCCTGTATCTTTTTGTGTTTCGCTGCGCTATCGGTGCAGGCAGAAGAAACACCGGTAACACCACAGCCGCCTGATATTTTATTAGGGCCGCTGTTTAATGATGTGTAATCTTTTGTAGATTGCACTTGCTTAAAAT
dhaM	b1198	GTTTTTTTTAATACGACTCACTATAGGGCGTTAGCCGCAAAAGAGTAAGGAATTGGTGATGGTAAACCTGGTCATAGTTTCACATAGCAGCCGACTGGGAGAAGGTGTCGGTGAATTAGCCCGTCAGATGTTAATGAGTGATAGTTGTAAAATCGCCATTGCCGCGGGAATTGACGATCCACAAAATCCCATTGGTACCGATGCCGTCAAATAATCTTTTGTAGATTGCACTTGCTTAAAAT
dhaL	b1199	GTTTTTTTTAATACGACTCACTATAGGGCCCTTAACTGGGGTAAATAAGGAGAAAGCAATGTCACTGAGCAGAACTCAAATTGTTAACTGGCTCACTCGTTGTGGCGATATTTTCAGCACCGAGAGCGAGTATCTTACCGGACTGGATCGCGAAATTGGCGATGCTGACCACGGGCTAAATATGAACCGAGGCTTTAGCAAAGTGGTGGAATAATCTTTTGTAGATTGCACTTGCTTAAAAT
dhaK	b1200	GTTTTTTTTAATACGACTCACTATAGGGATGCCCTACCGTAATTGCTGGAGCAAAATAATGAAAAAATTGATCAATGATGTGCAAGACGTACTGGACGAACAACTGGCAGGACTGGCGAAAGCGCATCCATCGCTGACACTGCATCAGGATCCGGTGTATGTCACCCGAGCTGATGCCCCTGTTGCAGGAAAAGTCGCCCTGCTGTCGGGTTAATCTTTTGTAGATTGCACTTGCTTAAAAT
dhaR	b1201	GTTTTTTTTAATACGACTCACTATAGGGGAACACCTTTTGTCATAAGGGATGCGGGATATGAGTGGCGCTTTTAACAACGATGGTCGGGGCATATCTCCCTTAATTGCAACCTCCTGGGAGCGATGCAATAAGCTGATGAAACGGGAGACATGGAACGTACCACATCAGGCCCAGGGCGTGACATTTGCTTCTATTTATCGGCGTAAGAAATAATCTTTTGTAGATTGCACTTGCTTAAAAT
ycgV	b1202	GTTTTTTTTAATACGACTCACTATAGGGCCCATAGTCTGGGTACTATATAGGAGTGGTATGGGCATCAAACAACACAATGGGAATACCAAAGCAGATCGTCTCGCTGAATTAAAAATCCGTTCGCCCTCAATTCAACTGATAAAATTTGGCGCTATTGGTTTGAATGCAATTATCTTTTCCCCCCTGCTGATAGCTGCTGATACAGGAAGTTAATCTTTTGTAGATTGCACTTGCTTAAAAT
ychF	b1203	GTTTTTTTTAATACGACTCACTATAGGGGATTATTAAGATATTAAGGTGATTTAAATCATGGGATTCAAATGCGGTATCGTCGGTTTGCCCAACGTCGGGAAATCTACCCTGTTCAACGCGCTGACCAAAGCCGGTATTGAAGCGGCCAACTTTCCATTCTGCACCATTGAGCCGAACACAGGCGTCGTACCAATGCCTGATCCTCGCCTGTAATCTTTTGTAGATTGCACTTGCTTAAAAT
pth	b1204	GTTTTTTTTAATACGACTCACTATAGGGCAGTTATGTACACACTCAGGACAAAAAAACGTGACGATTAAATTGATTGTCGGCCTGGCGAACCCCGGTGCTGAATACGCCGCAACGCGACATAATGCTGGTGCCTGGTTCGTTGACTTACTGGCAGAGCGTTTGCGCGCTCCGCTGCGCGAAGAGGCTAAATTCTTTGGTTATACTTCGCGATAATCTTTTGTAGATTGCACTTGCTTAAAAT
ychH	b1205	GTTTTTTTTAATACGACTCACTATAGGGTTACAACCCAGAAAGTTCCGGAGGTGACATATGAAACGCAAAAACGCTTCGTTACTCGGTAACGTGCTCATGGGGTTGGGTCTGGTGGTAATGGTGGTCGGCGTGGGGTATTCAATCCTCAACCAGTTACCACAGTTTAATATGCCCCAGTATTTCGCACATGGTGCAGTGCTAAGTATTTTCTAATCTTTTGTAGATTGCACTTGCTTAAAAT
dauA	b1206	GTTTTTTTTAATACGACTCACTATAGGGAGATGATGCGCTCACGGATGAAACATTATTGTGAACAAAATATTTTCCTCACATGTGATGCCTTTCCGCGCTCTGATCGACGCTTGCTGGAAAGAAAAATATACTGCCGCACGGTTTACCCGTGACCTGATTGCCGGGATAACCGTCGGGATTATTGCTATCCCGCTGGCGATGGCGTTGGCTTAATCTTTTGTAGATTGCACTTGCTTAAAAT
prs	b1207	GTTTTTTTTAATACGACTCACTATAGGGACCAATGGACGCATGCCTGAGGTTCTTCTCGTGCCTGATATGAAGCTTTTTGCTGGTAACGCCACCCCGGAACTAGCACAACGTATTGCCAACCGCCTGTACACTTCACTCGGCGACGCCGCTGTAGGTCGCTTTAGCGATGGCGAAGTCAGCGTACAAATTAATGAAAATGTACGCGGTGGTTAATCTTTTGTAGATTGCACTTGCTTAAAAT
ispE	b1208	GTTTTTTTTAATACGACTCACTATAGGGGTTAAAAATGGATAACTGGATAGTGAAATAATGCGGACACAGTGGCCCTCTCCGGCAAAACTTAATCTGTTTTTATACATTACCGGTCAGCGTGCGGATGGTTACCACACGCTGCAAACGCTGTTTCAGTTTCTTGATTACGGCGACACCATCAGCATTGAGCTTCGTGACGATGGGGATATTTAATCTTTTGTAGATTGCACTTGCTTAAAAT
lolB	b1209	GTTTTTTTTAATACGACTCACTATAGGGTGCAACGTATCTCAAGGACTTGTCATCACTATGCCCCTGCCCGATTTTCGTCTTATCCGCCTGCTACCGCTGGCTGCTCTTGTGCTCACTGCCTGTTCCGTTACCACGCCCAAAGGTCCTGGCAAAAGCCCGGATTCGCCACAATGGCGTCAGCATCAGCAAGACGTGCGCAATCTTAATCAGTAATCTTTTGTAGATTGCACTTGCTTAAAAT
hemA	b1210	GTTTTTTTTAATACGACTCACTATAGGGCTATCAACGTTGGTATTATTTCCCGCAGACATGACCCTTTTAGCACTCGGTATCAACCATAAAACGGCACCTGTATCGCTGCGAGAACGTGTATCGTTTTCGCCGGATAAGCTCGATCAGGCGCTTGACAGCCTGCTTGCGCAGCCGATGGTGCAGGGCGGCGTGGTGCTGTCGACGTGCAACTAATCTTTTGTAGATTGCACTTGCTTAAAAT
prfA	b1211	GTTTTTTTTAATACGACTCACTATAGGGTTTCTTTTTTTACAGGGTGCATTTACGCCTATGAAGCCTTCTATCGTTGCCAAACTGGAAGCCCTGCATGAACGCCATGAAGAAGTTCAGGCGTTGCTGGGTGACGCGCAAACTATCGCCGACCAGGAACGTTTTCGCGCATTATCACGCGAATATGCGCAGTTAAGTGATGTTTCGCGCTGTTAATCTTTTGTAGATTGCACTTGCTTAAAAT
prmC	b1212	GTTTTTTTTAATACGACTCACTATAGGGCCAACTGGCGGCGTTGTCCGAGCAGGAATAATGGAATATCAACACTGGTTACGTGAAGCAATAAGCCAACTTCAGGCGAGCGAAAGCCCGCGGCGTGATGCTGAAATCCTGCTGGAGCATGTTACCGGCAGAGGGCGTACTTTTATTCTCGCCTTTGGTGAAACGCAGCTGACTGACGAACAATAATCTTTTGTAGATTGCACTTGCTTAAAAT
ychQ	b1213	GTTTTTTTTAATACGACTCACTATAGGGCGAGCGCGTAACGCTCGGCCGCTATTATCAATGACAAGTTTTTCTACACTGCTTAGTGTTCATCTTATTAGTATCGCGCTTTCTGTTGGGCTATTAACCTTACGTTTCTGGCTACGTTATCAGAAGCATCCACAGGCATTTGCTCGCTGGACGCGCATTGTGCCGCCGGTTGTCGATACGCTGTAATCTTTTGTAGATTGCACTTGCTTAAAAT
ychA	b1214	GTTTTTTTTAATACGACTCACTATAGGGACCACAAAAGTACCGTTACTGGGGTAAGTCATGAGATCGTTAGCTGATTTCGAATTTAATAAAGCGCCATTGTGCGAAGGCATGATCCTGGCTTGCGAAGCAATCCGCCGCGATTTTCCCTCGCAAGATGTTTACGACGAACTGGAGCGTCTCGTTAGTCTGGCGAAGGAAGAAATCAGCCAGTAATCTTTTGTAGATTGCACTTGCTTAAAAT
kdsA	b1215	GTTTTTTTTAATACGACTCACTATAGGGCGACATTTTACTCAAGATTAAGGCGATCCTATGAAACAAAAAGTGGTTAGCATTGGCGACATCAACGTAGCAAATGACCTGCCGTTCGTACTGTTTGGCGGTATGAACGTGTTGGAATCTCGCGATCTGGCGATGCGCATTTGCGAGCACTACGTAACTGTGACCCAGAAACTGGGTATCCCTTAATCTTTTGTAGATTGCACTTGCTTAAAAT
chaA	b1216	GTTTTTTTTAATACGACTCACTATAGGGGATAAATTCATCTGCAAAGGGATAACCATAATGTCAAATGCTCAAGAGGCGGTAAAAACCCGCCACAAGGAGACTTCGCTTATTTTCCCGGTTCTGGCGCTGGTAGTGCTGTTCCTGTGGGGAAGCAGCCAGACACTACCAGTGGTCATTGCCATCAATCTTCTTGCGCTTATTGGTATTTTATAATCTTTTGTAGATTGCACTTGCTTAAAAT
chaB	b1217	GTTTTTTTTAATACGACTCACTATAGGGTAATGTTCAACTTTGTAAAAGGAGTCAACGATGCCGTATAAAACGAAAAGCGATCTGCCGGAAAGCGTAAAGCACGTTCTACCGTCTCATGCCCAGGATATCTATAAAGAAGCGTTCAACAGCGCATGGGATCAATATAAAGATAAAGAAGATCGGCGTGATGACGCCAGTCGCGAAGAAACCTAATCTTTTGTAGATTGCACTTGCTTAAAAT
chaC	b1218	GTTTTTTTTAATACGACTCACTATAGGGCAGGGAAGTATGCAGTGGCGGAAGTGTAAGGTGATAACGCGTGATTTCTTGATGAATGCCGATTGTAAAACGGCATTTGGTGCCATTGAAGAATCACTCTTATGGTCAGCAGAACAACGGGCGGCTTCGCTGGCGGCGACGCTGGCTTGTCGACCTGATGAGGGACCGGTGTGGATCTTCGGCTAATCTTTTGTAGATTGCACTTGCTTAAAAT
ychN	b1219	GTTTTTTTTAATACGACTCACTATAGGGTGTCTAATTCCCTGAATACAGGAGTAAATAATGCAAAAAATCGTGATCGTTGCCAATGGCGCACCTTACGGGAGCGAATCCTTGTTTAACAGCTTGCGGCTGGCCATTGCGTTACGAGAGCAGGAGAGCAATCTGGATCTGCGTCTGTTCCTCATGTCTGATGCGGTCACAGCCGGGTTGCGCTAATCTTTTGTAGATTGCACTTGCTTAAAAT
ychO	b1220	GTTTTTTTTAATACGACTCACTATAGGGTTTTCATTATTACCGGAAGTTACCGACGTTTTGAGCCGTTTCGTTCCTCGCATTATCCCGTTTTATTTACTCTTGCTTGTAGCAGGCGGTACAGCTAACGCACAATCTACCTTCGAGCAAAAAGCGGCAAATCCCTTTGATAATAACAATGATGGTCTGCCGGATTTAGGCATGGCTCCCGAATAATCTTTTGTAGATTGCACTTGCTTAAAAT
narL	b1221	GTTTTTTTTAATACGACTCACTATAGGGAAACTTTCACAGACGTCCAAGGAGATACCCATGAGTAATCAGGAACCGGCTACTATCCTGCTGATTGACGATCACCCGATGCTGCGAACTGGCGTAAAACAGCTTATCAGTATGGCACCAGATATCACCGTGGTTGGCGAAGCGAGTAATGGCGAACAGGGTATTGAACTGGCGGAGTCTCTTTAATCTTTTGTAGATTGCACTTGCTTAAAAT
narX	b1222	GTTTTTTTTAATACGACTCACTATAGGGCTCATTTAAAGCCTGAAGGAAGAGGTTTACATGCTTAAACGTTGTCTCTCTCCGCTCACCCTGGTTAATCAGGTTGCGCTTATTGTGTTGCTTTCTACTGCTATTGGACTGGCAGGGATGGCGGTTTCTGGCTGGCTGGTGCAAGGCGTTCAGGGCAGCGCCCATGCGATCAACAAAGCGGGATAATCTTTTGTAGATTGCACTTGCTTAAAAT
narK	b1223	GTTTTTTTTAATACGACTCACTATAGGGCAGACATCGAAACGAGTATCAGAGGTGTCTATGAGTCACTCATCCGCCCCCGAAAGGGCTACTGGAGCTGTCATTACAGATTGGCGACCGGAAGATCCTGCGTTCTGGCAACAACGCGGTCAACGTATTGCCAGCCGCAACCTGTGGATTTCCGTTCCCTGTCTGCTGCTGGCGTTTTGCGTATAATCTTTTGTAGATTGCACTTGCTTAAAAT
narG	b1224	GTTTTTTTTAATACGACTCACTATAGGGGGGCCGACAGGCTCCCACAGGAGAAAACCGATGAGTAAATTCCTGGACCGGTTTCGCTACTTCAAACAGAAGGGTGAAACCTTTGCCGATGGGCATGGCCAGCTTCTCAATACCAACCGTGACTGGGAGGATGGATATCGCCAGCGTTGGCAGCATGACAAAATCGTCCGCTCTACCCACGGGTAATCTTTTGTAGATTGCACTTGCTTAAAAT
narH	b1225	GTTTTTTTTAATACGACTCACTATAGGGAGGCAATGACCAGGTACAGGAGAGCGTAAAATGAAAATTCGTTCACAAGTCGGCATGGTGCTGAATCTCGATAAGTGCATCGGCTGCCACACCTGTTCAGTTACCTGTAAAAACGTCTGGACCAGCCGTGAAGGCGTGGAATATGCGTGGTTCAACAACGTGGAAACCAAGCCGGGCCAGGGCTAATCTTTTGTAGATTGCACTTGCTTAAAAT
narJ	b1226	GTTTTTTTTAATACGACTCACTATAGGGCGATGTGACCAGCAAAACGGAGCCGCATCCATGATCGAACTCGTGATTGTATCGCGTCTCCTTGAATATCCGGATGCTGCCTTATGGCAGCATCAACAAGAGATGTTTGAGGCGATTGCCGCGTCGAAAAATCTGCCAAAAGAGGATGCCCATGCGCTGGGCATTTTCCTGCGCGATTTAACGTAATCTTTTGTAGATTGCACTTGCTTAAAAT
narI	b1227	GTTTTTTTTAATACGACTCACTATAGGGTCTGAATATCACCACCGGAGGACAGCACTAATGCAATTCCTGAATATGTTCTTCTTTGATATCTACCCGTACATAGCCGGGGCGGTCTTCCTGATTGGTAGCTGGCTGCGTTATGACTACGGGCAGTACACCTGGCGCGCGGCGTCCAGCCAGATGCTGGATCGCAAAGGGATGAACCTGGCGTAATCTTTTGTAGATTGCACTTGCTTAAAAT
tpr	b1229	GTTTTTTTTAATACGACTCACTATAGGGCAATTAAATATTCTGCCCATGCGGGGAAGGATGAGAAGCTTCGACCAAGGTTCGACTCGAGCGCCAGCGAGAGAGCGTTGCCGCAGGCAACGACCCGAAGGGCGAAGCGCGCAGCGCTGAGTAATCCTTCCCCCACCACCATCACTTTCAAAAGTCCCTGAACTCTCAAGCGAATCCGCAATCTAATCTTTTGTAGATTGCACTTGCTTAAAAT
purU	b1232	GTTTTTTTTAATACGACTCACTATAGGGGCAAACACTCTCAACAAGGTTTTTCCAGCAATGCATTCACTCCAACGTAAAGTTCTGCGTACTATTTGTCCGGACCAAAAAGGTCTGATCGCACGTATTACCAATATTTGCTACAAGCACGAGTTAAATATCGTACAGAACAATGAATTTGTTGATCACCGTACCGGGCGCTTTTTTATGCGCTAATCTTTTGTAGATTGCACTTGCTTAAAAT
ychJ	b1233	GTTTTTTTTAATACGACTCACTATAGGGACGCCGTTATTGTTTCCAGGGAGATTATTTGTGTCTCAGCTTTGTCCCTGTGGTAGTGCTGTCGAGTATAGCCTATGTTGCCACCCTTATGTGTCTGGTGAAAAGGTTGCACCTGATCCAGAACATCTCATGCGTTCGCGTTACTGCGCTTTTGTGATGCAAGACGCAGATTATTTAATAAAGTAATCTTTTGTAGATTGCACTTGCTTAAAAT
rssA	b1234	GTTTTTTTTAATACGACTCACTATAGGGATTGCATTCCAGGGGAATCTTGCGGGAATAATGAGAAAGATAAAAATAGGGCTGGCGCTGGGATCTGGCGCGGCGAGAGGTTGGTCGCATATTGGCGTTATTAATGCGCTAAAAAAAGTGGGTATTGAAATTGATATCGTTGCAGGATGTTCAATTGGTTCGCTGGTGGGCGCTGCCTATGCATAATCTTTTGTAGATTGCACTTGCTTAAAAT
rssB	b1235	GTTTTTTTTAATACGACTCACTATAGGGTATTGAGTAAAGCCAGTCAGGGGAGAGAACATGACGCAGCCATTGGTCGGAAAACAGATTCTCATTGTTGAAGATGAGCAGGTATTTCGCTCGCTTCTGGATTCATGGTTTTCCTCATTGGGAGCGACAACGGTACTGGCGGCTGATGGGGTGGATGCCCTTGAGTTGCTGGGAGGTTTCACTTAATCTTTTGTAGATTGCACTTGCTTAAAAT
galU	b1236	GTTTTTTTTAATACGACTCACTATAGGGTCAAAACACGAACAGTCCAGGAGAATTTAAATGGCTGCCATTAATACGAAAGTCAAAAAAGCCGTTATCCCCGTTGCGGGATTAGGAACCAGGATGTTGCCGGCGACGAAAGCCATCCCGAAAGAGATGCTGCCACTTGTCGATAAGCCATTAATTCAATACGTCGTGAATGAATGTATTGCGTAATCTTTTGTAGATTGCACTTGCTTAAAAT
hns	b1237	GTTTTTTTTAATACGACTCACTATAGGGCCACCCCAATATAAGTTTGAGATTACTACAATGAGCGAAGCACTTAAAATTCTGAACAACATCCGTACTCTTCGTGCGCAGGCAAGAGAATGTACACTTGAAACGCTGGAAGAAATGCTGGAAAAATTAGAAGTTGTTGTTAACGAACGTCGCGAAGAAGAAAGCGCGGCTGCTGCTGAAGTTTAATCTTTTGTAGATTGCACTTGCTTAAAAT
tdk	b1238	GTTTTTTTTAATACGACTCACTATAGGGTTATTTCATATCATTGAGGGCCTGTGGCTGATGGCACAGCTATATTTCTACTATTCCGCAATGAATGCGGGTAAGTCTACAGCATTGTTGCAATCTTCATACAATTACCAGGAACGCGGCATGCGCACTGTCGTATATACGGCAGAAATTGATGATCGCTTTGGTGCCGGGAAAGTCAGTTCGTAATCTTTTGTAGATTGCACTTGCTTAAAAT
adhE	b1241	GTTTTTTTTAATACGACTCACTATAGGGAAAAAAGTTTAACATTATCAGGAGAGCATTATGGCTGTTACTAATGTCGCTGAACTTAACGCACTCGTAGAGCGTGTAAAAAAAGCCCAGCGTGAATATGCCAGTTTCACTCAAGAGCAAGTAGACAAAATCTTCCGCGCCGCCGCTCTGGCTGCTGCAGATGCTCGAATCCCACTCGCGAAATAATCTTTTGTAGATTGCACTTGCTTAAAAT
ychE	b1242	GTTTTTTTTAATACGACTCACTATAGGGCATTATCCGGCTTTTGCTTCGGAGCTAACCGTGATTCAGACCTTTTTTGATTTTCCCGTTTACTTCAAATTTTTCATCGGGTTATTTGCGCTGGTCAACCCGGTAGGGATTATTCCCGTCTTTATCAGCATGACCAGTTATCAGACAGCGGCAGCGCGAAACAAAACTAACCTTACAGCCAACTAATCTTTTGTAGATTGCACTTGCTTAAAAT
oppA	b1243	GTTTTTTTTAATACGACTCACTATAGGGAGTAATTATAATGAGGGAGTCCAAAAAACAATGACCAACATCACCAAGAGAAGTTTAGTAGCAGCTGGCGTTCTGGCTGCGCTAATGGCAGGGAATGTCGCGCTGGCAGCTGATGTACCCGCAGGCGTCACACTGGCGGAAAAACAAACACTGGTACGTAACAATGGTTCAGAAGTTCAGTCATAATCTTTTGTAGATTGCACTTGCTTAAAAT
oppB	b1244	GTTTTTTTTAATACGACTCACTATAGGGTACAGAAGGCACAGGCCAGAAGGTAGGGCAATGTTAAAATTTATTCTACGTCGCTGTCTGGAAGCGATTCCGACGCTATTTATTCTTATTACTATTTCGTTCTTTATGATGCGCCTCGCGCCGGGAAGCCCTTTTACCGGCGAACGTACTTTACCGCCAGAAGTGATGGCCAATATCGAAGCGTAATCTTTTGTAGATTGCACTTGCTTAAAAT
oppC	b1245	GTTTTTTTTAATACGACTCACTATAGGGGAAAATCCGTTACTGATACTGGAGCTCGCGATGATGTTAAGTAAGAAAAACAGCGAGACGCTGGAAAATTTCAGTGAAAAGCTGGAGGTCGAAGGGCGCAGCTTGTGGCAGGACGCACGTCGACGTTTTATGCATAACCGTGCGGCGGTTGCCAGTCTGATAGTGCTGGTGCTGATCGCGTTATAATCTTTTGTAGATTGCACTTGCTTAAAAT
oppD	b1246	GTTTTTTTTAATACGACTCACTATAGGGCGACCCGAAAGATCGTTAAGGAGTGCAGCCATGAGCGTAATTGAAACTGCAACTGTGCCGCTCGCACAACAACAGGCTGACGCACTGCTGAACGTGAAAGATTTGCGTGTCACCTTTAGTACCCCGGACGGCGACGTCACGGCGGTCAATGATTTGAATTTTTCCCTACGTGCCGGAGAAACGTAATCTTTTGTAGATTGCACTTGCTTAAAAT
oppF	b1247	GTTTTTTTTAATACGACTCACTATAGGGTGCTTGCTTTAAACCGGTGGAGGAACTGTTATGAATGCTGTAACTGAAGGAAGAAAAGTCCTCCTTGAAATCGCCGATCTTAAAGTGCACTTTGAAATCAAAGATGGCAAACAGTGGTTCTGGCAACCGCCGAAAACGCTCAAAGCCGTCGATGGTGTCACTCTTCGCCTGTATGAAGGGGAATAATCTTTTGTAGATTGCACTTGCTTAAAAT
yciU	b1248	GTTTTTTTTAATACGACTCACTATAGGGTCGCCAACAGAGGTTAAACAGGTAGTAACTATGGATATGGATCTAAACAATCGCCTGACTGAAGATGAAACGCTTGAACAGGCCTACGATATTTTTCTCGAACTGGCTGCCGACAATCTCGATCCAGCTGATGTTCTGCTGTTCAATCTTCAGTTTGAAGAGCGCGGCGGCGCGGAGTTATTCTAATCTTTTGTAGATTGCACTTGCTTAAAAT
clsA	b1249	GTTTTTTTTAATACGACTCACTATAGGGACAATGCGCTTTCAAAAGGATTTCTAATCTATGACAACCGTTTATACGTTGGTGAGTTGGTTGGCCATTCTGGGATACTGGTTGCTCATTGCAGGCGTAACTTTACGCATTCTAATGAAACGACGCGCAGTTCCCTCCGCGATGGCCTGGCTGTTGATTATTTACATTCTGCCGTTAGTCGGATAATCTTTTGTAGATTGCACTTGCTTAAAAT
kch	b1250	GTTTTTTTTAATACGACTCACTATAGGGTTAAACAAAATTGTGGTTACAGAGGTATCAGTGAGTCACTGGGCTACATTCAAACAAACAGCAACAAATTTATGGGTGACCCTTCGGCACGACATTCTCGCGCTGGCCGTCTTTTTAAATGGATTGCTTATTTTTAAAACAATCTATGGTATGTCGGTCAATTTGCTTGATATTTTCCATATCTAATCTTTTGTAGATTGCACTTGCTTAAAAT
yciI	b1251	GTTTTTTTTAATACGACTCACTATAGGGTACAACTTTCCCGAACAAGGAGTTGTGCCCGTGTTGTATGTTATTTACGCTCAAGACAAAGCTGATAGCCTCGAAAAACGCCTTTCCGTTCGTCCGGCACATTTAGCACGTTTACAGTTACTGCATGATGAAGGTCGTTTGTTGACAGCTGGTCCAATGCCAGCGGTAGACAGTAACGATCCATAATCTTTTGTAGATTGCACTTGCTTAAAAT
tonB	b1252	GTTTTTTTTAATACGACTCACTATAGGGGGTTTTTCTACTGAAATGATTATGACTTCAATGACCCTTGATTTACCTCGCCGCTTCCCCTGGCCGACGTTACTTTCGGTCTGCATTCATGGTGCTGTTGTGGCGGGTCTGCTCTATACCTCGGTACATCAGGTTATTGAACTACCTGCGCCTGCGCAGCCGATTTCTGTCACGATGGTTACGTAATCTTTTGTAGATTGCACTTGCTTAAAAT
yciA	b1253	GTTTTTTTTAATACGACTCACTATAGGGCTGTGATTTTCCTTTTAAGTCGGTTTTACCATGTCTACAACACATAACGTCCCTCAGGGCGATCTTGTTTTACGTACTTTAGCCATGCCCGCCGATACCAATGCCAATGGTGACATCTTTGGTGGTTGGTTAATGTCACAAATGGATATTGGCGGCGCTATTCTGGCAAAAGAAATTGCCCACTAATCTTTTGTAGATTGCACTTGCTTAAAAT
yciB	b1254	GTTTTTTTTAATACGACTCACTATAGGGACCTTAAGCATTTGATTACGGAATCGTAAAATGAAGCAGTTTCTTGATTTTTTACCGCTGGTTGTCTTTTTCGCGTTTTACAAGATTTATGACATCTATGCGGCTACTGCGGCGCTGATCGTCGCCACGGCGATTGTGCTTATCTATAGCTGGGTTCGCTTTCGTAAGGTTGAGAAGATGGCCTAATCTTTTGTAGATTGCACTTGCTTAAAAT
yciC	b1255	GTTTTTTTTAATACGACTCACTATAGGGTAACACCTGCATAAAACTCAAGGAGAGTGCATGTCTATCACGGCGCAGTCCGTATACCGTGACACCGGAAATTTCTTCCGTAATCAATTTATGACCATTCTGTTGGTATCGTTGCTATGTGCGTTTATCACAGTGGTGTTAGGGCATGTTTTCTCACCCAGTGATGCACAGCTTGCGCAGCTCTAATCTTTTGTAGATTGCACTTGCTTAAAAT
ompW	b1256	GTTTTTTTTAATACGACTCACTATAGGGCGTTTTTATAACCATAACGACGGAGCGGATATGAAAAAGTTAACAGTGGCGGCTTTGGCAGTAACAACTCTTCTCTCTGGCAGTGCCTTTGCGCATGAAGCAGGCGAATTTTTTATGCGTGCAGGTTCTGCAACCGTACGTCCAACAGAAGGTGCTGGTGGTACGTTAGGAAGTCTGGGTGGATAATCTTTTGTAGATTGCACTTGCTTAAAAT
yciE	b1257	GTTTTTTTTAATACGACTCACTATAGGGTTTTAGTCATTTTATAAAGAGGACATTTTCATGAATCGTATTGAACATTATCATGACTGGTTACGTGACGCCCACGCAATGGAAAAGCAAGCCGAATCTATGCTTGAATCCATGGCCAGCCGTATAGATAATTATCCTGAACTACGCGCTCGTATTGAACAACATCTTAGTGAAACCAAAAACTAATCTTTTGTAGATTGCACTTGCTTAAAAT
yciF	b1258	GTTTTTTTTAATACGACTCACTATAGGGTGGCTCGCAGTGATTTCACTGGAGAAAAATATGAATATGAAGACCATTGAAGATGTATTTATTCACCTGCTTTCAGATACCTACAGCGCAGAAAAACAATTAACCCGGGCACTGGCAAAACTCGCAAGAGCAACATCAAATGAAAAATTAAGTCAGGCTTTTCATGCGCACCTCGAGGAAACTTAATCTTTTGTAGATTGCACTTGCTTAAAAT
yciG	b1259	GTTTTTTTTAATACGACTCACTATAGGGGAAACAATGCAACGCAACGGGAGAAATAACATGGCCGAACATCGTGGTGGTTCAGGAAATTTCGCCGAAGACCGTGAGAAGGCATCCGACGCAGGCCGTAAAGGCGGTCAGCATAGCGGCGGTAATTTTAAAAATGATCCGCAACGCGCATCTGAAGCGGGTAAAAAAGGCGGTCAACAAAGCTAATCTTTTGTAGATTGCACTTGCTTAAAAT
trpA	b1260	GTTTTTTTTAATACGACTCACTATAGGGCGATATTTTGAAAGCACGAGGGGAAATCTGATGGAACGCTACGAATCTCTGTTTGCCCAGTTGAAGGAGCGCAAAGAAGGCGCATTCGTTCCTTTCGTCACGCTCGGTGATCCGGGCATTGAGCAGTCATTGAAAATTATCGATACGCTAATTGAAGCCGGTGCTGACGCGCTGGAGTTAGGTTAATCTTTTGTAGATTGCACTTGCTTAAAAT
trpB	b1261	GTTTTTTTTAATACGACTCACTATAGGGGACGCTGCGCGCATATTAAGGAAAGGAACAATGACAACATTACTTAACCCCTATTTTGGTGAGTTTGGCGGCATGTACGTGCCACAAATCCTGATGCCTGCTCTGCGCCAGCTGGAAGAAGCTTTTGTCAGTGCGCAAAAAGATCCTGAATTTCAGGCTCAGTTCAACGACCTGCTGAAAAACTAATCTTTTGTAGATTGCACTTGCTTAAAAT
trpC	b1262	GTTTTTTTTAATACGACTCACTATAGGGAGAGTCACCGCACTGGCGGCACGAGGGTAAATGATGCAAACCGTTTTAGCGAAAATCGTCGCAGACAAGGCGATTTGGGTAGAAGCCCGCAAACAGCAGCAACCGCTGGCCAGTTTTCAGAATGAGGTTCAGCCGAGCACGCGACATTTTTATGATGCGCTACAGGGTGCGCGCACGGCGTTTTAATCTTTTGTAGATTGCACTTGCTTAAAAT
trpD	b1263	GTTTTTTTTAATACGACTCACTATAGGGCACCGCGCATCATGCACAGGAGACTTTCTGATGGCTGACATTCTGCTGCTCGATAATATCGACTCTTTTACGTACAACCTGGCAGATCAGTTGCGCAGCAATGGGCATAACGTGGTGATTTACCGCAACCATATTCCGGCGCAAACCTTAATTGAACGCCTGGCGACCATGAGCAATCCGGTGTAATCTTTTGTAGATTGCACTTGCTTAAAAT
trpE	b1264	GTTTTTTTTAATACGACTCACTATAGGGCTTTTTTTTGAACAAAATTAGAGAATAACAATGCAAACACAAAAACCGACTCTCGAACTGCTAACCTGCGAAGGCGCTTATCGCGACAATCCCACCGCGCTTTTTCACCAGTTGTGTGGGGATCGTCCGGCAACGCTGCTGCTGGAATCCGCAGATATCGACAGCAAAGATGATTTAAAAAGCTAATCTTTTGTAGATTGCACTTGCTTAAAAT
trpL	b1265	GTTTTTTTTAATACGACTCACTATAGGGACGCAAGTTCACGTAAAAAGGGTATCGACAATGAAAGCAATTTTCGTACTGAAAGGTTGGTGGCGCACTTCCTGAAACGGGCAGTGTATTCACCATGCGTAAAGCAATCAGATACCCAGCCCGCCTAATGAGCGGGCTTTTTTTTGAACAAAATTAGAGAATAACAATGCAAACACAAAAACCTAATCTTTTGTAGATTGCACTTGCTTAAAAT
yciV	b1266	GTTTTTTTTAATACGACTCACTATAGGGAAAAAACATTATCCAGAACGGGAGTGCGCCTTGAGCGACACGAATTATGCAGTGATTTACGACCTGCACAGCCATACCACAGCTTCCGATGGCTGCCTGACGCCAGAAGCATTGGTGCACCGTGCAGTCGAGATGCGCGTCGGCACCCTGGCGATCACCGACCATGACACCACAGCTGCAATCTAATCTTTTGTAGATTGCACTTGCTTAAAAT
yciO	b1267	GTTTTTTTTAATACGACTCACTATAGGGACAGCCGCAGAACACCACAGAGAGGGAATTATGAGCCAGTTTTTTTATATTCATCCTGATAACCCACAGCAACGTCTGATCAACCAGGCGGTGGAGATCGTGCGTAAAGGCGGGGTGATTGTTTATCCAACTGATTCCGGCTATGCGCTCGGCTGTAAAATTGAAGATAAAAACGCGATGGAGTAATCTTTTGTAGATTGCACTTGCTTAAAAT
yciQ	b1268	GTTTTTTTTAATACGACTCACTATAGGGTAACAAATTGCGTTCCACGGATGGAAGACTATGGCAGGGAAGTTTCGCTGCATTTTGCTGTTGATAGCAGGGCTGTTTGTATCATCTCTAAGTTATGCAGAAAACACGGAGATCCCTTCTTATGAAGAAGGGATCTCGCTCTTTGATGTTGAAGCCACTCTGCAACCAGATGGGGTGCTCGACTAATCTTTTGTAGATTGCACTTGCTTAAAAT
rluB	b1269	GTTTTTTTTAATACGACTCACTATAGGGCCTGGGAAGGCGACACCAAAAGGAAGCTCTATGAGCGAAAAGCTACAGAAAGTGCTGGCGCGTGCCGGCCACGGTTCTCGCCGTGAAATCGAATCTATTATTGAAGCCGGTCGTGTGAGTGTTGATGGCAAAATTGCTAAACTCGGCGATCGTGTTGAAGTTACCCCTGGATTGAAAATCCGTTAATCTTTTGTAGATTGCACTTGCTTAAAAT
btuR	b1270	GTTTTTTTTAATACGACTCACTATAGGGCCAACCGGGCCGTAAACCAGGAATTTCCCAATGAGTGATGAACGCTACCAACAGCGTCAGCAGCGAGTGAAAGAAAAAGTAGATGCTCGTGTGGCCCAGGCCCAGGATGAACGCGGTATTATCATCGTCTTTACCGGCAATGGAAAAGGCAAAACCACCGCGGCATTTGGTACGGCAACACGCTAATCTTTTGTAGATTGCACTTGCTTAAAAT
yciK	b1271	GTTTTTTTTAATACGACTCACTATAGGGCGCGACAGACAACGTCGTTGAGGAGTAGCCATGCATTACCAGCCAAAACAAGATTTACTCAATGATCGCATTATCCTGGTGACGGGAGCCAGCGATGGTATTGGTCGTGAAGCCGCGATGACGTATGCACGCTATGGTGCGACAGTGATTCTGTTGGGCCGTAATGAAGAAAAATTACGTCAGTAATCTTTTGTAGATTGCACTTGCTTAAAAT
sohB	b1272	GTTTTTTTTAATACGACTCACTATAGGGCAAAGCGTTGTTTAACCAAGGTGGGGACTCGTGGAATTGTTGTCTGAATATGGTTTGTTTTTGGCGAAAATCGTTACCGTTGTGCTAGCGATTGCGGCGATTGCCGCCATTATTGTCAATGTTGCTCAACGTAATAAACGCCAGCGTGGCGAGTTACGGGTCAACAATCTCAGCGAACAGTATTAATCTTTTGTAGATTGCACTTGCTTAAAAT
yciN	b1273	GTTTTTTTTAATACGACTCACTATAGGGAGACTAATGTCCTTGTTTAAGGAGTAAATAATGAACAAAGAGACACAACCCATCGACCGCGAAACGCTGTTGAAAGAGGCCAACAAAATCATTCGTGAGCATGAGGATACGCTCGCAGGGATTGAAGCCACCGGCGTCACGCAGCGTAATGGCGTGCTGGTATTTACCGGCGACTACTTTTTATAATCTTTTGTAGATTGCACTTGCTTAAAAT
topA	b1274	GTTTTTTTTAATACGACTCACTATAGGGCCTGGAAGAATCAAATTAGGTAAGGTGAATATGGGTAAAGCTCTTGTCATCGTTGAGTCCCCGGCAAAAGCCAAAACGATCAACAAGTATCTGGGTAGTGACTACGTGGTGAAATCCAGCGTCGGTCACATCCGCGATTTGCCGACCAGTGGCTCAGCTGCCAAAAAGAGTGCCGACTCTACCTAATCTTTTGTAGATTGCACTTGCTTAAAAT
cysB	b1275	GTTTTTTTTAATACGACTCACTATAGGGTTCTGATGGCGTCTAAGTGGATGGTTTAACATGAAATTACAACAACTTCGCTATATTGTTGAGGTGGTCAATCATAACCTGAATGTCTCATCAACAGCGGAAGGACTTTACACATCACAACCCGGGATCAGTAAACAAGTCAGAATGCTGGAAGACGAGCTAGGCATTCAAATTTTTTCCCGATAATCTTTTGTAGATTGCACTTGCTTAAAAT
acnA	b1276	GTTTTTTTTAATACGACTCACTATAGGGGCTTCGCAACCCTGTCATTAAGGAGGAGCTATGTCGTCAACCCTACGAGAAGCCAGTAAGGACACGTTGCAGGCCAAAGATAAAACTTACCACTACTACAGCCTGCCGCTTGCTGCTAAATCACTGGGCGATATCACCCGTCTACCCAAGTCACTCAAAGTTTTGCTCGAAAACCTGCTGCGCTAATCTTTTGTAGATTGCACTTGCTTAAAAT
ribA	b1277	GTTTTTTTTAATACGACTCACTATAGGGATACAGAACCAGCATTATCTGGAGAATTTCATGCAGCTTAAACGTGTGGCAGAAGCCAAACTGCCAACCCCATGGGGCGATTTCCTGATGGTGGGATTTGAAGAACTGGCAACCGGACACGATCATGTCGCGCTAGTCTATGGCGATATTTCCGGGCATACCCCGGTACTTGCGCGCGTCCATTAATCTTTTGTAGATTGCACTTGCTTAAAAT
pgpB	b1278	GTTTTTTTTAATACGACTCACTATAGGGGATTGTGGGACTTATCAAAAAGGAGAGGCCATGCGTTCGATTGCCAGACGTACCGCAGTGGGAGCTGCACTATTGCTTGTCATGCCAGTAGCCGTATGGATTTCTGGCTGGCGTTGGCAACCTGGAGAACAAAGTTGGCTACTAAAAGCGGCTTTTTGGGTTACTGAAACTGTCACCCAGCCCTAATCTTTTGTAGATTGCACTTGCTTAAAAT
yciS	b1279	GTTTTTTTTAATACGACTCACTATAGGGATTCGCTCTAACCACATAACGGGAAGTAATGTGAAATATTTACTCATTTTCTTACTGGTGTTAGCGATCTTCGTGATTTCGGTCACGTTGGGTGCGCAGAACGATCAACAGGTGACGTTTAATTATCTGTTAGCGCAAGGGGAGTACCGTATTTCCACATTGCTGGCGGTATTGTTTGCTGCGTAATCTTTTGTAGATTGCACTTGCTTAAAAT
yciM	b1280	GTTTTTTTTAATACGACTCACTATAGGGCACTCGTCAGCGGCGAAGGAATAACTTTCTATGCTGGAGTTGTTGTTTCTGCTTTTGCCTGTAGCCGCTGCCTATGGCTGGTATATGGGCCGCAGAAGTGCGCAACAAAACAAGCAAGATGAAGCCAACCGCTTGTCGCGTGATTACGTAGCGGGGGTTAACTTCCTGCTTAGTAATCAACAGTAATCTTTTGTAGATTGCACTTGCTTAAAAT
pyrF	b1281	GTTTTTTTTAATACGACTCACTATAGGGTCCGGTGCCCATCATCAAGAAGGTCTGGTCATGACGTTAACTGCTTCATCTTCTTCCCGCGCTGTTACGAATTCTCCTGTGGTTGTTGCCCTTGATTATCATAATCGTGATGACGCGCTGGCCTTTGTCGACAAGATCGACCCACGCGATTGTCGTCTGAAGGTCGGCAAAGAGATGTTTACATAATCTTTTGTAGATTGCACTTGCTTAAAAT
yciH	b1282	GTTTTTTTTAATACGACTCACTATAGGGGATCAACGCCTCTTTACAGCGGAGTGCATGATGAGTGATTCCAACAGCCGTCTGGTCTACTCAACGGAAACCGGACGTATTGATGAGCCCAAAGCGGCCCCTGTACGCCCTAAAGGCGACGGTGTGGTGCGTATTCAGCGTCAGACCAGTGGACGTAAAGGTAAGGGCGTTTGCCTGATTACCTAATCTTTTGTAGATTGCACTTGCTTAAAAT
osmB	b1283	GTTTTTTTTAATACGACTCACTATAGGGCCGTGAATCATAAATTCAGGAGAGAGTATTATGTTTGTAACGAGCAAAAAAATGACCGCGGCTGTTCTGGCAATTACTTTGGCAATGTCTCTGAGTGCCTGTTCTAACTGGTCTAAACGGGACCGCAACACCGCAATCGGCGCGGGTGCAGGGGCATTAGGCGGTGCAGTACTGACCGATGGCTAATCTTTTGTAGATTGCACTTGCTTAAAAT
yciT	b1284	GTTTTTTTTAATACGACTCACTATAGGGAAGTATTATAACGTTATAAGAATTACAGCGATGAATTCCCGACAACAAACTATTCTACAGATGGTCATTGACCAGGGTCAGGTTAGCGTAACCGATCTGGCAAAAGCCACTGGAGTTTCTGAAGTTACCATTCGCCAGGATCTCAACACACTCGAAAAACTGAGTTACCTCCGCCGTGCACATTAATCTTTTGTAGATTGCACTTGCTTAAAAT
gmr	b1285	GTTTTTTTTAATACGACTCACTATAGGGGACTCCGCTGTTAACCGGAGGATATGCATCATGAAAACCGTTAGGGAGTCCACAACGTTGTACAACTTTCTCGGATCGCACAATCCATACTGGCGGTTGACGGAAAGCAGCGATGTTTTGCGCTTTTCTACCACCGAAACCACAGAACCTGATCGTACATTGCAGTTATCTGCCGAACAGGCTTAATCTTTTGTAGATTGCACTTGCTTAAAAT
rnb	b1286	GTTTTTTTTAATACGACTCACTATAGGGCCGCTCTAATGGCCACCAAAATAGACAATTATGTTTCAGGACAACCCGCTGCTAGCGCAGCTTAAACAGCAACTGCATTCCCAGACGCCACGCGCTGAAGGGGTGGTAAAAGCCACAGAAAAAGGCTTTGGCTTCCTGGAAGTCGACGCGCAAAAAAGTTATTTCATTCCGCCGCCGCAGATGTAATCTTTTGTAGATTGCACTTGCTTAAAAT
yciW	b1287	GTTTTTTTTAATACGACTCACTATAGGGAACGATTTCCTTTACGACCAAGGAGCGCCCATGGAACAACGCCACATCACCGGCAAAAGCCACTGGTATCATGAAACGCAATCCAGTACTACGGAGTATGACGTTCTGCCTCTGGTCCCGGAAGCCGCAAAGGTCAGCGATCCCTTTCTACTCGACGTGATCCTTGAAAAAGAAACGCTGGCCTAATCTTTTGTAGATTGCACTTGCTTAAAAT
fabI	b1288	GTTTTTTTTAATACGACTCACTATAGGGCAACAAGCATCAACAATAAGGATTAAAGCTATGGGTTTTCTTTCCGGTAAGCGCATTCTGGTAACCGGTGTTGCCAGCAAACTATCCATCGCCTACGGTATCGCTCAGGCGATGCACCGCGAAGGAGCTGAACTGGCATTCACCTACCAGAACGACAAACTGAAAGGCCGCGTAGAAGAATTTTAATCTTTTGTAGATTGCACTTGCTTAAAAT
ycjD	b1289	GTTTTTTTTAATACGACTCACTATAGGGTGACAAAAGATTAAATCTTGTCAGAATGAGGTGATAGATAAAATTAAATCAAATGCGCGTGATTTAAGACGCAATCTCACTTTGCAGGAACGAAAGCTCTGGCGATATCTTCGCAGCCGACGTTTTAGTGATTTCAAATTTCGCCGTCAACATCCAGTGGGGAGCTACATTCTCGATTTTGCTTAATCTTTTGTAGATTGCACTTGCTTAAAAT
sapF	b1290	GTTTTTTTTAATACGACTCACTATAGGGATTTCCCGCTGAACATGGAGAAAGAGTGAGATGATCGAAACGCTGCTTGAAGTGCGTAATTTAAGTAAAACGTTCCGCTACCGGACCGGCTGGTTTCGTCGTCAGACCGTAGAAGCGGTAAAACCCTTGAGCTTTACGCTACGTGAAGGCCAGACACTGGCGATTATTGGCGAGAATGGTTCGTAATCTTTTGTAGATTGCACTTGCTTAAAAT
sapD	b1291	GTTTTTTTTAATACGACTCACTATAGGGTCGTCGTGCGATTATTGCGGGGGTGGAATAATGCCATTACTCGATATTCGTAACCTGACCATTGAATTTAAAACCGGTGATGAGTGGGTTAAAGCCGTCGACCGGGTAAGTATGACCTTAACCGAAGGTGAAATCCGCGGTCTTGTTGGTGAATCCGGTTCCGGCAAGAGTTTGATTGCGAAATAATCTTTTGTAGATTGCACTTGCTTAAAAT
sapC	b1292	GTTTTTTTTAATACGACTCACTATAGGGTGGCTAACCCTCTGAAACATAAGGAATGGTATGCCTTACGATAGCGTATACAGCGAAAAGCGCCCGCCGGGCACGCTGCGTACCGCCTGGCGCAAATTTTATAGTGACGCCTCTGCGATGGTCGGCCTGTACGGCTGCGCGGGGCTGGCTGTACTGTGTATTTTTGGCGGCTGGTTTGCGCCTTAATCTTTTGTAGATTGCACTTGCTTAAAAT
sapB	b1293	GTTTTTTTTAATACGACTCACTATAGGGTCGCGAGAAACAGGATGAGGTGAAAAAACCATGATTATCTTCACCTTACGCCGCATTTTGTTATTGATTGTCACCTTGTTCCTGCTGACCTTCGTTGGCTTCAGCTTGAGCTATTTCACCCCTCATGCGCCGTTACAAGGCGCGTCACTGTGGAATGCCTGGGTGTTCTGGTTTAACGGCCTGTAATCTTTTGTAGATTGCACTTGCTTAAAAT
sapA	b1294	GTTTTTTTTAATACGACTCACTATAGGGTAGCCTCTTTACATAAAATCCCTTAATATTATGCGCCAGGTATTATCGTCTCTTTTGGTGATTGCTGGACTTGTGAGTGGTCAGGCAATCGCCGCGCCTGAATCTCCCCCGCATGCTGATATCCGCGACAGCGGTTTTGTCTATTGCGTCAGCGGGCAAGTCAACACCTTTAACCCATCCAAATAATCTTTTGTAGATTGCACTTGCTTAAAAT
ymjA	b1295	GTTTTTTTTAATACGACTCACTATAGGGTGCTTAGCGCATTAACCCCAGGGGCAAATAATGAACCACGATATCCCGCTAAAATATTTTGATATTGCCGATGAGTACGCGACCGAATGCGCAGAGCCTGTCGCAGAGGCTGAACGCACACCGCTGGCCCACTACTTCCAGTTACTGCTCACCCGTTTGATGAACAATGAAGAGATCAGCGAATAATCTTTTGTAGATTGCACTTGCTTAAAAT
puuP	b1296	GTTTTTTTTAATACGACTCACTATAGGGAAACCTTATTACGCAGGGGAGGCAGCAATTATGGCTATTAATTCACCACTGAATATTGCTGCGCAACCCGGCAAAACCCGTCTGCGAAAATCACTGAAATTGTGGCAGGTGGTGATGATGGGTCTGGCCTATCTCACGCCGATGACCGTATTTGATACTTTTGGTATTGTCTCCGGCATTAGCTAATCTTTTGTAGATTGCACTTGCTTAAAAT
puuA	b1297	GTTTTTTTTAATACGACTCACTATAGGGGAGCGGAAAACAAACCAAAGGCGAAGAATCATGGAAACCAATATCGTTGAAGTAGAGAACTTTGTTCAGCAGTCAGAAGAGAGGCGGGGTAGCGCCTTTACGCAGGAAGTGAAACGCTACCTGGAGCGCTACCCGAATACGCAATATGTTGATGTTTTACTTACCGATTTAAATGGTTGCTTCTAATCTTTTGTAGATTGCACTTGCTTAAAAT
puuD	b1298	GTTTTTTTTAATACGACTCACTATAGGGGATAATTTAGTCCACTTTGTGAGATTGAGCATGGAAAATATAATGAACAATCCGGTTATCGGTGTCGTAATGTGCAGGAACAGGCTTAAGGGTCATGCGACCCAGACTCTGCAAGAAAAGTACCTGAATGCCATCATCCATGCAGGCGGCTTGCCTATTGCGCTACCACATGCGCTGGCGGAATAATCTTTTGTAGATTGCACTTGCTTAAAAT
puuR	b1299	GTTTTTTTTAATACGACTCACTATAGGGCTGACCACTACAGTTTAAGGAAATGCAAATATGAGTGATGAGGGACTGGCGCCAGGAAAACGCTTGTCGGAAATCCGCCAGCAGCAGGGGCTTTCACAACGTCGTGCCGCCGAACTCTCCGGGCTGACTCACAGTGCTATCAGTACGATAGAACAAGATAAAGTCAGCCCTGCCATCAGTACGTAATCTTTTGTAGATTGCACTTGCTTAAAAT
puuC	b1300	GTTTTTTTTAATACGACTCACTATAGGGATATCTGATAGACGTGAAACAGGAGTCATAATGAATTTTCATCATCTGGCTTACTGGCAGGATAAAGCGTTAAGTCTCGCCATTGAAAACCGCTTATTTATTAACGGTGAATATACTGCTGCGGCGGAAAATGAAACCTTTGAAACCGTTGATCCGGTCACCCAGGCACCGCTGGCGAAAATTTAATCTTTTGTAGATTGCACTTGCTTAAAAT
puuB	b1301	GTTTTTTTTAATACGACTCACTATAGGGAAACCATCTGGATAAGCCTGGAGGCCTGAAATGACCGAACATACCAGCAGTTACTACGCCGCCAGTGCGAATAAATATGCACCATTCGACACGCTGAATGAGTCAATCACCTGCGACGTTTGCGTGGTTGGCGGCGGCTATACCGGGCTCTCCTCCGCGCTGCATCTGGCGGAAGCGGGCTTTTAATCTTTTGTAGATTGCACTTGCTTAAAAT
puuE	b1302	GTTTTTTTTAATACGACTCACTATAGGGTTAACCGTGAAGAGTCAAAAGGTGTGAAACATGAGCAACAATGAATTCCATCAGCGTCGTCTTTCTGCCACTCCGCGCGGGGTTGGCGTGATGTGTAACTTCTTCGCCCAGTCGGCTGAAAACGCCACGCTGAAGGATGTTGAGGGCAACGAGTACATCGATTTCGCCGCAGGCATTGCGGTGTAATCTTTTGTAGATTGCACTTGCTTAAAAT
pspF	b1303	GTTTTTTTTAATACGACTCACTATAGGGGAATTACACTAACAAGTGGCGAATTTCATCATGGCAGAATACAAAGATAATTTACTTGGTGAGGCGAACAGCTTTCTCGAAGTGCTGGAACAGGTTTCGCATCTCGCACCGCTGGACAAACCGGTGCTCATCATCGGCGAACGCGGCACCGGTAAAGAGCTGATTGCCAGCCGCCTGCATTATTAATCTTTTGTAGATTGCACTTGCTTAAAAT
pspA	b1304	GTTTTTTTTAATACGACTCACTATAGGGCCTGAACGCAGAAATCAAGAGGACAACATTATGGGTATTTTTTCTCGCTTTGCCGACATCGTGAATGCCAACATCAACGCTCTGTTAGAGAAAGCGGAAGATCCACAGAAACTGGTTCGTCTGATGATCCAGGAGATGGAAGATACACTGGTTGAAGTACGTTCTACTTCGGCGCGCGCGTTGTAATCTTTTGTAGATTGCACTTGCTTAAAAT
pspB	b1305	GTTTTTTTTAATACGACTCACTATAGGGGCGCCGCCGCTCATCGTCTAAGGAGTACTTATGAGCGCGCTATTTCTGGCTATTCCGTTAACCATTTTTGTGCTGTTTGTTTTACCGATCTGGTTATGGCTGCATTACAGCAATCGTTCTGGTCGCAGTGAATTGTCGCAAAGTGAGCAGCAGCGATTAGCGCAACTGGCTGATGAAGCAAAATAATCTTTTGTAGATTGCACTTGCTTAAAAT
pspC	b1306	GTTTTTTTTAATACGACTCACTATAGGGTGCAGAACATCCGAACTGGAGGGATCGCTAATGGCGGGCATTAATCTCAATAAAAAATTATGGCGTATTCCACAGCAGGGCATGGTCCGCGGCGTCTGCGCCGGGATTGCCAACTATTTTGATGTACCGGTAAAACTGGTGCGTATCCTGGTGGTGCTGTCGATTTTCTTCGGTCTGGCGCTGTAATCTTTTGTAGATTGCACTTGCTTAAAAT
pspD	b1307	GTTTTTTTTAATACGACTCACTATAGGGTAGCCGTTTCCGTCAACTGTGAGGAAAGTTATGAATACTCGCTGGCAACAGGCCGGGCAAAAGGTAAAGCCTGGTTTCAAATTAGCAGGCAAGCTGGTACTTCTTACCGCACTGCGCTATGGCCCGGCGGGTGTGGCGGGCTGGGCGATAAAATCAGTTGCTCGCCGACCGCTGAAAATGTTGTAATCTTTTGTAGATTGCACTTGCTTAAAAT
pspE	b1308	GTTTTTTTTAATACGACTCACTATAGGGGGCAATTTTCATCCATAGAAGGACGCTTACATGTTTAAAAAAGGCTTACTTGCTCTGGCACTGGTGTTTTCACTGCCCGTTTTCGCCGCTGAACACTGGATCGATGTTCGTGTTCCAGAGCAGTATCAGCAAGAGCACGTTCAGGGGGCCATCAATATTCCCCTGAAGGAAGTGAAAGAGCGCTAATCTTTTGTAGATTGCACTTGCTTAAAAT
ycjM	b1309	GTTTTTTTTAATACGACTCACTATAGGGTTCATGGGACCGCTACCACGGAAAGGCAACATGAAACAGAAAATTACGGATTACCTGGACGAAATCTACGGTGGAACATTTACCGCAACTCATTTACAGAAACTTGTAACGCGTCTTGAGAGTGCGAAACGATTAATTACACAGCGACGTAAAAAACACTGGGATGAAAGTGATGTCGTGTTATAATCTTTTGTAGATTGCACTTGCTTAAAAT
ycjN	b1310	GTTTTTTTTAATACGACTCACTATAGGGTTATGTGGATTAAATAAAAAGGAACATCTCATGATTAAATCAAAAATCGTGCTGTTATCAGCACTGGTTTCATGCGCCCTGATTTCAGGCTGTAAAGAAGAAAATAAAACGAATGTATCCATCGAATTTATGCATTCTTCGGTGGAGCAGGAGCGCCAGGCCGTTATCAGTAAATTGATTGCCTAATCTTTTGTAGATTGCACTTGCTTAAAAT
ycjO	b1311	GTTTTTTTTAATACGACTCACTATAGGGACAGCACTAAACCCAGGACAGGAATCCGCAATGAACAGGCTTTTTTCAGGTCGTTCCGATATGCCCTTTGCGCTGCTGCTTCTCGCGCCCAGCTTATTACTGCTGGGCGGTCTGGTGGCGTGGCCGATGGTGTCGAATATCGAAATCAGTTTTTTACGTCTGCCGCTCAATCCCAACATCGAGTAATCTTTTGTAGATTGCACTTGCTTAAAAT
ycjP	b1312	GTTTTTTTTAATACGACTCACTATAGGGTTCTGCTGACCAGGAAACGGGTGAACCTCAATGGCAACAAATAAACGCACACTCAGTCGCATCGGTTTTTACTGCGGGCTGGCGCTGTTTCTCATCATCACGCTGTTTCCATTTTTTGTGATGCTGATGACCTCGTTCAAGGGCGCGAAAGAGGCGATCTCACTGCATCCTACGCTGCTGCCGTAATCTTTTGTAGATTGCACTTGCTTAAAAT
ycjQ	b1313	GTTTTTTTTAATACGACTCACTATAGGGAGCGGCCAGTTTCTTTACAAGGAGTTTTAAATGAAAAAGTTAGTAGCCACAGCACCGCGTGTTGCTGCGCTGGTTGAGTATGAAGATCGGGCGATTTTAGCTAATGAAGTGAAGATCCGCGTGCGTTTCGGCGCACCGAAACACGGAACGGAAGTGGTCGACTTCCGCGCCGCCAGCCCGTTTTAATCTTTTGTAGATTGCACTTGCTTAAAAT
ycjR	b1314	GTTTTTTTTAATACGACTCACTATAGGGGTTACGTTTTAATTCAAAGGAATGAAAAAAATGAAAATCGGCACACAGAATCAGGCGTTCTTTCCGGAAAACATTCTGGAGAAATTTCGTTATATCAAAGAGATGGGCTTCGATGGTTTTGAGATTGACGGCAAACTGCTGGTTAACAACATCGAAGAAGTCAAAGCGGCGATCAAAGAAACCTAATCTTTTGTAGATTGCACTTGCTTAAAAT
ycjS	b1315	GTTTTTTTTAATACGACTCACTATAGGGGCCTGGTTGCGTACCTGCTAAGAGGTCTTTGTGAAAAGTGCAATGACAAGCTCTCCGCTGCGGGTCGCGATAATAGGCGCAGGCCAGGTGGCGGATAAGGTTCATGCTTCGTACTACTGCACCCGCAACGATCTGGAACTGGTGGCTGTCTGTGACAGCCGCCTTTCCCAGGCGCAGGCGCTGTAATCTTTTGTAGATTGCACTTGCTTAAAAT
ycjT	b1316	GTTTTTTTTAATACGACTCACTATAGGGATCCGCAGAAACAGGGACGCGTGTGGAATTATGACCAGGCCAGTAACGTTATCAGAACCCCATTTCAGCCAGCATACCCTGAACAAGTATGCATCGCTGATGGCGCAGGGGAACGGCTATCTTGGGCTTCGCGCCAGCCATGAAGAAGATTACACGCGCCAGACGCGAGGGATGTATCTGGCGTAATCTTTTGTAGATTGCACTTGCTTAAAAT
ycjU	b1317	GTTTTTTTTAATACGACTCACTATAGGGTGGGACCGCTACCAAACATCAGGAGGATGAATGAAACTGCAAGGGGTAATTTTCGATCTGGATGGTGTAATCACCGATACCGCGCATCTGCATTTCCAGGCGTGGCAGCAGATTGCCGCTGAAATTGGCATCAGCATTGATGCGCAGTTTAACGAATCCCTAAAAGGGATCAGCCGCGATGAGTAATCTTTTGTAGATTGCACTTGCTTAAAAT
ompG	b1319	GTTTTTTTTAATACGACTCACTATAGGGCATTCCCCCAGGATAATACAAGGAACAATAATGAAAAAGTTATTACCCTGTACCGCACTGGTGATGTGTGCGGGAATGGCCTGCGCACAGGCCGAGGAAAGGAACGACTGGCACTTTAATATCGGCGCGATGTACGAAATAGAAAACGTCGAGGGTTATGGCGAAGATATGGATGGGCTGGCGTAATCTTTTGTAGATTGCACTTGCTTAAAAT
ycjW	b1320	GTTTTTTTTAATACGACTCACTATAGGGGCATTCACGTTCGGACGGAGTTCCTGACCTATGTCCCCTACTATTTATGATATTGCCAGGGTTGCAGGCGTATCAAAATCCACCGTATCACGCGTGCTGAATAAGCAAACTAATATCTCCCCGGAAGCGCGCGAAAAAGTGTTACGGGCCATTGAAGAATTACAGTATCAGCCAAACAAGCTGTAATCTTTTGTAGATTGCACTTGCTTAAAAT
ycjX	b1321	GTTTTTTTTAATACGACTCACTATAGGGTTCTGGTCTTCAGAGCAGCACAGGACAGCAATGAAGCGACTTAAAAATGAACTCAATGCGCTGGTGAATCGGGGTGTCGACAGACATCTGCGCCTCGCTGTAACCGGACTTAGCCGCAGCGGCAAAACAGCGTTTATCACCGCGATGGTTAATCAGTTGCTTAATATTCACGCCGGAGCACGTTAATCTTTTGTAGATTGCACTTGCTTAAAAT
ycjF	b1322	GTTTTTTTTAATACGACTCACTATAGGGGCTGGAATTTTTAATAGGAGATAAATTGCGATGACCGAACCGTTAAAACCACGTATTGATTTCGACGGTCCTCTGGAGGTCGATCAGAATCCTAAATTCAGGGCGCAGCAGACCTTTGACGAAAATCAGGCGCAAAATTTTGCCCCGGCCACGCTCGACGAAGCGCAGGAAGAAGAGGGGCAATAATCTTTTGTAGATTGCACTTGCTTAAAAT
tyrR	b1323	GTTTTTTTTAATACGACTCACTATAGGGTAATTGTTCTTTTTTCAGGTGAAGGTTCCCATGCGTCTGGAAGTCTTTTGTGAAGACCGACTCGGTCTGACCCGCGAATTACTCGATCTACTCGTGCTAAGAGGCATTGATTTACGCGGTATTGAGATTGATCCCATTGGGCGAATCTACCTCAATTTTGCTGAACTGGAGTTTGAGAGTTTCTAATCTTTTGTAGATTGCACTTGCTTAAAAT
tpx	b1324	GTTTTTTTTAATACGACTCACTATAGGGGTTAACTATATGTAAACAGGAAAGATAATCATGTCACAAACCGTTCATTTCCAGGGCAACCCGGTTACAGTCGCCAATTCCATCCCGCAGGCGGGTAGCAAAGCGCAGACTTTTACTCTCGTGGCAAAAGATCTGTCTGACGTCACCCTCGGTCAGTTTGCGGGTAAACGCAAAGTGCTGAACTAATCTTTTGTAGATTGCACTTGCTTAAAAT
ycjG	b1325	GTTTTTTTTAATACGACTCACTATAGGGCGCAGACCACCGCGACAACAAGGAGTAAAGATGAGAACCGTTAAGGTATTCGAGGAAGCCTGGCCCTTACATACCCCGTTTGTGATTGCCCGGGGAAGTCGCAGTGAAGCGCGCGTGGTGGTGGTTGAACTGGAAGAAGAGGGTATTAAAGGCACCGGCGAATGCACGCCGTATCCGCGTTATTAATCTTTTGTAGATTGCACTTGCTTAAAAT
mpaA	b1326	GTTTTTTTTAATACGACTCACTATAGGGCCTGTAATACTTCCTGAACCAGAGACGATCATGACCGTAACCCGCCCACGCGCCGAACGCGGCGCATTTCCGCCCGGAACAGAACATTACGGACGTTCATTATTGGGCGCGCCGTTAATCTGGTTTCCTGCCCCTGCAGCCAGCCGCGAAAGTGGTTTGATTCTGGCTGGCACTCACGGTGATTAATCTTTTGTAGATTGCACTTGCTTAAAAT
ycjY	b1327	GTTTTTTTTAATACGACTCACTATAGGGAAACGAACCGACAACTCCATGAGGAACGGAATGATGAATAATAAAGTCAGCTTCACTAACAGCAATAATCCAACCATCTCTTTGTCTGCAGTGATCTATTTCCCTCCAAAATTTGATGAAACCCGTCAGTATCAGGCAATTGTGTTATCTCACCCAGGTGGGGGCGTTAAAGAACAAACGGCCTAATCTTTTGTAGATTGCACTTGCTTAAAAT
pgrR	b1328	GTTTTTTTTAATACGACTCACTATAGGGAATGATTAATAGATTGCATGGAGATACTGAATGAAGCGTGAAGAAATCGCTGATCTGATGGCGTTTGTCGTCGTTGCAGAGGAGCGTAGCTTCACTCGTGCAGCAGCCCGCCTGAGCATGGCGCAGTCAGCTTTAAGCCAGATAGTGCGTCGTATAGAAGAACGATTGGGATTGCGGCTTCTGTAATCTTTTGTAGATTGCACTTGCTTAAAAT
mppA	b1329	GTTTTTTTTAATACGACTCACTATAGGGTCAATTTTAATGTCGGTTAGAGGGAAACTTATGAAGCACTCTGTTTCAGTCACGTGTTGTGCGCTGTTGGTCAGCAGCATTTCTCTTTCGTATGCTGCAGAAGTTCCGAGCGGCACAGTACTGGCAGAGAAGCAGGAGCTGGTGCGCCACATTAAAGATGAGCCTGCGTCGCTGGATCCCGCTTAATCTTTTGTAGATTGCACTTGCTTAAAAT
ynaI	b1330	GTTTTTTTTAATACGACTCACTATAGGGGACAATTATCTGGAGGAGCCTGATAAAACAATGATCGCTGAACTGTTTACAAATAATGCGCTTAATCTGGTCATTATTTTCGGTAGCTGCGCAGCATTGATTCTGATGAGCTTTTGGTTTCGCCGTGGAAATCGTAAAAGAAAAGGATTTTTATTCCATGCGGTGCAATTTTTAATCTACACCTAATCTTTTGTAGATTGCACTTGCTTAAAAT
insH1	b1331	GTTTTTTTTAATACGACTCACTATAGGGAAGGTGCGAACAAGTCCCTGATATGAGATCATGTTTGTCATCTGGAGCCATAGAACAGGGTTCATCATGAGTCATCAACTTACCTTCGCCGACAGTGAATTCAGCAGTAAGCGCCGTCAGACCAGAAAAGAGATTTTCTTGTCCCGCATGGAGCAGATTCTGCCATGGCAAAACATGGTGGAATAATCTTTTGTAGATTGCACTTGCTTAAAAT
ynaJ	b1332	GTTTTTTTTAATACGACTCACTATAGGGCAAGAAATTTGTCTGCACAAGGATTACATCATGATTATGGCGAAACTGAAGTCAGCGAAAGGGAAGAAATTTCTCTTTGGTTTGTTGGCGGTTTTCATTATTGCGGCGTCGGTTGTGACTCGCGCGACCATCGGCGGCGTTATAGAACAGTACAATATTCCGCTGTCTGAGTGGACGACATCATAATCTTTTGTAGATTGCACTTGCTTAAAAT
uspE	b1333	GTTTTTTTTAATACGACTCACTATAGGGGCGTTGACAGTTGTTGTAAGGAGACCCTGTATGGCTATGTATCAGAACATGCTCGTTGTTATCGATCCTAACCAGGACGACCAACCAGCATTGCGGCGAGCTGTTTATTTACATCAACGGATTGGTGGCAAAATTAAAGCCTTTTTGCCGATCTATGACTTCTCATACGAAATGACCACCCTGTAATCTTTTGTAGATTGCACTTGCTTAAAAT
fnr	b1334	GTTTTTTTTAATACGACTCACTATAGGGACAAATATCAATTACGGCTTGAGCAGACCTATGATCCCGGAAAAGCGAATTATACGGCGCATTCAGTCTGGCGGTTGTGCTATCCATTGCCAGGATTGCAGCATCAGCCAGCTTTGCATCCCGTTCACACTCAACGAACATGAGCTTGATCAGCTTGATAATATCATTGAGCGGAAGAAGCCTTAATCTTTTGTAGATTGCACTTGCTTAAAAT
ogt	b1335	GTTTTTTTTAATACGACTCACTATAGGGTTTACCCACGTTTGTCTTAAGAGAGAACGGATGCTGAGATTACTTGAAGAAAAAATTGCCACGCCACTGGGTCCACTGTGGGTGATTTGCGATGAGCAATTTCGCCTGCGGGCGGTTGAATGGGAAGAGTACAGCGAACGCATGGTGCAGCTGCTGGACATCCATTATCGCAAAGAAGGCTATTAATCTTTTGTAGATTGCACTTGCTTAAAAT
abgT	b1336	GTTTTTTTTAATACGACTCACTATAGGGCAACGCAAACACAACAACCGAGGAATGCCCATGAGTATGTCATCCATACCGTCGTCCTCCCAATCCGGGAAGCTCTATGGCTGGGTCGAAAGAATTGGTAACAAGGTTCCCCATCCTTTTCTGCTCTTTATCTATTTGATTATCGTACTCATGGTGACGACGGCAATTTTGTCGGCCTTTGGCTAATCTTTTGTAGATTGCACTTGCTTAAAAT
abgB	b1337	GTTTTTTTTAATACGACTCACTATAGGGGCTCAATTTTCCCTGGACGCGAGGTATCTGATGCAGGAAATCTATCGTTTTATCGACGATGCGATTGAAGCCGATCGCCAACGTTATACCGATATTGCCGATCAAATCTGGGATCATCCAGAAACACGTTTTGAAGAGTTCTGGTCAGCGGAGCATCTGGCTTCGGCGCTGGAATCTGCAGGCTAATCTTTTGTAGATTGCACTTGCTTAAAAT
abgA	b1338	GTTTTTTTTAATACGACTCACTATAGGGTCACACTTTTTACTGATGACGGGAAAGGTTATGGAGTCTTTGAATCAATTTGTTAATTCGCTTGCCCCAAAATTATCGCACTGGCGACGTGATTTTCATCACTATGCAGAGTCTGGCTGGGTGGAATTCCGCACTGCCACCCTTGTTGCGGAAGAATTGCACCAGCTCGGCTATTCACTGGCGTAATCTTTTGTAGATTGCACTTGCTTAAAAT
abgR	b1339	GTTTTTTTTAATACGACTCACTATAGGGGTCTGATAAATAACGGTTATCGGTGGCGTCATGGCTTTTCAGGTAAAAATTCATCAAATTCGGGCTTTTGTTGAAGTGGCTCGTCAGGGCAGCATTCGCGGAGCGAGCCGAATGTTGAATATGTCGCAACCGGCACTGAGTAAATCTATTCAGGAGCTAGAAGAAGGGTTAGCGGCGCAACTCTAATCTTTTGTAGATTGCACTTGCTTAAAAT
smrA	b1340	GTTTTTTTTAATACGACTCACTATAGGGATCGCGCTCTTAATTGCGGGAGGATGTAACATGAACCTTGACGACAAATCGCTGTTTCTTGACGCCATGGAAGATGTCCAGCCGCTGAAACGTGCTACCGATGTCCACTGGCATCCAACGCGTAACCAACGTGCGCCGCAGCGTATCGACACGCTGCAGCTTGATAATTTCCTCACCACCGGATAATCTTTTGTAGATTGCACTTGCTTAAAAT
ydaM	b1341	GTTTTTTTTAATACGACTCACTATAGGGACAAAAATTGATAAAAATAACGGGATCTCAATGATTACGCACAACTTCAATACCCTGGACTTACTCACCAGTCCTGTCTGGATCGTTTCGCCCTTTGAGGAACAGTTAATTTATGCCAATAGCGCGGCGAAACTGTTGATGCAAGACCTCACGTTTAGTCAGCTACGAACCGGACCCTATTCCTAATCTTTTGTAGATTGCACTTGCTTAAAAT
ydaN	b1342	GTTTTTTTTAATACGACTCACTATAGGGACAAAATAATGCGTTGATGATGGAGGCACTGTGGAAGCGATTAAGGGATCGGACGTTAATGTCCCGGATGCAGTATTTGCCTGGATGCTGGATGGTAGAGGCGGCGTTAAACCGCTGGAAAATACAGATGTGATTGATGAAGCGCATCCCTGTTGGCTCCACCTTAATTATGTACACCATGATTAATCTTTTGTAGATTGCACTTGCTTAAAAT
dbpA	b1343	GTTTTTTTTAATACGACTCACTATAGGGACTTTGCGTCGATGACCACGAGAATAGATTGTGACCGCTTTTTCTACCCTGAATGTTTTGCCTCCCGCCCAACTCACGAACCTTAATGAGTTGGGTTATTTAACCATGACGCCGGTGCAGGCCGCCGCGCTTCCGGCGATCCTTGCCGGAAAAGATGTTCGCGTGCAGGCGAAAACCGGCAGCTAATCTTTTGTAGATTGCACTTGCTTAAAAT
ttcA	b1344	GTTTTTTTTAATACGACTCACTATAGGGTGCCCCATTTAGTACCAGAGAACTGAAATAATGCAAGAAAATCAACAAATTACAAAGAAAGAACAATACAACCTGAACAAATTACAAAAACGTCTGCGTCGTAACGTGGGCGAAGCCATTGCTGACTTCAATATGATTGAAGAAGGCGATCGCATCATGGTTTGCCTCTCCGGGGGTAAAGACTAATCTTTTGTAGATTGCACTTGCTTAAAAT
intR	b1345	GTTTTTTTTAATACGACTCACTATAGGGAGATAAATCAGTTTATCAAAGACTCATGATATGTCTAAATTACCAACAGGTGTCGAGATTAGAGGTAGATACATTCGCATCTGGTTCATGTTTCGAGGAAAACGATGTCGGGAAACATTAAAAGGCTGGGAGATTACAAACAGTAATATTAAAAAGGCCGGAAATTTAAGAGCGCTGATAGTTTAATCTTTTGTAGATTGCACTTGCTTAAAAT
ydaQ	b1346	GTTTTTTTTAATACGACTCACTATAGGGCTAACATTGGCGCCTGCCAGAGGTGATGCGATGGCACAAGTAATCTTTAATGAAGAGTGGATGGTTGAATACGGCCTGATGCTTCGCACTGGTCTGGGGGCCAGACAAATTGAAGCATACCGCCAGAACTGTTGGGTGGAGGGCTTCCACTTCAAACGAGTATCTCCTTTAGGTAAGCCAGACTAATCTTTTGTAGATTGCACTTGCTTAAAAT
ydaC	b1347	GTTTTTTTTAATACGACTCACTATAGGGGAACCACTGGAAATAATAATGGAGGTGTTCATGTATAAAATTACCGCCACTATTGAAAAGGAAGGTGGCACTCCTACTAACTGGACAAGATATTCAAAATCTAAACTAACGAAATCAGAATGCGAAAAAATGCTCTCAGGTAAAAAAGAAGCAGGCGTTTCCAGAGAGCAGAAAGTAAAACTGTAATCTTTTGTAGATTGCACTTGCTTAAAAT
ralR	b1348	GTTTTTTTTAATACGACTCACTATAGGGCAACTTGAAATATTTTTTATGAGAAAAATTATGAGATATGACAATGTTAAACCATGTCCATTTTGTGGTTGTCCATCAGTAACGGTGAAAGCCATTTCAGGATATTACCGAGCGAAGTGTAACGGATGCGAATCCCGAACCGGTTATGGTGGAAGTGAAAAAGAAGCACTCGAAAGATGGAATTAATCTTTTGTAGATTGCACTTGCTTAAAAT
recT	b1349	GTTTTTTTTAATACGACTCACTATAGGGCACTGCCCCGCTGGGCTAAGGAATATGCAAATGACTAAGCAACCACCAATCGCAAAAGCCGATCTGCAAAAAACTCAGGGAAACCGTGCACCAGCAGCAGTTAAAAATAGCGACGTGATTAGTTTTATTAACCAGCCATCAATGAAAGAGCAACTGGCAGCAGCTCTTCCACGCCATATGACGTAATCTTTTGTAGATTGCACTTGCTTAAAAT
recE	b1350	GTTTTTTTTAATACGACTCACTATAGGGAATTTTAATCTGAGTTGAGGTTAAAAAACAATGAGCACAAAACCACTCTTCCTGTTACGGAAAGCGAAAAAATCATCCGGTGAACCTGACGTCGTCCTGTGGGCAAGCAACGATTTTGAATCGACCTGTGCCACTCTGGACTACCTGATCGTTAAGTCAGGTAAAAAACTGAGCAGCTATTTTTAATCTTTTGTAGATTGCACTTGCTTAAAAT
racC	b1351	GTTTTTTTTAATACGACTCACTATAGGGATTCGCTCAACCTTAATTAAGGAGAAAAACATGATTACCAATTATGAAGCCACTGTTGTAACTACCGATGACATTGTTCACGAGGTGAATCTGGAAGGAAAGCGCATTGGCTACGTAATTAAAACAGAAAATAAAGAAACCCCATTCACTGTGGTTGATATCGATGGTCCATCAGGCAACGTATAATCTTTTGTAGATTGCACTTGCTTAAAAT
kilR	b1352	GTTTTTTTTAATACGACTCACTATAGGGCAAAGTTCATTTGTAAAAATGGAGATAATTATGATTGCACATCACTTCGGAACTGATGAAATACCACGTCAGTGTGTGACTCCTGGCGATTATGTTCTTCATGAAGGCCGGACATATATTGCCTCGGCAAACAATATTAAAAAGCGAAAACTATATATTCGTAACCTGACCACAAAAACATTCTAATCTTTTGTAGATTGCACTTGCTTAAAAT
sieB	b1353	GTTTTTTTTAATACGACTCACTATAGGGTCAATACCCTTACAGTTGAGAGTTATTGATATGTTGGATGTATTTACTCCATTGTTGAAACTTTTTGCTAACGAGCCACTCGAAAGACTTATGTATACGATTATCATTTTTGGTCTCACTCTCTGGCTGATACCGAAAGAGTTTACTGTCGCATTCAATGCTTATACTGAAATACCTTGGCTCTAATCTTTTGTAGATTGCACTTGCTTAAAAT
ydaG	b1355	GTTTTTTTTAATACGACTCACTATAGGGCCGCCACCCGGCGTTAAGGGGAGAGATAAGATGGTGCATTACGAAGTAGTTCAGTATTTGATGGATTGTTGCGGTATCACTTACAACCAGGCTGTGCAGGCTTTACGCAGCAACGACTGGGATCTCTGGCAGGCAGAAGTCGCTATACGTAGCAACAAGATGTGAGATTCGCAAAATGCAAAATAATCTTTTGTAGATTGCACTTGCTTAAAAT
racR	b1356	GTTTTTTTTAATACGACTCACTATAGGGAATGTAATGCGCATAGGAGAATATTAAGCAATGCTTAGTGGTAAAGACTTAGGCCGAGCGATAGAGCAGGCCATTAACAAAAAAATCGCATCGGGATCCGTCAAATCAAAGGCGGAGGTCGCACGCCACTTTAAAGTCCAACCACCATCAATTTATGACTGGATTAAGAAAGGCTCTATAAGTTAATCTTTTGTAGATTGCACTTGCTTAAAAT
ydaS	b1357	GTTTTTTTTAATACGACTCACTATAGGGATATTTCTGTGTGTTTTTGGAGTTCATTCGATGAAAAAAGAGAACTATTCATTCAAGCAAGCTTGTGCTGTTGTCGGTGGGCAATCAGCAATGGCTAGGCTTTTAGGTGTATCACCTCCAAGCGTAAATCAATGGATCAAAGGGGTACGTCAATTGCCTGCCGAGAGATGTCCAGCAATTGAATAATCTTTTGTAGATTGCACTTGCTTAAAAT
ydaT	b1358	GTTTTTTTTAATACGACTCACTATAGGGATACCTGAAACATCAAGAGGCAAATGATTCATGAAAATCAAGCATGAGCACATCGAATCAGTGTTGTTTGCCCTAGCAGCCGAAAAAGGGCAGGCATGGGTAGCCAATGCAATTACTGAAGAATATCTGCGCCAGGGGGGCGGCGAATTGCCCCTGGTTCCAGGCAAGGACTGGAACAATCAGTAATCTTTTGTAGATTGCACTTGCTTAAAAT
ydaU	b1359	GTTTTTTTTAATACGACTCACTATAGGGTCTGTCATTGTTCATTAAGCAAAAGTTTCCATGCTGTTTGTGCTTATTCTAAGCCACCGGGCAGCATCATACGGGGCAATTATGGCCGCATTACCATACATGCAACTGTACATAGCTGATTACCTGGCTGACACCATGCATTTGTCAGCAGAGGAGCATGGTGCGTATTTGTTGCTGATGTTCTAATCTTTTGTAGATTGCACTTGCTTAAAAT
ydaV	b1360	GTTTTTTTTAATACGACTCACTATAGGGATCCCGCCAGGCTTCAGGGGGTAACTGACCATGAAAAATATTGCGACAGGCGATGTTCTTGAACGTATCCGCAGACTGGCCCCGTCACATGTAACCGCGCCATTCAAGACGGTAGCGGAGTGGCGCGAGTGGCAACTTTCCGAAGGCCAGAAACGTTGTGAGGAGATCAACCGTCAGAATCGTTAATCTTTTGTAGATTGCACTTGCTTAAAAT
ydaW	b1361	GTTTTTTTTAATACGACTCACTATAGGGTGAATTTTAACTGGGAGAGCTGGCGTCCGAATGTCGTCCAGCCAGGAATTGCGAAGTAATTTTTACCGGGAGAAAAATTTAATGGAGACTGTTTTTGACGCACTGAAAGCAATGGGAAAAGCCACATCCATAGAACTTGCTGCGCGACTTGATATCAGTCGTGAAGAAGTGCTGAACGAACTATAATCTTTTGTAGATTGCACTTGCTTAAAAT
rzpR	b1362	GTTTTTTTTAATACGACTCACTATAGGGTTTACCAGCAGAGCCGAAAGCAGCATCGGTATCTCCGCTCTGGTTATCTGCATCGTCGTCTGCCTGTCATGGGGTGTTAATCATTACCGTGATAACGCCATCGCCTACAAAGAACAGCGCGACAAAAATGCCAGAGAACTGAAGCTGGCGAACGCGGCAATTACTGAGATGCAGATGCGTCAGTAATCTTTTGTAGATTGCACTTGCTTAAAAT
trkG	b1363	GTTTTTTTTAATACGACTCACTATAGGGAGGTGGTTATAATTGAAAGAATATTTAGATATGAATACATCTCATGTAAGAGTTGTTACTCATATGTGTGGGTTCCTGGTTTGGCTCTATAGTCTTTCAATGTTGCCACCAATGGTTGTAGCATTGTTTTATAAAGAAAAAAGCCTGTTTGTTTTCTTTATAACTTTCGTTATATTTTTTTGCTAATCTTTTGTAGATTGCACTTGCTTAAAAT
ynaK	b1365	GTTTTTTTTAATACGACTCACTATAGGGGGGTGCGTTTTATTCATAAAGCAAGGCTGTATGAGCGAGAAATTAAAGATAGTCTATCGCCCATTACAAGAATTGTCACCGTATGCGCACAACGCCAGGACGCACAGTACTGAGCAGGTGGCACAACTGGTAGAAAGTATTAAGCAATTCGGCTGGACTAATCCGGTGCTGATTGACGAAAAGTAATCTTTTGTAGATTGCACTTGCTTAAAAT
ydaY	b1366	GTTTTTTTTAATACGACTCACTATAGGGTTGTTCTGTCTGGCCTGACGGATGAGCAGAAGCAGCGATAACGATCAGTATCGCTCCCGTAATGCATTAATCCGTCGCCACATTGAGAAAATGGATGCCAGTTTGCACGTCGGAACGAAGGAGTTTGATATTTCAAAGGTTTCCGAGGTGGATTCTGTTGATGATTTACTCATTGATAATGCCTAATCTTTTGTAGATTGCACTTGCTTAAAAT
tmpR	b1368	GTTTTTTTTAATACGACTCACTATAGGGTGGGTTTTTTGTTGTCAGGAGTTTTAATAAATGGCAGAGCAAACCTCGCGTCTCGCAATAATTATTGATAGCACTGGAGCGAAAAATAATGCTGACAATCTGACCTCCTCATTAGTCAAAATGACGCAGGCTGGGGAAACTGCTGCAAATAGCGCAGGGAAAGTGACTAAGGCAACAGAAGATTAATCTTTTGTAGATTGCACTTGCTTAAAAT
insH1	b1370	GTTTTTTTTAATACGACTCACTATAGGGTTCATCCGGAGCGCATCCCAGAGGGACATCATGAGCCATCAACTCACCTTCGCCGATAGTGAATTCAGCACTAAGCGCCGTCAGACCCGAAAAGAGATTTTCCTCTCCCGCATGGAGCAGATTCTGCCATGGCAGAATATGACCGCTGTCATCGAGCCGTTTTATCCCAAGGCGGGCAATGGCTAATCTTTTGTAGATTGCACTTGCTTAAAAT
stfR	b1372	GTTTTTTTTAATACGACTCACTATAGGGGGTTCAGGCGGGCTTTTTTGTGGGGTGAATATGGCAGTAAAGATTTCAGGTGTACTGAAAGACGGCACAGGAAAACCGGTACAGAACTGCACAATCCAGCTGAAAGCAAAACGTAACAGCACCACGGTGGTGGTGAACACGCTGGCCTCAGAAAATCCGGATGAAGCCGGGCGTTACAGCATGTAATCTTTTGTAGATTGCACTTGCTTAAAAT
tfaR	b1373	GTTTTTTTTAATACGACTCACTATAGGGCGCATTTAACTATATTGTGAGGCTTGCATAATGGCATTCAGAATGAGTGAACAACCACGGACCATAAAAATTTATAATCTGCTGGCCGGAACTAATGAATTTATTGGTGAAGGTGATGCATATATTCCGCCTCATACAGGTCTGCCAGCAAACAGTACCGATATTGCACCGCCAGATATTCCGTAATCTTTTGTAGATTGCACTTGCTTAAAAT
pinR	b1374	GTTTTTTTTAATACGACTCACTATAGGGATGAACACCAATTTCGTATAGAGTCTCACTATGTCTCGAATTTTTGCTTACTGTCGGATATCAACGCTGGATCAGACCACCGAAAATCAACGCCGGGAAATCGAAAGTGCAGGTTTTAAAATCAAACCTCAGCAAATAATCGAAGAACACATTAGCGGCTCAGCAGCAACCAGTGAGCGTCCTTAATCTTTTGTAGATTGCACTTGCTTAAAAT
ynaE	b1375	GTTTTTTTTAATACGACTCACTATAGGGAAAATCAATAATATTTTAAGGAATATCTTCATGAAATCAAAAGACACCCTAAAGTGGTTCCCTGCGCAGCTTCCTGAAGTAAGAATTATCCTAGGGGATGCTGTAGTGGAAGTAGCAAAACAGGGAAGACCTATCAATACCAGAACATTGCTTGATTACATTGAAGGAAACATAAAGAAAACATAATCTTTTGTAGATTGCACTTGCTTAAAAT
uspF	b1376	GTTTTTTTTAATACGACTCACTATAGGGCTTTATGCGGATACTAAAACAGGAGGTTTTATGAACAGAACGATTCTTGTCCCTATCGATATTTCCGATTCAGAATTAACTCAACGCGTGATTAGCCACGTTGAGGAAGAGGCAAAGATTGATGATGCAGAGGTTCATTTCCTGACGGTAATACCTTCACTGCCCTACTATGCCTCTCTGGGTTAATCTTTTGTAGATTGCACTTGCTTAAAAT
ompN	b1377	GTTTTTTTTAATACGACTCACTATAGGGGGCAAATAAAATAACTAAAGGATTTATTCAATGAAAAGCAAAGTACTGGCACTTTTAATTCCTGCCCTGCTCGCCGCAGGTGCTGCACATGCAGCCGAAGTTTATAATAAAGACGGCAACAAATTAGATCTGTATGGCAAAGTTGATGGCCTGCATTATTTTTCTGATAATTCAGCGAAAGATTAATCTTTTGTAGATTGCACTTGCTTAAAAT
pfo	b1378	GTTTTTTTTAATACGACTCACTATAGGGCCCCTCATTTGCGCAATGTAAGGGTGTCATATGATTACTATTGACGGTAATGGCGCGGTTGCTTCGGTCGCATTTCGCACCAGTGAAGTTATCGCCATCTACCCTATTACCCCCAGTTCCACGATGGCAGAACAGGCTGATGCCTGGGCCGGAAACGGCTTAAAGAACGTTTGGGGAGACACATAATCTTTTGTAGATTGCACTTGCTTAAAAT
hslJ	b1379	GTTTTTTTTAATACGACTCACTATAGGGCTGAGTCAGAAACTGTAATTGAGAACCACAATGAAGAAAGTAGCCGCGTTTGTTGCGCTAAGCCTGCTGATGGCGGGATGTGTAAGTAATGACAAAATTGCTGTTACGCCAGAACAGCTACAGCATCATCGCTTTGTGCTGGAAAGCGTAAACGGTAAGCCCGTGACCAGCGATAAAAATCCGTAATCTTTTGTAGATTGCACTTGCTTAAAAT
ldhA	b1380	GTTTTTTTTAATACGACTCACTATAGGGATGTGATTCAACATCACTGGAGAAAGTCTTATGAAACTCGCCGTTTATAGCACAAAACAGTACGACAAGAAGTACCTGCAACAGGTGAACGAGTCCTTTGGCTTTGAGCTGGAATTTTTTGACTTTCTGCTGACGGAAAAAACCGCTAAAACTGCCAATGGCTGCGAAGCGGTATGTATTTTCTAATCTTTTGTAGATTGCACTTGCTTAAAAT
ydbH	b1381	GTTTTTTTTAATACGACTCACTATAGGGTTTTTCGCTAAATCAGGATATTAACTACCCATGCTGGGTAAATATAAAGCCGTTCTCGCGCTGTTATTACTGATTATTCTTGTGCCGTTGACGCTGCTGATGACGCTCGGGCTGTGGGTTCCCACGCTGGCGGGCATCTGGCTACCGCTCGGGACACGTATTGCATTAGATGAAAGCCCACGCTAATCTTTTGTAGATTGCACTTGCTTAAAAT
ynbE	b1382	GTTTTTTTTAATACGACTCACTATAGGGTCCGCAAGGAAAAGAGTGTGAGGAAAAACAATGAAAATTTTACTGGCTGCGTTGACGTCATCTTTTATGCTGGTTGGCTGTACGCCTCGCATTGAAGTCGCTGCACCTAAGGAACCGATCACTATCAATATGAACGTTAAAATTGAGCATGAGATCATCATCAAGGCAGACAAAGATGTCGAATAATCTTTTGTAGATTGCACTTGCTTAAAAT
ydbL	b1383	GTTTTTTTTAATACGACTCACTATAGGGAAACTCGTAGCGATCTTTTCTGAGGTGATGATGAAGAAAACATTACTTCTTTGTGCGTTTCTTGTTGGGCTGGTAAGCAGCAATGTAATGGCATTGACTCTGGATGAAGCCAGAACTCAGGGGCGGGTAGGTGAAACATTTTACGGTTATCTGGTTGCGCTGAAAACGGATGCTGAAACAGAGTAATCTTTTGTAGATTGCACTTGCTTAAAAT
feaR	b1384	GTTTTTTTTAATACGACTCACTATAGGGAAAATACATTTCACAGAGCGAAAACGTGCCATGAACCCCGCAGTGGATAATGAGTTTCAGCAATGGCTTTCCCAAATCAATCAGGTATGCGGAAATTTTACCGGACGCCTGCTGACTGAGCGTTACACGGGTGTACTGGACACGCATTTTGCCAAAGGACTAAAGCTGAGTACCGTGACAACCTAATCTTTTGTAGATTGCACTTGCTTAAAAT
feaB	b1385	GTTTTTTTTAATACGACTCACTATAGGGATCACACTGGGTAAATAATAAGGAAAAGTGATGACAGAGCCGCATGTAGCAGTATTAAGCCAGGTCCAACAGTTTCTCGATCGTCAACACGGTCTTTATATTGATGGTCGTCCTGGCCCCGCACAAAGTGAAAAACGGTTGGCGATCTTTGATCCGGCCACCGGGCAAGAAATTGCGTCTACTTAATCTTTTGTAGATTGCACTTGCTTAAAAT
tynA	b1386	GTTTTTTTTAATACGACTCACTATAGGGACAAGAACACAACATCTGACGAGGTTAATAATGGGAAGCCCCTCTCTGTATTCTGCCCGTAAAACAACCCTGGCGTTGGCAGTCGCCTTAAGTTTCGCCTGGCAAGCGCCGGTATTTGCCCACGGTGGTGAAGCGCATATGGTGCCAATGGATAAAACGCTTAAAGAATTTGGTGCCGATGTGTAATCTTTTGTAGATTGCACTTGCTTAAAAT
paaZ	b1387	GTTTTTTTTAATACGACTCACTATAGGGACAGAAATGTGAAACATCTGGAGAGTAGCGATGCAGCAGTTAGCCAGTTTCTTATCCGGTACCTGGCAGTCTGGCCGGGGCCGTAGCCGTTTGATTCACCACGCTATTAGCGGCGAGGCGTTATGGGAAGTGACCAGTGAAGGTCTTGATATGGCGGCTGCCCGCCAGTTTGCCATTGAAAAATAATCTTTTGTAGATTGCACTTGCTTAAAAT
paaA	b1388	GTTTTTTTTAATACGACTCACTATAGGGCACGAAAACTGGAATCGTAAAGGTGATGACGTGACCCAAGAAGAACGCTTTGAGCAACGGATAGCCCAGGAAACGGCTATCGAGCCACAGGACTGGATGCCCGATGCTTACCGAAAGACATTGATCCGCCAGATTGGGCAGCATGCGCACTCCGAGATTGTTGGTATGTTGCCTGAAGGTAACTAATCTTTTGTAGATTGCACTTGCTTAAAAT
paaB	b1389	GTTTTTTTTAATACGACTCACTATAGGGTGCCCGTAAGGTCGCATAAGGAGATTCAAAATGAGTAATGTTTACTGGCCGTTATACGAAGTTTTCGTGCGTGGCAAACAGGGCTTATCACACCGCCATGTTGGCAGTTTACATGCTGCCGATGAGCGGATGGCACTGGAAAATGCCCGTGATGCTTACACCCGTCGTAGCGAAGGATGTTCATAATCTTTTGTAGATTGCACTTGCTTAAAAT
paaC	b1390	GTTTTTTTTAATACGACTCACTATAGGGTGATGGCATTGAGCACATGTGAGGTCGGAAATGAATCAGTTAACGGCTTACACCTTGCGCCTGGGCGATAACTGCCTGGTGCTCTCCCAGCGGTTGGGTGAATGGTGCGGTCACGCACCGGAACTGGAAATCGATCTCGCACTGGCAAACATTGGCCTCGATTTATTAGGTCAGGCACGCAACTAATCTTTTGTAGATTGCACTTGCTTAAAAT
paaD	b1391	GTTTTTTTTAATACGACTCACTATAGGGCGGTCAGCAATGGTAACAGAGGAGATGGGTATGCAACGTCTGGCCACCATTGCACCGCCACAGGTTCATGAGATATGGGCGCTACTCAGCCAGATCCCGGACCCGGAGATCCCGGTGCTGACCATTACTGATTTAGGCATGGTGCGTAATGTGACACAGATGGGAGAAGGATGGGTGATCGGCTAATCTTTTGTAGATTGCACTTGCTTAAAAT
paaE	b1392	GTTTTTTTTAATACGACTCACTATAGGGTCGATTATTTCAAATGTATTTGAGGATGCCATGACAACGTTTCATTCCTTAACAGTGGCAAAAGTCGAGTCGGAAACCCGTGATGCGGTGACCATTACCTTTGCGGTGCCCCAGCCTTTGCAGGAGGCGTATCGCTTTCGCCCCGGTCAACATTTGACCTTAAAAGCCAGCTTTGATGGTGAATAATCTTTTGTAGATTGCACTTGCTTAAAAT
paaF	b1393	GTTTTTTTTAATACGACTCACTATAGGGGGTGGTTGACTTTGACGCGAAGGGGATGGCATGAGCGAACTGATCGTCAGCCGTCAGCAACGAGTATTGTTGCTGACCCTTAACCGTCCCGCCGCACGTAATGCGCTAAATAATGCCCTGCTGATGCAACTGGTAAATGAACTGGAAGCTGCGGCTACCGATACCAGCATTTCGGTCTGTGTGTAATCTTTTGTAGATTGCACTTGCTTAAAAT
paaG	b1394	GTTTTTTTTAATACGACTCACTATAGGGAAAACGCACGCCCGACTTTAAAGGACGCTAATGATGGAATTCATCCTCAGTCATGTAGAAAAGGGCGTGATGACACTAACGCTCAACCGCCCGGAACGCCTGAACAGTTTTAATGATGAGATGCACGCACAACTGGCAGAGTGCCTGAAACAGGTCGAGCGCGACGACACTATCCGTTGCCTGTAATCTTTTGTAGATTGCACTTGCTTAAAAT
paaH	b1395	GTTTTTTTTAATACGACTCACTATAGGGAACGCTCACCGCAGTTCACGGGGAAATAGCATGATGATAAATGTGCAAACTGTGGCAGTGATTGGGAGCGGCACCATGGGGGCAGGCATTGCTGAAGTTGCTGCCAGTCATGGACACCAGGTTTTACTGTATGACATTTCTGCTGAAGCGCTGACCCGCGCAATCGACGGGATACACGCGCGGTAATCTTTTGTAGATTGCACTTGCTTAAAAT
paaI	b1396	GTTTTTTTTAATACGACTCACTATAGGGTGCGCCAACGGGCGCTTCTGGAGAGCGGTTATGAGTCATAAGGCCTGGCAAAATGCCCATGCAATGTATGAGAACGATGCCTGCGCCAAAGCGCTTGGCATCGACATTATCTCAATGGATGAAGGCTTTGCTGTAGTGACCATGACCGTCACTGCACAAATGCTTAACGGTCATCAAAGTTGCTAATCTTTTGTAGATTGCACTTGCTTAAAAT
paaJ	b1397	GTTTTTTTTAATACGACTCACTATAGGGCATCGGCGGCACCATTACAGGAGAAGCCTGATGCGTGAAGCCTTTATTTGTGACGGAATTCGTACGCCAATTGGTCGCTACGGCGGGGCATTATCAAGTGTTCGGGCTGATGATCTGGCTGCTATCCCTTTGCGGGAACTGCTGGTGCGAAACCCGCGTCTCGATGCGGAGTGTATCGATGATTAATCTTTTGTAGATTGCACTTGCTTAAAAT
paaK	b1398	GTTTTTTTTAATACGACTCACTATAGGGTTGAGCATATCAACCTGCGAGTACCCTACAATGATAACCAATACAAAGCTTGACCCGATTGAAACCGCGTCTGTTGATGAGTTACAGGCGTTGCAAACACAGCGTCTGAAATGGACGCTCAAACACGCGTATGAAAATGTGCCGATGTATCGGCGCAAATTCGACGCAGCAGGCGTACATCCTTAATCTTTTGTAGATTGCACTTGCTTAAAAT
paaX	b1399	GTTTTTTTTAATACGACTCACTATAGGGAATCACAACAATAACAACAGACTGAAGCGAATGAGTAAACTTGATACTTTTATCCAACATGCTGTAAACGCTGTTCCGGTCAGTGGCACATCTTTGATCTCCTCTCTGTATGGTGATTCGCTTTCCCATCGTGGTGGTGAAATCTGGTTGGGTAGTCTGGCTGCTTTGCTGGAAGGGCTGGGATAATCTTTTGTAGATTGCACTTGCTTAAAAT
paaY	b1400	GTTTTTTTTAATACGACTCACTATAGGGTGGCGGCTTGAATATTGAACAGGAGGCGTTATGCCAATTTATCAGATAGACGGTCTGACTCCGGTTGTGCCAGAAGAGAGTTTTGTCCATCCGACAGCGGTATTGATCGGCGATGTTATTCTCGGCAAGGGCGTTTACGTTGGGCCAAATGCCAGCCTGCGTGGCGATTTTGGTCGTATCGTGTAATCTTTTGTAGATTGCACTTGCTTAAAAT
insD1	b1402	GTTTTTTTTAATACGACTCACTATAGGGAGAAGCCGTTGAATATGGACGGGCAAAAAAGTGGATAGCGCACGCGCCCTTATTGCCCGGGGATGGGGAGTAAGCTTAGTCAGCCGTTGTCTCCGGGTGTCGCGTGCGCAGTTGCACGTCATTCTCAGACGAACCGATGACTGGATGGATGGCCGCCGCAGTCGTCACACTGATGATACGGATTAATCTTTTGTAGATTGCACTTGCTTAAAAT
insC1	b1403	GTTTTTTTTAATACGACTCACTATAGGGCTAGTTTTTAGACTAGTCATTGGAGAACAGATGATTGATGTCTTAGGGCCGGAGAAACGCAGACGGCGTACCACACAGGAAAAGATCGCAATTGTTCAGCAGAGCTTTGAACCGGGGATGACGGTCTCCCTCGTTGCCCGGCAACATGGTGTAGCAGCCAGCCAGTTATTTCTCTGGCGTAAGTAATCTTTTGTAGATTGCACTTGCTTAAAAT
insI1	b1404	GTTTTTTTTAATACGACTCACTATAGGGTGAAAACATGGGGTTGCGGAGGTTTTTTGAATGAGACGAACATTTACAGCAGAGGAAAAAGCCTCTGTTTTTGAACTATGGAAGAACGGAACAGGCTTCAGTGAAATAGCGAATATCCTGGGTTCAAAACCCGGAACGATCTTCACTATGTTAAGGGATACTGGCGGCATAAAACCCCATGAGTAATCTTTTGTAGATTGCACTTGCTTAAAAT
ydbC	b1406	GTTTTTTTTAATACGACTCACTATAGGGTTAATCCGTTTTATTACAGGGCAGGGTGCGATGAGCAGCAATACATTTACTCTCGGTACAAAATCCGTTAACCGTCTTGGTTATGGCGCGATGCAACTGGCAGGTCCTGGAGTTTTTGGCCCCCCACGAGATCGCCACGTCGCTATAACCGTGCTGCGTGAGGCGCTGGCATTGGGCGTCAATTAATCTTTTGTAGATTGCACTTGCTTAAAAT
ydbD	b1407	GTTTTTTTTAATACGACTCACTATAGGGTTTTTTCTTTTTTAATGGCATGGAGTGCATATGTTGAAGGCCAGGAATTGCGGCTGGATACGTTTACTGCCCCTGTTTATGCTGAGTCTACCAGTACAGGCGGAACTTCGATGTGTTGCAAATGCAGTTGATATTGAATCATTTTTTTCTGCGGCTACCGCTGAAGATAAACAACAAGTTGAATAATCTTTTGTAGATTGCACTTGCTTAAAAT
ynbA	b1408	GTTTTTTTTAATACGACTCACTATAGGGTAGCGCAAACCGAATTATCAAGGATTGATAATGACGCTCTACCAGATAAAACCGCTCTTTCAGTCGCTGTTAAGGCCGACGATGTTTTGGCTTTATAAGCACCACGTTACAGCGAATCACATCACTCTTGCTGCACTGGCGCTTTCTCTTCTTACCGGATTGCTGTTGATGTTGGCGGCACAATAATCTTTTGTAGATTGCACTTGCTTAAAAT
ynbB	b1409	GTTTTTTTTAATACGACTCACTATAGGGGAGTGTGCTTCTTATGAGCGCTGAAATATAATGCTGGAAAAATCTCTGGCAACACTTTTCGCGTTGTTAATTTTAGCAACGCTGATAAACCGTTTTCTGCTATGGCGGTTACCGGAGAGAAAAGGGGGTGAGGTTACATTACGTATTCGTACCTGGTGGGGCATCGTCATTTGTTTTTCAATGTAATCTTTTGTAGATTGCACTTGCTTAAAAT
ynbC	b1410	GTTTTTTTTAATACGACTCACTATAGGGTACTGCTGTTACTGAAGGAAAATAGAGAAAATGGAAAATTCACGCATCCCTGGGGAACATTTTTTTACCACCAGTGATAATACAGCGTTGTTTTATCGGCACTGGCCCGCTTTACAGCCCGGGGCGAAAAAGGTCATCGTCTTATTTCATCGCGGGCATGAACATTCTGGTCGTCTACAACATTAATCTTTTGTAGATTGCACTTGCTTAAAAT
ynbD	b1411	GTTTTTTTTAATACGACTCACTATAGGGTGCGTCGTGATAACTGAACGTCGGAACGTATTGCTACAAGGCGCTGGCTGGTTATTGTTGCTGGCCCCGTTTTTCTTCTTCACCTATGGATCTCTTAATCAGTTCACCGCGGTTCAGGACCTTAACAGCCATGATATCCCCAGTCAGGTATTCGGTTGGGAAACGGCGATCCCTTTTCTTCCCTAATCTTTTGTAGATTGCACTTGCTTAAAAT
azoR	b1412	GTTTTTTTTAATACGACTCACTATAGGGCGCCCATTCAAACATCTATAAGGAAACACCATGAGCAAGGTATTAGTTCTTAAATCCAGCATCCTGGCAGGGTACTCTCAGTCTAATCAGTTGTCCGATTATTTTGTTGAACAATGGCGCGAAAAGCACTCCGCTGATGAAATCACCGTTCGCGACCTGGCTGCAAATCCGATTCCGGTACTGTAATCTTTTGTAGATTGCACTTGCTTAAAAT
hrpA	b1413	GTTTTTTTTAATACGACTCACTATAGGGTAATCAGGCAGACTACTGCCCACTAACGTTATGACAGAACAACAAAAATTGACCTTTACGGCCTTGCAGCAGCGGCTGGATTCGCTGATGCTGCGTGACAGACTGCGTTTTTCTCGCCGTCTGCACGGCGTGAAGAAGGTTAAAAATCCTGATGCACAACAGGCCATTTTCCAGGAGATGGCGTAATCTTTTGTAGATTGCACTTGCTTAAAAT
ydcF	b1414	GTTTTTTTTAATACGACTCACTATAGGGGTATTCTTAAGGGAACGATAAGGAGGAACCATGAACATTACCCCGTTTCCGACGCTTTCGCCGGCAACTATAGATGCCATAAATGTTATCGGACAGTGGCTGGCGCAGGATGATTTCTCCGGTGAGGTGCCGTATCAGGCCGATTGCGTGATCCTTGCAGGCAATGCGGTTATGCCGACTATCTAATCTTTTGTAGATTGCACTTGCTTAAAAT
aldA	b1415	GTTTTTTTTAATACGACTCACTATAGGGAAACAAACATATAAATCACAGGAGTCGCCCATGTCAGTACCCGTTCAACATCCTATGTATATCGATGGACAGTTTGTTACCTGGCGTGGAGACGCATGGATTGATGTGGTAAACCCTGCTACAGAGGCTGTCATTTCCCGCATACCCGATGGTCAGGCCGAGGATGCCCGTAAGGCAATCGATTAATCTTTTGTAGATTGCACTTGCTTAAAAT
cybB	b1418	GTTTTTTTTAATACGACTCACTATAGGGACGGAAAATTATGTTAAAGCAGGAAATGTTATGGAAAATAAATATTCAAGGTTACAAATCAGCATTCACTGGCTGGTCTTTTTACTGGTTATCGCAGCGTATTGCGCAATGGAGTTTCGTGGTTTCTTCCCACGTAGCGATCGGCCACTCATCAACATGATTCATGTTTCCTGTGGCATCTCATAATCTTTTGTAGATTGCACTTGCTTAAAAT
ydcA	b1419	GTTTTTTTTAATACGACTCACTATAGGGACATAAGATTCGATAAACCATGGAGGTTATATGAAAAAACTGGCACTTATTTTGTTTATGGGAACGCTTGTTTCCTTTTATGCCGATGCCGGGCGCAAACCCTGTTCTGGTTCGAAAGGGGGGATCTCACACTGTACGGCAGGCGGCAAATTTGTCTGTAATGATGGTTCTATTAGTGCATCGTAATCTTTTGTAGATTGCACTTGCTTAAAAT
mokB	b1420	GTTTTTTTTAATACGACTCACTATAGGGACCGATATTTCTATCAACCGAGGCCAACGAATGAACCTAGCAATTCAGATCTTAGCCTCTTACCCGCCATCCGGCAAGGAGAAAGGCTATGAAGCACAACCCTCTGGTGGTGTGTCTGCTCATTATCTGCATTACGATTCTGACATTCACACTCCTGACCCGACAAACGCTCTACGAACTGCGTAATCTTTTGTAGATTGCACTTGCTTAAAAT
trg	b1421	GTTTTTTTTAATACGACTCACTATAGGGAGGAGTAAACCTGGACGAGAGACAACGGTAATGAATACAACTCCCTCACAGCGATTAGGTTTTTTGCATCACATCAGGTTGGTTCCGTTATTTGCCTGCATTCTAGGCGGTATCTTAGTTCTATTCGCATTAAGTTCAGCCCTGGCTGGCTATTTCCTCTGGCAGGCCGATCGCGATCAGCGTTAATCTTTTGTAGATTGCACTTGCTTAAAAT
ydcI	b1422	GTTTTTTTTAATACGACTCACTATAGGGAGCGACACCGCTTCGTTTTTAACATCGCTTATGGAAAAAAATAGTCTGTTTAGTCAGCGCATCCGTTTGCGCCACCTTCATACATTCGTAGCTGTCGCACAACAAGGAACTTTGGGGCGCGCGGCTGAAACCCTTAATTTGAGTCAACCTGCGCTCTCTAAGACATTGAATGAACTGGAGCAGTAATCTTTTGTAGATTGCACTTGCTTAAAAT
ydcJ	b1423	GTTTTTTTTAATACGACTCACTATAGGGCCAGATTACTGACCACTGGAGGCAGACACTATGGCGAACAGCATCACGGCGGATGAGATTCGGGAACAGTTTTCGCAGGCAATGTCAGCCATGTACCAGCAAGAAGTTCCGCAATATGGCACGCTGCTGGAACTGGTAGCTGATGTGAATCTGGCTGTGCTGGAAAACAATCCTCAACTGCACTAATCTTTTGTAGATTGCACTTGCTTAAAAT
opgD	b1424	GTTTTTTTTAATACGACTCACTATAGGGTCACAACACCAGAAGGACTCACTTTCAGGTATGGATCGTAGACGATTTATTAAAGGTTCAATGGCTATGGCCGCCGTGTGCGGTACCAGCGGCATTGCTTCTCTTTTTTCTCAGGCGGCATTCGCGGCAGATTCTGATATTGCCGACGGGCAAACCCAGCGTTTTGACTTCTCCATTCTACAGTAATCTTTTGTAGATTGCACTTGCTTAAAAT
ydcH	b1426	GTTTTTTTTAATACGACTCACTATAGGGCACCTTGTCAGCCACTAACAGGGAGTGCGTATGTTTCCAGAATACCGAGATTTAATATCCCGTCTGAAAAACGAAAATCCTCGCTTTATGTCCTTGTTCGATAAACACAATAAACTTGATCATGAAATTGCCAGAAAGGAAGGTTCCGACGGTCGAGGGTACAATGCGGAAGTGGTCCGCATGTAATCTTTTGTAGATTGCACTTGCTTAAAAT
rimL	b1427	GTTTTTTTTAATACGACTCACTATAGGGTAACAACTGCATGGATTGACTGGAGATAAGATGACTGAAACGATAAAAGTAAGCGAATCACTTGAATTACATGCTGTTGCAGAAAATCACGTCAAACCTCTTTATCAGTTAATCTGTAAAAATAAAACCTGGTTACAGCAGTCGCTAAACTGGCCGCAGTTTGTTCAAAGTGAAGAGGACACGTAATCTTTTGTAGATTGCACTTGCTTAAAAT
ydcK	b1428	GTTTTTTTTAATACGACTCACTATAGGGGTTATAGTAAGTCACCTGTGGGAAAACGCTATGCGCAAATATCGTCTAAGTGAAGAACAGCGAGCCTTTAGTTATCAGGAAGATGGCACTAAAAAAAATGTGTTATTACGGCAGATTATCGCCATTAGCGATTTTAACGATGTGATAGCAGGAACCGCTGGCGGCTGGATCGATCGCGAAACGTAATCTTTTGTAGATTGCACTTGCTTAAAAT
tehA	b1429	GTTTTTTTTAATACGACTCACTATAGGGCTTTATAAATTAAACAAAATGAGTAAGAAGATGCAGAGCGATAAAGTGCTCAATTTGCCGGCAGGCTACTTTGGTATTGTGTTGGGGACGATAGGGATGGGATTTGCCTGGCGCTATGCCAGCCAGGTTTGGCAGGTCAGCCACTGGTTAGGGGATGGGCTGGTGATTCTGGCGATGATCATCTAATCTTTTGTAGATTGCACTTGCTTAAAAT
tehB	b1430	GTTTTTTTTAATACGACTCACTATAGGGCGCCGTTTTAATGAAAGCAGAGGACAAAGAATGATCATTCGTGACGAAAACTATTTTACTGATAAATATGAATTAACCCGCACACACTCTGAAGTACTGGAAGCGGTGAAAGTGGTTAAACCGGGTAAAACGCTGGATCTGGGCTGTGGCAATGGTCGTAACAGTCTTTACCTGGCAGCCAATTAATCTTTTGTAGATTGCACTTGCTTAAAAT
ydcL	b1431	GTTTTTTTTAATACGACTCACTATAGGGAAGTAATATAATCATCTCAGGAAACTATTCATGCGTACCACATCATTTGCGAAAGTTGCAGCTTTATGCGGCTTATTGGCTCTGTCTGGTTGTGCATCTAAAATCACCCAGCCAGATAAATATTCTGGTTTTTTAAACAATTACTCTGATTTAAAAGAAACAACCTCGGCTACAGGTAAACCTTAATCTTTTGTAGATTGCACTTGCTTAAAAT
insQ	b1432	GTTTTTTTTAATACGACTCACTATAGGGTTAAGACCCGGTGGTCAACAGGAGTGTGAAATGAGGCGCTTCGCAGGCGCATGTCGTTTCGTTTTCAATCGTGCTCTGGCACGTCAGAATGAGAATCATGAGGCCGGTAATAAATACATCCCTTACGGGAAAATGGCTTCCTGGCTGGTTGAGTGGAAAAATGCCACTGAAACGCAATGGCTTTAATCTTTTGTAGATTGCACTTGCTTAAAAT
ydcO	b1433	GTTTTTTTTAATACGACTCACTATAGGGTGCCTGTACGCTATAACGCACGAGGTGACTATGCGTCTGTTTTCTATTCCTCCACCCACGCTACTGGCGGGGTTTCTGGCGGTATTAATTGGCTACGCCAGTTCAGCGGCAATAATCTGGCAAGCAGCGATTGTCGCCGGAGCCACCACTGCACAAATCTCTGGCTGGATGACGGCGCTGGGGTAATCTTTTGTAGATTGCACTTGCTTAAAAT
ydcN	b1434	GTTTTTTTTAATACGACTCACTATAGGGGATAAACTTCCGTTTTGCCGGAGGAGTCGCATGGAAAATCTCGCTCGCTTTTTATCCACCACACTTAAACAACTACGCCAGCAGCGCGGCTGGAGTCTTTCGCGACTGGCAGAAGCGACGGGCGTTTCTAAAGCAATGTTAGGGCAGATTGAGCGTAATGAGTCCAGTCCGACGGTCGCGACATAATCTTTTGTAGATTGCACTTGCTTAAAAT
ydcP	b1435	GTTTTTTTTAATACGACTCACTATAGGGGCCGCCATTTTTCAGCTACTGGATAAGAATGTGACCGTATCTTCTCATCGACTTGAACTGTTAAGCCCGGCACGCGATGCCGCCATTGCCCGCGAAGCTATTTTGCACGGTGCCGATGCTGTTTATATCGGCGGCCCTGGTTTTGGTGCCCGTCATAATGCCAGTAATAGCTTGAAAGATATTTAATCTTTTGTAGATTGCACTTGCTTAAAAT
yncJ	b1436	GTTTTTTTTAATACGACTCACTATAGGGAGCGGCAAAAGGTAAGAAAAAGGTGGCAGGATGTTTACGAAGGCGTTATCGGTTGTCTTATTAACGTGTGCTCTGTTTTCAGGACAACTCATGGCAGGGCACAAAGGACATGAATTTGTGTGGGTAAAGAATGTGGATCATCAGCTGCGTCATGAAGCGGACAGCGATGAATTGCGTGCTGTGTAATCTTTTGTAGATTGCACTTGCTTAAAAT
hicB	b1438	GTTTTTTTTAATACGACTCACTATAGGGGTTAATGACATGCGAGAGACAGTCGAAATTATGCGTTATCCCGTCACTCTTACACCCGCGCCGGAAGGCGGTTATATGGTTTCTTTTGTGGATATCCCTGAAGCGTTGACCCAGGGCGAAACTGTCGCTGAAGCGATGGAAGCGGCAAAAGATGCTTTACTGACCGCATTTGATTTTTATTTTTAATCTTTTGTAGATTGCACTTGCTTAAAAT
ydcR	b1439	GTTTTTTTTAATACGACTCACTATAGGGGAATCATCTGCACATAATTACGATTCGATAATGAAAAAATACCAGCAGCTTGCAGAACAATTACGCGAGCAGATTGCGTCGGGTATCTGGCAACCCGGCGATCGTTTGCCTTCGTTGCGTGACCAGGTGGCGCTTTCAGGCATGAGCTTTATGACTGTCAGCCATGCCTATCAGTTGCTCGAATAATCTTTTGTAGATTGCACTTGCTTAAAAT
ydcS	b1440	GTTTTTTTTAATACGACTCACTATAGGGAACAATTAATTACGACAGGAGTAAGACCTTATGAGCAAGACATTTGCCCGCAGCAGCCTGTGTGCGCTCAGCATGACAATAATGACCGCTCACGCCGCCGAACCGCCTACCAATTTAGATAAACCGGAAGGGCGACTGGATATTATCGCCTGGCCGGGATACATCGAACGCGGACAAACTGATTAATCTTTTGTAGATTGCACTTGCTTAAAAT
ydcT	b1441	GTTTTTTTTAATACGACTCACTATAGGGGGGCGGTCGCTAACTTCGCTGGGGTGCTTTATGACGTACGCAGTGGAGTTTGACAACGTCTCGCGGTTGTACGGTGACGTGCGCGCAGTAGATGGCGTCAGTATTGCGATAAAAGATGGTGAGTTCTTCTCTATGCTGGGGCCGTCCGGCTCCGGCAAAACCACCTGCCTGCGCCTGATTGCTTAATCTTTTGTAGATTGCACTTGCTTAAAAT
ydcU	b1442	GTTTTTTTTAATACGACTCACTATAGGGGTGATGGTGCCGCTGGTTGAGGAGAGGTGAATGGCGATGAATGTATTGCAATCACCTTCACGTCCAGGTCTGGGTAAGGTGTCCGGTTTCTTCTGGCATAATCCGGGGCTGGGGCTGTTTTTACTGCTGCTTGGCCCGCTAATGTGGTTTGGCATTGTCTATTTCGGCTCGCTGCTGACACTGTAATCTTTTGTAGATTGCACTTGCTTAAAAT
ydcV	b1443	GTTTTTTTTAATACGACTCACTATAGGGTGGCGTTCGTGAAACGTCTGGGAGCGTTCGATGCACTCTGAACGCGCACCGTTTTTCCTCAAACTGGCGGCCTGGGGCGGCGTTGTTTTCCTACATTTTCCCATCCTGATAATCGCCGCCTATGCGTTTAACACTGAAGATGCGGCGTTTAGTTTTCCACCGCAGGGCCTGACGCTGCGCTGGTAATCTTTTGTAGATTGCACTTGCTTAAAAT
patD	b1444	GTTTTTTTTAATACGACTCACTATAGGGGGTCAATAACCACTGATACAGGAATATGCTATGCAACATAAGTTACTGATTAACGGAGAACTGGTTAGCGGCGAAGGGGAAAAACAGCCTGTCTATAATCCGGCAACGGGGGACGTTTTACTGGAAATTGCCGAGGCATCCGCAGAGCAGGTCGATGCTGCTGTGCGCGCGGCAGATGCAGCATAATCTTTTGTAGATTGCACTTGCTTAAAAT
ydcX	b1445	GTTTTTTTTAATACGACTCACTATAGGGCGTTTTATTCATCTGGCTGGACGCCCGTACATGTCTCTCTATCAACACATGCTTGTTTTTTATGCGGTTATGGCAGCAATCGCATTTCTTATCACCTGGTTTCTTTCTCACGATAAGAAACGCATCCGTTTCTTAAGCGCCTTTCTGGTGGGGGCAACATGGCCGATGAGTTTCCCGGTGGCGTAATCTTTTGTAGATTGCACTTGCTTAAAAT
ydcY	b1446	GTTTTTTTTAATACGACTCACTATAGGGATAAATTTCACAAGTGGCTAAGGAGAAAGTATGTCGCATCTGGATGAAGTCATCGCGCGCGTGGATGCCGCGATTGAAGAGAGCGTCATTGCCCATATGAACGAATTATTAATCGCCCTGAGCGATGACGCGGAGTTAAGTCGGGAAGATCGCTACACCCAGCAGCAACGTCTGCGCACAGCGTAATCTTTTGTAGATTGCACTTGCTTAAAAT
ydcZ	b1447	GTTTTTTTTAATACGACTCACTATAGGGCGACGAGCGCACTGAACCGGACGCGATTGGATGAATCAGTCGCTCACCCTTGCTTTTTTGATTGCCGCCGGAATTGGTCTGGTTGTCCAGAACACGCTGATGGTGCGCATCACCCAGACCTCCTCTACCATTCTCATCGCCATGTTGCTGAACTCACTGGTGGGGATTGTGCTCTTTGTTTCTTAATCTTTTGTAGATTGCACTTGCTTAAAAT
mnaT	b1448	GTTTTTTTTAATACGACTCACTATAGGGATCATCATCATTATTTTATTGAGGCCAGACATGTCCATCCGTTTTGCCCGCAAAGCCGACTGTGCTGCCATTGCGGAAATTTATAACCACGCCGTGTTGTATACGGCGGCTATCTGGAATGACCAAACGGTGGATGCTGATAACCGCATTGCCTGGTTTGAAGCGCGGACTTTAGCAGGTTATTAATCTTTTGTAGATTGCACTTGCTTAAAAT
curA	b1449	GTTTTTTTTAATACGACTCACTATAGGGGGATTCATGCCAAAAGCACAGGAGAGCATTATGGGGCAACAAAAGCAGCGTAATCGACGTTGGGTTCTGGCCTCGCGTCCACATGGCGCACCTGTTCCGGAGAATTTCCGTCTTGAAGAAGATGATGTCGCCACACCGGGTGAAGGACAGGTGTTACTGCGCACAGTTTATTTGTCCCTGGACTAATCTTTTGTAGATTGCACTTGCTTAAAAT
mcbR	b1450	GTTTTTTTTAATACGACTCACTATAGGGGTTGGACAGAAAACACGCGAAGGAATTAAAATGCCTGGAACGGGAAAAATGAAACATGTCAGTTTGACTCTGCAGGTTGAGAACGACCTGAAACATCAGCTTAGTATTGGCGCATTAAAACCTGGCGCACGCCTGATTACTAAAAATCTGGCGGAGCAATTAGGTATGAGTATTACACCTGTGTAATCTTTTGTAGATTGCACTTGCTTAAAAT
yncD	b1451	GTTTTTTTTAATACGACTCACTATAGGGCGTTTTCCCATTCTTAACCTGGCTTTTTTCATGAAGATTTTTTCCGTCCGACAGACCGTTTTGCCCGCACTGCTTGTCCTTTCCCCCGTTGTTTTTGCCGCTGATGAACAGACTATGATTGTCAGTGCCGCACCGCAGGTGGTTTCAGAACTGGATACCCCAGCAGCAGTAAGCGTGGTGGATTAATCTTTTGTAGATTGCACTTGCTTAAAAT
yncE	b1452	GTTTTTTTTAATACGACTCACTATAGGGAAAAATATCGGTTCATCAAAGGGAGTCGTCATGCATTTACGTCATCTGTTTTCATCGCGCCTGCGTGGTTCATTACTGTTAGGTTCATTGCTTGTTGTTTCATCATTCAGTACGCAGGCCGCAGAAGAAATGCTGCGTAAAGCGGTAGGTAAAGGTGCCTACGAAATGGCTTATAGCCAGCAATAATCTTTTGTAGATTGCACTTGCTTAAAAT
ansP	b1453	GTTTTTTTTAATACGACTCACTATAGGGACTTTTTCATTAAAGCAATCAGGGAGAGCAATGAGTAAACACGACACCGACACTTCAGATCAACACGCCGCGAAACGCCGCTGGCTTAATGCCCACGAAGAGGGGTATCACAAAGCGATGGGCAATCGCCAGGTGCAGATGATCGCCATTGGCGGCGCGATTGGCACCGGCTTGTTTTTAGGTTAATCTTTTGTAGATTGCACTTGCTTAAAAT
yncG	b1454	GTTTTTTTTAATACGACTCACTATAGGGACTTAATCTTTAAAAGATTGTGAGGGGCATATGATTAAGGTGTATGGCGTACCCGGATGGGGCTCTACAATCAGTGAGCTGATGCTAACACTGGCTGATATTCCTTATCAGTTCGTTGATGTCAGTGGTTTTGACCACGAGGGAGCTTCACGCGAGTTATTGAAAACCCTGAACCCGTTGTGTTAATCTTTTGTAGATTGCACTTGCTTAAAAT
yncH	b1455	GTTTTTTTTAATACGACTCACTATAGGGCCACAATGATGGGCGTAATTAATTAAATTCATGGTATGTTTTTTAATTTATATCACTCTCCTTTTCATTCAGCGTGTCTATTTCATTTCCTCTGAAAAGAAACTAACTATTCACATCGTGCAGATGTTTCAGTTGTTATCACAGGCATTCTATAATCTCAAAATGTTTTTAATGATGGATATGTAATCTTTTGTAGATTGCACTTGCTTAAAAT
rhsE	b1456	GTTTTTTTTAATACGACTCACTATAGGGATTCCCCGGTAACGCCAGATGTCGACTCGCTTAACCACCCTCAGCCATACCAGTGAAGGCCACCGCGTGTCGGTCCACTACGGCTATGACGATAAAGGCCGCCTGACCGGCGAACGCCAGACGGTGGAGAACCCGGAGACGGGGGAACTGCTGTGGCACCATGAGACCGGACATGCGTACAACTAATCTTTTGTAGATTGCACTTGCTTAAAAT
ydcD	b1457	GTTTTTTTTAATACGACTCACTATAGGGATCCAATAAAAGCAAAGCAAGGGAGTTCAGATGCTTCAAATTATTAGAGGCAAACTTGTCATTTTTTTAATTACCCTTTGTTTATTTGTTGTTTACCTTGGGTTTGATAACAATTCAAATTCTGACATCGTATTTTATGGACATAAAACACCAAAGAGCGTTGAGATATATCTTTCTGAAAAATAATCTTTTGTAGATTGCACTTGCTTAAAAT
yncI	b1459	GTTTTTTTTAATACGACTCACTATAGGGAATAACTAAAAAGATAAAAAAGGACGCCAGGTGAGTATTCAAAGTTTGCTTGATTATATTTCAGTGACCCCTGATATACGACAACAAGGAAAGGTTAAACATAAATTATCTGCTATTTTGTTTCTCACCGTATGTGCAGTAATTGCAGGTGCCGATGAGTGGCAGGAAATTGAAGATTTTGGATAATCTTTTGTAGATTGCACTTGCTTAAAAT
yncI	b1459	GTTTTTTTTAATACGACTCACTATAGGGTGCATATTGTCAGTAACGTAACGCCTGAACTTTTGTGATTTTGAATTCGAATGGAAGGGATTAAAAAAGCTTTGTGTAGCATTGTCATTCAGGCAGAAGAAAGAAGATAAATCAGCAGAAGGTGTAAGCATCCGATATTATATTTCATCAAAGGATATGGATGCTAAAGAATTTGCACATGCTTAATCTTTTGTAGATTGCACTTGCTTAAAAT
ydcC	b1460	GTTTTTTTTAATACGACTCACTATAGGGAATACTCCTTACATAATTAAGGAGAACAAAATGGAACTTAAAAAATTGATGGGACATATTTCTATTATCCCCGATTACAGACAAGCCTGGAAAATGGAACATAAGTTATCGGATATTCTACTGTTGACTATTTGTGCCGTTATTTCTGGTGCAGAAGGCTGGGAAGATATAGAGGATTTTGGGTAATCTTTTGTAGATTGCACTTGCTTAAAAT
pptA	b1461	GTTTTTTTTAATACGACTCACTATAGGGTTACTGACATCTTTCAAAAGGAGCGTAATCATGCCGCACATCGACATTAAATGTTTTCCGCGTGAACTGGACGAACAACAAAAAGCAGCACTTGCTGCAGATATTACCGACGTTATTATTCGTCATCTGAACAGTAAAGACAGTTCGATAAGCATTGCTCTACAGCAGATTCAACCAGAATCTTAATCTTTTGTAGATTGCACTTGCTTAAAAT
yddH	b1462	GTTTTTTTTAATACGACTCACTATAGGGTTAAAAAAACCTTCTTCGCGAGGCGATACCATGAGCCGATTCATCCCCATAGAATTACACCATGCCAGCCGTCTGTTAAATCATGGCCCAACGGTCTTGATCACCAGTTTCGATGAGCAATCCCAGCGGCGTAACATTATGGCTGCAGCCTGGTCAATGCCGGTGGAGTTTGAACCTCCACGCTAATCTTTTGTAGATTGCACTTGCTTAAAAT
nhoA	b1463	GTTTTTTTTAATACGACTCACTATAGGGAGTTGAGAAAACCACTAAGGGAAACGCCTGATGACGCCCATTCTGAATCACTATTTTGCCCGTATTAACTGGTCGGGAGCTGCTGCGGTCAATATTGATACGCTTCGTGCATTGCACCTGAAACACAATTGCACCATTCCGTTTGAAAACCTCGACGTTTTGCTGCCGAGGGAAATACAGCTTTAATCTTTTGTAGATTGCACTTGCTTAAAAT
yddE	b1464	GTTTTTTTTAATACGACTCACTATAGGGTGATAGTTCTCCAGTCACAGGAGAACGTTAATGAAACCGCAGGTGTACCACGTCGATGCTTTTACCTCACAACCGTTTCGCGGCAATTCTGCCGGTGTTGTTTTCCCCGCCGATAATCTTAGCGAAGCGCAAATGCAGCTTATCGCCCGCGAGTTAGGCCATTCGGAAACTGCTTTTCTGCTGTAATCTTTTGTAGATTGCACTTGCTTAAAAT
narV	b1465	GTTTTTTTTAATACGACTCACTATAGGGATATGTCGACATCAGTGCGGGAGGTGGGAAATGATTCAGTATCTGAACGTCTTTTTTTACGATATCTACCCGTACATTTGTGCGACGGTGTTTTTCCTCGGCAGCTGGCTGCGCTACGACTACGGGCAGTACACCTGGCGCGCCTCCTCAAGTCAAATGCTCGATAAACGCGGGATGGTGATATAATCTTTTGTAGATTGCACTTGCTTAAAAT
narW	b1466	GTTTTTTTTAATACGACTCACTATAGGGCGAAGTGCGCGACAAAGCGGAGGGCGAATAATGCAGATCCTCAAAGTGATCGGCCTGTTGATGGAGTATCCGGACGAGCTGTTGTGGGAATGCAAGGAGGACGCGCTGGCGTTGATCCGCCGCGACGCGCCGATGCTTACGGATTTCACCCACAACCTGCTTAACGCGCCGCTGCTGGATAAATAATCTTTTGTAGATTGCACTTGCTTAAAAT
narY	b1467	GTTTTTTTTAATACGACTCACTATAGGGAGGTCGCGATCAGGTACAGGAGGCGAAAAAATGAAAATCCGTTCACAAGTCGGCATGGTGCTTAACCTCGACAAATGTATCGGCTGCCATACCTGTTCGGTGACCTGTAAAAACGTCTGGACCGGGCGCGAAGGCATGGAGTACGCATGGTTTAACAACGTCGAAACCAAACCGGGCATTGGTTAATCTTTTGTAGATTGCACTTGCTTAAAAT
narZ	b1468	GTTTTTTTTAATACGACTCACTATAGGGCCAATTCATTCCTGGAGCAGGAGTCATGTCATGAGTAAACTTTTGGATCGCTTTCGCTACTTCAAACAAAAGGGCGAAACCTTTGCCGATGGTCACGGACAGGTGATGCATAGCAACCGCGACTGGGAGGACAGCTATCGCCAGCGTTGGCAGTTCGACAAAATCGTGCGTTCCACCCACGGTTAATCTTTTGTAGATTGCACTTGCTTAAAAT
narU	b1469	GTTTTTTTTAATACGACTCACTATAGGGCATTACCAATGTGTGCATGTGAGGAACAATATGGCACTGCAAAATGAGAAAAATAGTCGTTATCTTTTGCGCGACTGGAAACCAGAAAATCCGGCCTTCTGGGAAAATAAAGGAAAACATATTGCTCGAAGAAATCTCTGGATATCAGTCAGTTGTCTACTTCTTGCCTTCTGTGTCTGGATGTAATCTTTTGTAGATTGCACTTGCTTAAAAT
yddK	b1471	GTTTTTTTTAATACGACTCACTATAGGGTCTCTGATTGAGTTAAGTGCCCATCACAATATGATCACTGACCTTATATTACACAATCATCCCAGGATGAAAACAATCACTTTAAACGACAACCATATTGCACATTTAAACGCCAAAAACACTACAAAACTGGAATATTTAAACTTAAGCAATAACAATTTACTGCCAACCAATGACATTGATTAATCTTTTGTAGATTGCACTTGCTTAAAAT
yddK	b1471	GTTTTTTTTAATACGACTCACTATAGGGAACTTTATTCCCCATAATAAAACAGAGCAAAACTTAAATTTTTTAAATGTTTCTGGGAAGAACAATTGCCCTACTATGCAGCTCATGTTATTTAATTTGTTTTCCCCAGCACTTAAGCTTAATACTGGCCTGGCAATTCTTTCGCCTGGTGCATTTGAAGTTCACTCTGACGGAATAGATGTGTAATCTTTTGTAGATTGCACTTGCTTAAAAT
yddL	b1472	GTTTTTTTTAATACGACTCACTATAGGGGTTTAACGATAATTAAAAGGATTCTGTTAAATGAAATTAAAAATAGTTGCGGTGGTTGTAACTGGTTTGTTAGCTGCGAACGTAGCACACGCTGCCGAAGTCTATAACAAGGATGGTAATAAACTCGACCTTTATGGCAAGGTTACCGCTCTACGTTATTTTACTGATGATAAGCGTGACGATTAATCTTTTGTAGATTGCACTTGCTTAAAAT
yddG	b1473	GTTTTTTTTAATACGACTCACTATAGGGTTTAACGGCAAGAGAGACAAAACAGCGAGCATGACACGACAAAAAGCAACGCTCATAGGGCTGATAGCGATCGTCCTGTGGAGCACGATGGTAGGATTGATTCGCGGTGTCAGTGAGGGGCTCGGCCCGGTCGGCGGCGCAGCTGCTATCTATTCATTAAGCGGGCTGCTGTTAATCTTCACGTAATCTTTTGTAGATTGCACTTGCTTAAAAT
fdnG	b1474	GTTTTTTTTAATACGACTCACTATAGGGCAGTAATACCCCTGAAAAAAGAGGAAAGCAATGGACGTCAGTCGCAGACAATTTTTTAAAATCTGCGCGGGCGGTATGGCTGGAACAACAGTAGCGGCATTGGGCTTTGCCCCGAAGCAAGCACTGGCTCAGGCGCGAAACTACAAATTATTACGCGCTAAAGAGATCCGTAACACCTGCACATAATCTTTTGTAGATTGCACTTGCTTAAAAT
fdnH	b1475	GTTTTTTTTAATACGACTCACTATAGGGAACATCGAGAAGGCGTAAGGGGGCGAACAGATGGCTATGGAAACGCAGGACATTATCAAAAGGTCCGCAACTAACTCCATCACGCCGCCTTCTCAGGTGCGTGATTACAAAGCAGAAGTCGCAAAACTTATCGACGTTTCCACCTGTATCGGCTGTAAAGCCTGTCAGGTGGCGTGTTCGGAGTAATCTTTTGTAGATTGCACTTGCTTAAAAT
fdnI	b1476	GTTTTTTTTAATACGACTCACTATAGGGAGGAAGTGGACGATGACGAGGAGGATCATCATGAGTAAGTCGAAAATGATTGTGCGCACCAAATTTATTGATCGCGCCTGTCACTGGACCGTGGTGATTTGCTTCTTCCTGGTGGCGCTGTCCGGGATTTCGTTCTTCTTCCCGACGCTGCAATGGCTGACGCAAACCTTCGGTACGCCGCAGTAATCTTTTGTAGATTGCACTTGCTTAAAAT
yddM	b1477	GTTTTTTTTAATACGACTCACTATAGGGGAAGGAACGCTACTGAGAGTAAAGACACTAATGAAAATGGCCAATCATCCCCGCCCGGGGGACATTATTCAGGAATCACTGGACGAACTTAATGTCAGCCTGCGCGAGTTTGCCAGAGCAATGGAAATTGCTCCCTCAACGGCAAGCCGATTGCTGACAGGAAAAGCAGCTTTGACGCCAGAATAATCTTTTGTAGATTGCACTTGCTTAAAAT
adhP	b1478	GTTTTTTTTAATACGACTCACTATAGGGATGCAGAACATCATCCGAAAAGGAGGAACTATGAAGGCTGCAGTTGTTACGAAGGATCATCATGTTGACGTTACGTATAAAACACTGCGCTCACTGAAACATGGCGAAGCCCTGCTGAAAATGGAGTGTTGTGGTGTATGTCATACCGATCTTCATGTTAAGAATGGCGATTTTGGTGACAAATAATCTTTTGTAGATTGCACTTGCTTAAAAT
maeA	b1479	GTTTTTTTTAATACGACTCACTATAGGGGGGATGGATATTCAAAAAAGAGTGAGTGACATGGAACCAAAAACAAAAAAACAGCGTTCGCTTTATATCCCTTACGCTGGCCCTGTACTGCTGGAATTTCCGTTGTTGAATAAAGGCAGTGCCTTCAGCATGGAAGAACGCCGTAACTTCAACCTGCTGGGGTTACTGCCGGAAGTGGTCGAATAATCTTTTGTAGATTGCACTTGCTTAAAAT
sra	b1480	GTTTTTTTTAATACGACTCACTATAGGGTAAAACTAGCTACAGGATTGAGGAGTTAAAATGAAATCGAACCGTCAGGCACGTCATATTCTTGGACTGGACCATAAAATTTCTAACCAGCGCAAAATAGTTACCGAAGGTGACAAATCCAGCGTAGTAAATAACCCAACCGGCAGAAAACGCCCCGCTGAAAAGTAATTCATAACCATCAGTTAATCTTTTGTAGATTGCACTTGCTTAAAAT
bdm	b1481	GTTTTTTTTAATACGACTCACTATAGGGACCATAAATACACAGACACGGAGAATCACTATGTTTACTTATTATCAGGCAGAAAATTCAACAGCAGAACCCGCTCTGGTTAATGCCATTGAGCAAGGCCTTCGGGCACAGCATGGTGTTGTCACTGAAGATGACATTCTCATGGAGCTGACCAAATGGGTTGAAGCTTCTGATAACGACATCTAATCTTTTGTAGATTGCACTTGCTTAAAAT
osmC	b1482	GTTTTTTTTAATACGACTCACTATAGGGTTTCCTTTTTAAGCCCACAGGAGAGCAACAATGACAATCCATAAGAAAGGTCAGGCACACTGGGAAGGCGATATCAAACGCGGGAAGGGAACAGTATCCACCGAGAGTGGCGTGCTGAACCAACAGCCGTATGGATTTAACACGCGTTTTGAAGGCGAAAAAGGAACCAACCCTGAAGAACTGTAATCTTTTGTAGATTGCACTTGCTTAAAAT
ddpF	b1483	GTTTTTTTTAATACGACTCACTATAGGGCCTGTTGGTATCCGCAGCAGGAGGTTATAAGTGTCTGACACGTTATTAACGTTACGCGACGTCCATATCAATTTCCCGGCCCGTAAAAACTGGCTTGGTAAAACTACGGAACATGTTCATGCCATTAATGGTATTGATTTACAGATCCGCCGTGGTGAAACCTTAGGGATCGTCGGCGAGTCATAATCTTTTGTAGATTGCACTTGCTTAAAAT
ddpD	b1484	GTTTTTTTTAATACGACTCACTATAGGGGCTTGACCCGAAAGCAGGAGGAAAGCAGTCATGACCCAACCCGTTCTGGACATTCAACAACTGCATTTGAGTTTCCCCGGTTTTAACGGTGATGTTCACGCGCTCAACAATGTGTCCTTGCAGATTAACCGCGGTGAAATTGTCGGTCTGGTGGGAGAATCCGGCTCAGGTAAATCAGTCACCTAATCTTTTGTAGATTGCACTTGCTTAAAAT
ddpC	b1485	GTTTTTTTTAATACGACTCACTATAGGGTGATCCGCGTATCGGACGTGGAGGTGGTGAATGATGCTAAGCGAGGAAACGTCCGCCGTACGCCCACAAAAACAAACGCGATTTAACGGTGCAAAACTGGTATGGATGCTGAAAGGCAGTCCGCTCACCGTGACCAGCGCAGTCATCATTGTATTAATGCTATTGATGATGATTTTTTCACCGTAATCTTTTGTAGATTGCACTTGCTTAAAAT
ddpB	b1486	GTTTTTTTTAATACGACTCACTATAGGGTCTTCAATATCAATACCATGAGTAAATAACGTGACCTTCTGGAGTATTTTACGCCAACGCTGCTGGGGGCTGGTGCTCGTGGTGGCGGGCGTCTGCGTGATTACGTTTATTATCTCGCATCTGATCCCTGGTGATCCGGCGCGGTTACTGGCGGGTGACCGCGCCAGCGATGCTATCGTGGAATAATCTTTTGTAGATTGCACTTGCTTAAAAT
ddpA	b1487	GTTTTTTTTAATACGACTCACTATAGGGCACAGCACGTCAGTTAATCAGGAAACTGTCATGAAGAGATCGATATCGTTTCGTCCCACATTGCTCGCGCTCGTCCTTGCCACAAATTTCCCGGTTGCGCACGCCGCCGTACCAAAAGATATGCTGGTGATTGGTAAGGCCGCCGATCCACAAACCCTCGACCCGGCGGTAACAATAGATAATTAATCTTTTGTAGATTGCACTTGCTTAAAAT
ddpX	b1488	GTTTTTTTTAATACGACTCACTATAGGGAGCAATTTTTGTCTTATACAGGAACCGTTTATGTCGGATACCACCGAACTGGTTGATTTAGCCGTAATCTTCCCTGATCTGGAGATCGAATTGAAATACGCCTGCGCTGATAACATCACAGGTAAAGCTATTTATCAGCAAGCGCGTTGTCTGTTACACAAGGATGCGATTACCGCGCTGGCGTAATCTTTTGTAGATTGCACTTGCTTAAAAT
dosP	b1489	GTTTTTTTTAATACGACTCACTATAGGGCTTTAGATGCGCCAGGATGCAGAGGTAATCATGAAGCTAACCGATGCGGATAATGCCGCCGATGGCATTTTTTTCCCCGCCCTTGAGCAAAATATGATGGGTGCGGTGTTAATTAACGAAAATGATGAAGTGATGTTTTTCAACCCCGCCGCAGAGAAGCTCTGGGGATACAAACGTGAAGAATAATCTTTTGTAGATTGCACTTGCTTAAAAT
dosC	b1490	GTTTTTTTTAATACGACTCACTATAGGGTGATTTCCCAGCCTTATAAGGGTGTGAATTATGGAGATGTATTTTAAAAGAATGAAAGATGAGTGGACCGGACTTGTCGAACAGGCAGATCCGCCCATTCGTGCTAAAGCCGCGGAAATTGCCGTTGCGCATGCTCATTATCTGAGTATCGAGTTTTATCGAATTGTCCGCATCGACCCGCATTAATCTTTTGTAGATTGCACTTGCTTAAAAT
yddW	b1491	GTTTTTTTTAATACGACTCACTATAGGGCGCACATCTGTTTACCGGAAACCAGCACATATGGATATCTGCTCCCGAAACAAGAAATTAACGATTAGAAGACCAGCGATACTAGTTGCACTGGCACTTTTACTGTGTAGTTGTAAAAGCACGCCTCCAGAGTCCATGGTGACACCACCAGCAGGTTCAAAGCCACCAGCCACGACGCAACAATAATCTTTTGTAGATTGCACTTGCTTAAAAT
gadC	b1492	GTTTTTTTTAATACGACTCACTATAGGGCCGACAGGAATACCGTTTTAGGGGGATAATATGGCTACATCAGTACAGACAGGTAAAGCTAAGCAGCTCACATTACTTGGATTCTTTGCCATAACGGCATCGATGGTAATGGCTGTTTATGAATACCCTACCTTCGCAACATCGGGCTTTTCATTAGTCTTCTTCCTGCTATTAGGCGGGATTTAATCTTTTGTAGATTGCACTTGCTTAAAAT
gadB	b1493	GTTTTTTTTAATACGACTCACTATAGGGATGCGATCCAATCATTTTAAGGAGTTTAAAATGGATAAGAAGCAAGTAACGGATTTAAGGTCGGAACTACTCGATTCACGTTTTGGTGCGAAGTCTATTTCCACTATCGCAGAATCAAAACGTTTTCCGCTGCACGAAATGCGCGACGATGTCGCATTCCAGATTATCAATGACGAATTATATTAATCTTTTGTAGATTGCACTTGCTTAAAAT
pqqL	b1494	GTTTTTTTTAATACGACTCACTATAGGGCTTAACCGGGTAAATTCGCCCGGTTTTCGCATGGAGATAATTATGAGAAACCTCTGTTTCTTACTGACGTTAGTGGCAACTCTGTTGCTCCCCGGGCGGCTGATTGCCGCCGCCTTACCGCAGGATGAAAAGTTAATTACCGGGCAACTGGACAATGGCTTGCGATATATGATTTATCCGCATTAATCTTTTGTAGATTGCACTTGCTTAAAAT
yddB	b1495	GTTTTTTTTAATACGACTCACTATAGGGAAAAGCCCTGCTGTACGGAGATATAAATAAATGAAGCGAGTTCTTATTCCTGGCGTCATTTTATGTGGCGCTGATGTGGCGCAGGCCGTCGATGACAAAAACATGTACATGCATTTTTTTGAAGAGATGACGGTCTATGCTCCTGTCCCTGTACCCGTAAACGGCAACACGCATTACACCAGTTAATCTTTTGTAGATTGCACTTGCTTAAAAT
yddA	b1496	GTTTTTTTTAATACGACTCACTATAGGGATCATTGGATGGCACAATCAATTTTCGCTAATGATAACCATTCCCATTACGCTTCGTATGTTGATAGCAAAGTATCTCTGTCTGTTGAAGCCCTTTTGGCTGCGTAAGAATAATAAAACTTCAGTGTTGTTAATCATTATTATCCTCGCCATGATCCTTGGCGTGGTTAAAATTCAGGTCTGGTAATCTTTTGTAGATTGCACTTGCTTAAAAT
ydeM	b1497	GTTTTTTTTAATACGACTCACTATAGGGTTTTCCGCCGCCTTATTGAGCGAGATAGCGATGCACGTTACAGCCAAGCCCTCCAGTTTTCAATGTAATCTCAAATGTGATTACTGTTTTTACCTTGAAAAAGAGTCGCAGTTTACTCATGAAAAATGGATGGATGACAGCACTCTGAAAGAGTTCATCAAACAATATATCGCAGCGTCTGGCTAATCTTTTGTAGATTGCACTTGCTTAAAAT
ydeN	b1498	GTTTTTTTTAATACGACTCACTATAGGGGAATTAAGTACAATAAGAAGAGGAACATTTATGAAGTCTGCATTAAAGAAAAGTGTCGTAAGTACCTCGATATCTTTGATACTGGCATCTGGTATGGCTGCATTTGCTGCTCATGCGGCAGATGATGTAAAGCTGAAAGCAACCAAAACAAACGTTGCTTTCTCAGACTTTACGCCGACAGAATAATCTTTTGTAGATTGCACTTGCTTAAAAT
ydeO	b1499	GTTTTTTTTAATACGACTCACTATAGGGATAAAAACTTTATTGTTTTAAGGAGATAAAATGTCGCTCGTTTGTTCTGTTATATTTATTCATCATGCCTTCAACGCTAACATTTTAGATAAAGATTACGCCTTCTCTGACGGCGAGATCCTGATGGTAGATAACGCTGTTCGTACGCATTTTGAACCTTATGAGCGGCATTTTAAAGAGATCTAATCTTTTGTAGATTGCACTTGCTTAAAAT
safA	b1500	GTTTTTTTTAATACGACTCACTATAGGGAACGTTATCCGCTAAATAAACATATTTGAAATGCATGCGACCACAGTGAAAAACAAAATCACGCAAAGAGACAACTATAAAGAAATCATGTCTGCAATTGTGGTTGTCTTATTACTGACACTTACGTTGATAGCCATTTTTTCGGCAATTGATCAGCTGAGTATTTCAGAAATGGGTCGCATTTAATCTTTTGTAGATTGCACTTGCTTAAAAT
ydeP	b1501	GTTTTTTTTAATACGACTCACTATAGGGTAATAATTCATTTCCACACAGGATAAGTAGATGAAGAAAAAAATTGAATCCTACCAGGGTGCTGCAGGTGGTTGGGGTGCTGTTAAATCCGTAGCGAATGCAGTACGTAAGCAGATGGATATACGCCAGGATGTTATTGCCATGTTTGACATGAATAAGCCAGAGGGCTTTGACTGTCCGGGTTAATCTTTTGTAGATTGCACTTGCTTAAAAT
ydeQ	b1502	GTTTTTTTTAATACGACTCACTATAGGGTTAAATCAATTTTTAACCTTAGGATATATCATGGGTAAAACAATCAGTATAAAGGTCCTGTTCGGTATTTATCTTCTATTAATGGCAGGCAAAGTTTTTGCCTTCAGTTGTAATGTCGATGGCGGGTCAAGTATTGGAGCAGGTACAACCTCTGTTTATGTTAATCTCGACCCTGTAATACAGTAATCTTTTGTAGATTGCACTTGCTTAAAAT
ydeR	b1503	GTTTTTTTTAATACGACTCACTATAGGGACCCTTGAATTTCAATAATCAGAGTCAGATATGAAAAGACTTCACAAGAGGTTCCTGTTAGCTACGTTTTGCGCGTTATTCACAGCAACTCTCCAGGCCGCCGATGTCACTATCACTGTTAATGGTCGGGTAGTCGCTAAACCCTGCACTATTCAAACCAAAGAAGCTAACGTTAATCTCGGGTAATCTTTTGTAGATTGCACTTGCTTAAAAT
ydeS	b1504	GTTTTTTTTAATACGACTCACTATAGGGCAGCAATCTGTCGCTAAGGAACAATAGATTATGAAATACAATAACATTATTTTCCTCGGTTTATGTCTGGGGTTAACCACCTATTCTGCTTTATCCGCAGATAGCGTTATTAAAATTAGCGGGCGCGTCCTCGATTATGGCTGCACAGTCTCATCGGATTCGCTTAATTTTACCGTAGATCTCTAATCTTTTGTAGATTGCACTTGCTTAAAAT
ydeT	b1505	GTTTTTTTTAATACGACTCACTATAGGGCTTCAACAAGTGCAGCAATAAACTTGTTGTGGAACCAATATCCAGGTCGCAGGATATCGCTATTCTACGCAAGGTTTTTATAACTTATCCGACAGTGCCTACAGTCGAATGAGTGGTTACACCGTCAAGCCTCCTACCGGAGACACCAATGAGCAGACACAATTTATTGATTATTTTAATCTGTAATCTTTTGTAGATTGCACTTGCTTAAAAT
yneL	b1506	GTTTTTTTTAATACGACTCACTATAGGGGTTACTTATTTAAGGACGGATCAAGCGGGAATGAGTCCACTCCGGTATCAGAAATGGCTACGTCTCAATGAAGTCAGGCGACAGATGCTGAATGAACATTACGATGTCACCACAGCAGCCTATGCTGTCGGTTACGAAAGCTATCCCATTTCAGTCGGGAATATTCGCGGATGTTTGGAGAGTTAATCTTTTGTAGATTGCACTTGCTTAAAAT
yneL	b1506	GTTTTTTTTAATACGACTCACTATAGGGCACAGCAGCCTATGCTGTCGGTTACGAAAGCTATCCCATTTCAGTCGGGAATATTCGCGGATGTTTGGAGAGTCACCCAAGAGAGATATTACCAGGTTAAGAAAGTCTGTCGGACAGCTTTAATAAACCCTGCACTTATCTGTTTAGAGCAATTCGGTGTTAGTTTCAGCAAGCAAACATTAATAATCTTTTGTAGATTGCACTTGCTTAAAAT
hipA	b1507	GTTTTTTTTAATACGACTCACTATAGGGATCAACAGAACAGCAAAATCTGGAGTGGTAATGCCTAAACTTGTCACTTGGATGAACAACCAGCGGGTAGGCGAGTTAACGAAGTTAGCCAACGGCGCGCACACCTTTAAGTATGCACCGGAGTGGTTAGCAAGCCGTTATGCCAGACCGTTGTCACTTTCGCTGCCATTGCAGAGGGGGAATTAATCTTTTGTAGATTGCACTTGCTTAAAAT
hipB	b1508	GTTTTTTTTAATACGACTCACTATAGGGAAGCGGATAAACTTGCTGTGGACGTATGACATGATGAGCTTTCAGAAGATCTATAGCCCAACGCAATTGGCGAATGCAATGAAACTGGTTCGCCAGCAAAATGGCTGGACGCAGAGCGAGCTGGCGAAAAAAATTGGTATTAAGCAGGCGACGATTTCCAATTTCGAAAACAACCCTGACAATTAATCTTTTGTAGATTGCACTTGCTTAAAAT
lsrK	b1511	GTTTTTTTTAATACGACTCACTATAGGGAGACAGAACGCATAAGCCGAGGATAATCTAATGGCTCGACTCTTTACCCTTTCAGAATCAAAGTACTACCTGATGGCGCTGGATGCAGGCACCGGAAGTATTCGGGCTGTGATATTCGACCTGGAAGGCAATCAAATAGCAGTGGGACAGGCGGAGTGGCGGCATCTGGCAGTACCGGACGTTTAATCTTTTGTAGATTGCACTTGCTTAAAAT
lsrR	b1512	GTTTTTTTTAATACGACTCACTATAGGGTTTAAATATGTTCAAAGTGAAGAATGAATTATGACAATCAACGATTCGGCAATTTCAGAACAGGGAATGTGTGAAGAAGAACAGGTCGCGCGGATCGCGTGGTTTTACTATCACGACGGGCTGACCCAGAGCGAGATCAGCGATCGTCTCGGCCTGACACGTTTGAAAGTGTCGCGATTGCTGTAATCTTTTGTAGATTGCACTTGCTTAAAAT
lsrA	b1513	GTTTTTTTTAATACGACTCACTATAGGGAACTCACCTGCAAAACTGAACGGGGGAAATATGCAAACGAGTGATACCCGCGCGTTACCGCTACTTTGCGCCCGCTCGGTTTATAAACAGTATTCAGGGGTCAATGTCCTGAAAGGCATCGATTTTACGTTGCATCAGGGGGAGGTCCACGCCCTGCTCGGCGGCAATGGTGCCGGTAAATCGTAATCTTTTGTAGATTGCACTTGCTTAAAAT
lsrC	b1514	GTTTTTTTTAATACGACTCACTATAGGGCTTCGGCGATAGTCAGCGTCAGGAGGCGTCATGCTGAAGTTTATTCAGAACAACCGTGAAATCACGGCACTGCTGGCGGTGGTGCTGCTGTTTGTATTACCCGGTTTTCTCGACCGCCAGTATTTAAGTGTGCAAACGCTGACCATGGTTTATAGCAGCGCGCAAATCCTGATCCTGCTGGCATAATCTTTTGTAGATTGCACTTGCTTAAAAT
lsrD	b1515	GTTTTTTTTAATACGACTCACTATAGGGTTCGTCAGGTAAAAAACGGGAGGCCGCATAATGCGTATTCGCTACGGTTGGGAACTGGCTCTTGCCGCACTGCTCGTTATTGAGATTGTCGCATTTGGTGCAATTAACCCGCGAATGTTAGATCTCAATATGTTGCTGTTCAGCACCAGTGACTTTATCTGCATTGGCATTGTCGCCCTACCGTAATCTTTTGTAGATTGCACTTGCTTAAAAT
lsrB	b1516	GTTTTTTTTAATACGACTCACTATAGGGCAATAACCCATTGCCATAAAGGATATCTTCATGACACTTCATCGCTTTAAGAAAATCGCCTTACTTAGCGCTCTTGGCATTGCCGCAATCTCTATGAATGTGCAGGCCGCAGAGCGTATTGCATTTATTCCCAAACTGGTTGGCGTGGGATTTTTTACCAGCGGTGGCAACGGCGCACAACAATAATCTTTTGTAGATTGCACTTGCTTAAAAT
lsrF	b1517	GTTTTTTTTAATACGACTCACTATAGGGCTGATGTGCATTACTTAACCGGAGTAAGTTATGGCAGATTTAGACGATATTAAAGATGGTAAAGATTTTCGTACCGATCAACCGCAAAAAAATATCCCTTTTACCCTGAAAGGTTGCGGTGCGCTGGATTGGGGAATGCAGTCACGCTTATCGCGGATATTTAATCCGAAAACGGGTAAAACCTAATCTTTTGTAGATTGCACTTGCTTAAAAT
lsrG	b1518	GTTTTTTTTAATACGACTCACTATAGGGACAGTAACTGCGGATCTAAGGAGAAGAATTATGCACGTCACACTGGTTGAAATTAACGTTCATGAAGACAAGGTTGACGAGTTTATCGAAGTTTTTCGCCAGAACCACCTGGGCTCTGTACAGGAAGAAGGCAATTTGCGCTTCGATGTCTTACAGGACCCGGAAGTGAATTCGCGCTTTTATTAATCTTTTGTAGATTGCACTTGCTTAAAAT
tam	b1519	GTTTTTTTTAATACGACTCACTATAGGGTTGGGGTAACGCGCTGACGGGAGTAAAAAAATGTCTGACTGGAACCCCTCTTTATATCTACACTTTTCCGCTGAACGATCGCGTCCGGCGGTGGAGCTGCTTGCCAGAGTGCCGCTGGAAAATGTCGAATATGTTGCCGATCTTGGCTGTGGCCCAGGTAACAGCACCGCCCTTCTACAACAATAATCTTTTGTAGATTGCACTTGCTTAAAAT
yneE	b1520	GTTTTTTTTAATACGACTCACTATAGGGAGGGCGACTTTTCCACGCCTGAAGATAACCATGATTGTTCGTCCACAACAACACTGGCTGCGCCGTATTTTTGTCTGGCACGGCTCAGTATTATCCAAGATATCCTCGCGCTTACTACTCAATTTTCTCTTTTCTATCGCTGTTATTTTCATGCTGCCCTGGTACACGCATCTGGGCATCAAATAATCTTTTGTAGATTGCACTTGCTTAAAAT
uxaB	b1521	GTTTTTTTTAATACGACTCACTATAGGGGTTGTATGACTAATCAGAAGGGAACCCATTGTGAAAACACTAAATCGTCGCGATTTTCCCGGTGCACAGTATCCAGAACGTATCATTCAGTTTGGTGAAGGTAACTTCCTGCGCGCCTTTGTTGACTGGCAAATCGATCTCCTGAATGAGCACACCGATCTGAATTCTGGCGTGGTCGTTGTTTAATCTTTTGTAGATTGCACTTGCTTAAAAT
yneF	b1522	GTTTTTTTTAATACGACTCACTATAGGGGTCAGTATTGATAGTCTGGATTTCTGGCCTTTGCTTGCGGACTGGTTCAGTGAGCAATTCTCAACGGGCGTGTTGATCGTGCCTTGTATGCTGACGTTGGCTATTCCTGGAGTGCTGCCGCGCTTTAAAGCAGAACAGATGATGCCCGCCATCGCGCTTATTGTGTCGGTTATTGCCTCGGTATAATCTTTTGTAGATTGCACTTGCTTAAAAT
yneG	b1523	GTTTTTTTTAATACGACTCACTATAGGGGACGAAACAGTTAGGGCGTTCGGTTTATTAATGCAGTCTCTCGATCCACTCTTCGCGCGTTTATCCCGTTCAAAATTTCGCTCTCGCTTTCGTCTGGGCATGAAAGAGCGTCAGTATTGCCTGGAGAAAGGCGCGCCAGTCATCGAACAACATGCGGCGGATTTTGTCGCTAAACGTCTTGCTTAATCTTTTGTAGATTGCACTTGCTTAAAAT
glsB	b1524	GTTTTTTTTAATACGACTCACTATAGGGCTTTTCAGACCTGCGGTCCAGGAGTAGAAAGTGGCAGTCGCCATGGATAATGCAATTTTAGAAAACATCTTGCGGCAAGTGCGGCCGCTCATTGGTCAGGGTAAAGTCGCGGATTATATTCCGGCGCTGGCTACAGTAGACGGTTCCCGATTGGGGATTGCTATCTGTACCGTTGACGGACAGTAATCTTTTGTAGATTGCACTTGCTTAAAAT
sad	b1525	GTTTTTTTTAATACGACTCACTATAGGGCATACCATGACTCATAAAGGAGATACCCCGATGACCATTACTCCGGCAACTCATGCAATTTCGATAAATCCTGCCACGGGTGAACAACTTTCTGTGCTGCCGTGGGCTGGCGCTGACGATATCGAAAACGCACTTCAGCTGGCGGCAGCAGGCTTTCGCGACTGGCGCGAGACAAATATAGATTAATCTTTTGTAGATTGCACTTGCTTAAAAT
yneJ	b1526	GTTTTTTTTAATACGACTCACTATAGGGTAAGCCACTTATTCACGAATCGAGAATGCTATGGATCTGACCCAACTGGAGATGTTCAACGCGGTTGCCGAAGCTGGCAGCATAACCCAGGCTGCAGCAAAAGTGCATCGCGTGCCGTCGAATCTCACTACCCGTCTGCGCCAGCTGGAAACAGAACTGGGGGTTGATCTGTTTATTCGCGAGTAATCTTTTGTAGATTGCACTTGCTTAAAAT
yneK	b1527	GTTTTTTTTAATACGACTCACTATAGGGTCCGATGACTTATGACTATATGGGGCAAATATGGTTACGCCAGTAAGCATCAGCAATTACATATCTCTTCCTGATGATTTTCCCGTACGTAATATTGCACCGCAGGTAAAAGAAGTTTTAAAGGATTTTATTGATGCACTTAGTACAATAATATGTAATGAAGAGTGGCGCACGTCTTTAAACTAATCTTTTGTAGATTGCACTTGCTTAAAAT
ydeA	b1528	GTTTTTTTTAATACGACTCACTATAGGGACTTTTTCGCAACTCACCCGATAATCTGTTATGACAACAAACACTGTTTCCCGCAAAGTGGCGTGGCTACGGGTCGTTACGCTGGCAGTCGCCGCCTTCATCTTCAACACCACCGAATTTGTCCCTGTTGGCCTGCTCTCTGACATTGCGCAAAGTTTTCACATGCAAACCGCTCAGGTCGGCTAATCTTTTGTAGATTGCACTTGCTTAAAAT
marC	b1529	GTTTTTTTTAATACGACTCACTATAGGGTAACCCAGATACACAGGATAACAACCACCAATGTTAGATTTGTTTAAAGCAATTGGCCTGGGGCTGGTGGTGTTGCTGCCGTTAGCTAACCCATTAACAACTGTCGCGTTATTTCTTGGCCTGGCAGGCAACATGAACAGTGCCGAACGTAATCGTCAGTCGTTGATGGCCTCGGTGTACGTATAATCTTTTGTAGATTGCACTTGCTTAAAAT
marR	b1530	GTTTTTTTTAATACGACTCACTATAGGGTGCAACTAATTACTTGCCAGGGCAACTAATGTGAAAAGTACCAGCGATCTGTTCAATGAAATTATTCCATTGGGTCGCTTAATCCATATGGTTAATCAGAAGAAAGATCGCCTGCTTAACGAGTATCTGTCTCCGCTGGATATTACCGCGGCACAGTTTAAGGTGCTCTGCTCTATCCGCTGCTAATCTTTTGTAGATTGCACTTGCTTAAAAT
marA	b1531	GTTTTTTTTAATACGACTCACTATAGGGTCCTGCCGTAAACAAAAAAGAGGTATGACGATGTCCAGACGCAATACTGACGCTATTACCATTCATAGCATTTTGGACTGGATCGAGGACAACCTGGAATCGCCACTGTCACTGGAGAAAGTGTCAGAGCGTTCGGGTTACTCCAAATGGCACCTGCAACGGATGTTTAAAAAAGAAACCGGTTAATCTTTTGTAGATTGCACTTGCTTAAAAT
marB	b1532	GTTTTTTTTAATACGACTCACTATAGGGTGAAAACGTGACAACGTCACTGAGGCAATCATGAAACCACTTTCATCCGCAATAGCAGCTGCGCTTATTCTCTTTTCCGCGCAGGGCGTTGCGGAACAAACCACGCAGCCAGTTGTTACTTCTTGTGCCAATGTCGTGGTTGTTCCCCCATCGCAGGAACACCCACCGTTTGATTTAAATCACTAATCTTTTGTAGATTGCACTTGCTTAAAAT
eamA	b1533	GTTTTTTTTAATACGACTCACTATAGGGTTACAAAAGATGAAATTCAGAGGCGGTAGAATGTCGCGAAAAGATGGGGTGTTGGCGCTACTGGTAGTGGTCGTATGGGGGCTAAATTTTGTGGTCATCAAAGTGGGGCTTCATAACATGCCACCGCTGATGCTGGCCGGTTTGCGCTTTATGCTGGTCGCTTTTCCGGCTATCTTTTTTGTCTAATCTTTTGTAGATTGCACTTGCTTAAAAT
ydeE	b1534	GTTTTTTTTAATACGACTCACTATAGGGACATAACGAAACGCACTGCCGGACAGACAAATGAACTTATCCCTACGACGCTCTACCAGCGCCCTTCTTGCCTCGTCGTTGTTATTAACCATCGGACGCGGCGCTACGCTGCCATTTATGACCATTTACTTGAGTCGCCAGTACAGCCTGAGTGTCGATCTAATCGGTTATGCGATGACAATTTAATCTTTTGTAGATTGCACTTGCTTAAAAT
dgcZ	b1535	GTTTTTTTTAATACGACTCACTATAGGGCGCACAAGGAACTGTGAAAAAGGAGTGGCAATGATCAAGAAGACAACGGAAATTGATGCCATCTTGTTAAATCTCAATAAGGCTATCGATGCCCACTACCAGTGGCTGGTGAGTATGTTTCACAGCGTGGTCGCGAGAGATGCCAGTAAGCCAGAAATAACGGATAACCATTCTTATGGACTGTAATCTTTTGTAGATTGCACTTGCTTAAAAT
ydeI	b1536	GTTTTTTTTAATACGACTCACTATAGGGAGTCAAACCAAACGCAATTAAGGAGTTAGTATGAAATTTCAGGCCATTGTATTAGCAAGTTTTCTTGTCATGCCTTATGCGTTGGCAGATGACCAGGGCGGTTTAAAACAGGATGCAGCGCCACCGCCGCCTCATGCAATAGAAGATGGCTATCGCGGAACCGATGATGCAAAAAAAATGACCTAATCTTTTGTAGATTGCACTTGCTTAAAAT
ydeJ	b1537	GTTTTTTTTAATACGACTCACTATAGGGCTTTACATATAAAAGCGTGGACAAAAAACAGTGAACATTAATAGAGATAAAATTGTACAACTTGTAGATACCGATACTATTGAAAACCTGACATCCGCGTTGAGTCAAAGACTTATCGCGGATCAATTACGCTTAACTACCGCCGAATCATGCACCGGCGGTAAGTTGGCTAGCGCCCTGTGTTAATCTTTTGTAGATTGCACTTGCTTAAAAT
dcp	b1538	GTTTTTTTTAATACGACTCACTATAGGGTATGGAACACCTCGCGTTCAGGAGAAGAAAATGACAACAATGAATCCTTTCCTTGTGCAAAGCACACTGCCGTATCTGGCTCCCCATTTTGATCAAATTGCCAATCATCACTATCGCCCGGCATTCGATGAGGGAATGCAGCAAAAGCGGGCAGAAATTGCTGCCATCGCGCTTAACCCGCAATAATCTTTTGTAGATTGCACTTGCTTAAAAT
ydfG	b1539	GTTTTTTTTAATACGACTCACTATAGGGTGACACACAAAAGCGTTGAGGAACAGTGAGATGATCGTTTTAGTAACTGGAGCAACGGCAGGTTTTGGTGAATGCATTACTCGTCGTTTTATTCAACAAGGGCATAAAGTTATCGCCACTGGCCGTCGCCAGGAACGGTTGCAGGAGTTAAAAGACGAACTGGGAGATAATCTGTATATCGCCTAATCTTTTGTAGATTGCACTTGCTTAAAAT
rspR	b1540	GTTTTTTTTAATACGACTCACTATAGGGTGCAGTTAACTCACTCACAAGCAAGAACGAATGACCGTCGAAACGCAACTTAATCCCACACAGCCTGTCAATCAGCAGATTTATCGTATTCTTCGTCGCGACATTGTCCATTGCCTGATTGCTCCAGGCACACCGTTGTCGGAAAAAGAAGTTTCTGTTCGTTTCAATGTGTCACGCCAGCCGTAATCTTTTGTAGATTGCACTTGCTTAAAAT
ydfZ	b1541	GTTTTTTTTAATACGACTCACTATAGGGCGACTGTAAATCAGAAAGGAGAAAACACCTATGACGACCTACGATCGTAACCGTAACGCAATCACCACTGGCAGCCGTGTTATGGTTAGCGGCACCGGTCACACTGGCAAGATCCTGTCGATTGATACTGAAGGTCTGACCGCTGAGCAAATCCGCCGCGGAAAAACCGTAGTTGTTGAAGGTTAATCTTTTGTAGATTGCACTTGCTTAAAAT
ydfI	b1542	GTTTTTTTTAATACGACTCACTATAGGGGCTTGCCATATTTATATTTAAGGAATTGTTATGGGAAATAATTTGTTATCAGCAAAAGCGACACTCCCTGTTTATGATCTTAATAACCTGGCTCCAAGAATTGTTCATTTAGGCTTTGGTGCATTTCACCGTGCGCATCAGGGTGTGTATGCCGATATTCTTGCTACGGAACATTTCAGTGACTAATCTTTTGTAGATTGCACTTGCTTAAAAT
ydfK	b1544	GTTTTTTTTAATACGACTCACTATAGGGAAAATCAATAATATTTTAAGGAATATCTTCATGAAATCAAAAGACACCCTAAAGTGGTTCCCTGCGCAGCTTCCTGAAGTAAGAATTATCCTAGGGGATGCTGTAGTGGAAGTAGCAAAACAGGGAAGACCTATCAATACCAGAACATTGCTTGATTACATTGAAGGAAACATAAAGAAAAAATAATCTTTTGTAGATTGCACTTGCTTAAAAT
pinQ	b1545	GTTTTTTTTAATACGACTCACTATAGGGATGAACACCAATTTCGTATAGAGTCTCACTATGTCTCAAATTTTTGCTTACTGTCGGATATCAACGCTGGATCAGACCACCGAAAATCAACGCCGGGAAATCGAAAGTGCAGGTTTTAAAATCAAACCTCAGCAAATAATCGAAGAACACATTAGCGGCTCAGCAGCAACCAGTGAGCGTCCTTAATCTTTTGTAGATTGCACTTGCTTAAAAT
tfaQ	b1546	GTTTTTTTTAATACGACTCACTATAGGGCGCATTTAACTATATTGTGAGGCTTGCATAATGGCATTCAGAATGAGTGAACAACCACGGACCATAAAAATTTATAATCTGCTGGCCGGAACTAATGAATTTATTGGTGAAGGTGATGCATATATTCCGCCTCATACAGGTCTGCCAGCAAACAGTACCGATATTGCACCGCCAGATATTCCGTAATCTTTTGTAGATTGCACTTGCTTAAAAT
stfQ	b1547	GTTTTTTTTAATACGACTCACTATAGGGCGCTGGATGAACTGATACCGGGGTTGCTGAGTGAATATAACCGCGCTGACAGACAATACGCAGGGGGCAGCAGGTCTTGAGTTATACGAGGTGTATAACAACGGATATCCAACAGCGTATGGAAATATCATTCACCTGAAAGGGATGACAGCCGTTGGCGAAGGTGAGTTACTCATCGGCTGGTAATCTTTTGTAGATTGCACTTGCTTAAAAT
nohQ	b1548	GTTTTTTTTAATACGACTCACTATAGGGCTTTCTCTGTTTTTGGCCGTGGAATGAACAATGGAAGTCAACAAAAAGCAGCTGGCTGACATTTTCGGTGCGAGTATCCGTACCATTCAGAACTGGCAGGAACAGGGAATGCCCGTTCTGCGAGGCGGTGGCAAGGGTAATGAGGTGCTTTATGACTCTGCCGCCGTTATAAGATGGTATGCCTAATCTTTTGTAGATTGCACTTGCTTAAAAT
ydfO	b1549	GTTTTTTTTAATACGACTCACTATAGGGGCCCCCTCATATCACATGGAAGGTTTATCTATGGATCAGGTAGTCATTTTTAAACAAATATTTGATAAAGTTCGAAACGATTTAAACTATCAATGGTTTTATTCTGAGCTAAAACGTCACAATGTCTCACATTACATTTACTATTTAGCCACAGAGAATGTTCATATTGTATTAAAAAATGATTAATCTTTTGTAGATTGCACTTGCTTAAAAT
gnsB	b1550	GTTTTTTTTAATACGACTCACTATAGGGGAAAGTCATAACAGACTAAAAGAGGAAATGATGAATATTGAAAACTTAAAAACAAAAGCAGAAGCAGATATTTCTGAATATATAACAAAAAAAATTATTGAACTTAAGAAAAAGACCGGGAAAGAAGTTACCAGTATTCAGTTTACCGCACGGGAAAAAATGACGGGTCTTGAAAGCTATGATTAATCTTTTGTAGATTGCACTTGCTTAAAAT
ynfN	b1551	GTTTTTTTTAATACGACTCACTATAGGGGTGCCAGCGATGACTGGAGTTAACACCATCATGCGTGAATATCCAAATGGCGAAAAAACACACCTTACTGTAATGGCCGCAGGGTTTCCATCTCTGACCGGAGATCATAAAGTCATTTATGTAGCCGCGGATCGACATGTTACTTCAGAAGAAATTCTGGAAGCAGCAATAAGGCTCTTGAGTTAATCTTTTGTAGATTGCACTTGCTTAAAAT
cspI	b1552	GTTTTTTTTAATACGACTCACTATAGGGAAGGGCTAATTTCTTCAAAAGGTAATAATTATGTCTAACAAAATGACTGGTTTAGTGAAATGGTTTAACCCTGAAAAAGGTTTTGGTTTCATCACGCCGAAAGATGGCAGCAAAGATGTGTTTGTCCATTTCTCAGCAATTCAGAGCAACGATTTCAAAACATTAACTGAGAATCAGGAAGTTTAATCTTTTGTAGATTGCACTTGCTTAAAAT
rzpQ	b1553	GTTTTTTTTAATACGACTCACTATAGGGGAGCGCATTAACCTGCTGGGGGATAGAACAGTGAATCAGATATTCATGGTGATTTTTCTCGTGTTGTCAGGATTTATCGTCGGAAATGTCTGGAGCGACCGAGGATGGCAAAAAAAATGGGCGGAACGTGATGCTGCCGCATTATCACAAGAGGTAAATGCTCAATTTGCTGCTCGAATAATTTAATCTTTTGTAGATTGCACTTGCTTAAAAT
rrrQ	b1554	GTTTTTTTTAATACGACTCACTATAGGGTAAGCACGAGCGTCCTCATCATAAATATCTATGAACACAAAAATCAGATACGGCCTGTCGGCTGCCGTTCTGGCGCTGATTGGTGCTGGCGCATCTGCTCCTCAGATACTTGACCAGTTTCTGGACGAAAAAGAAGGTAACCACACAATGGCATACCGCGATGGTTCTGGCATATGGACCATCTAATCTTTTGTAGATTGCACTTGCTTAAAAT
ydfR	b1555	GTTTTTTTTAATACGACTCACTATAGGGGGCGTAAGGCTGCGAGAGGAGAGTAATCCAATGACTCAAGACTATGAACTGGTTGTGAAAGGAGTCCGTAATTTTGAGAATAAAGTTACGGTAACTGTAGCCTTACAGGACAAAGAACGCTTTGACGGTGAAATTTTTGACCTGGATGTCGCCATGGACCGTGTTGAAGGAGCTGCGCTGGAGTAATCTTTTGTAGATTGCACTTGCTTAAAAT
essQ	b1556	GTTTTTTTTAATACGACTCACTATAGGGTGCACCATCCGTGTACATCGGGGTGAGGATATGAAATCAATGGATAAGTTAACAACAGGTGTTGCCTATGGCACATCGGCGGGTAATGCTGGTTTCTGGGCATTGCAGTTACTCGATAAAGTAACTCCGTCACAGTGGGCTGCAATCGGTGTGCTGGGTAGCCTGGTTTTTGGCCTGCTGACGTAATCTTTTGTAGATTGCACTTGCTTAAAAT
cspB	b1557	GTTTTTTTTAATACGACTCACTATAGGGTGCCGAAAGGCTCAAGTTAAGGAATGTAGAATGTCAAATAAAATGACTGGTTTAGTAAAATGGTTTAACGCTGATAAAGGTTTCGGCTTTATTTCTCCTGTTGATGGTAGTAAAGATGTGTTTGTGCATTTTTCTGCGATTCAGAATGATAATTATCGAACCTTATTTGAAGGTCAAAAGGTTTAATCTTTTGTAGATTGCACTTGCTTAAAAT
cspF	b1558	GTTTTTTTTAATACGACTCACTATAGGGGCGCCAAGTTATCAGTATTAAGGAATTTTTTTGTCCCGTAAAATGACAGGAATTGTCAAAACCTTTGACGGCAAAAGCGGCAAGGGTCTTATCACCCCATCCGATGGTCGTATCGATGTCCAGCTTCATGTTTCAGCGCTCAATCTCCGCGATGCAGAAGAAATTACCACCGGATTACGCGTGTAATCTTTTGTAGATTGCACTTGCTTAAAAT
quuQ	b1559	GTTTTTTTTAATACGACTCACTATAGGGTTGGCGTACTGGCGTAAGTGGAGAACGAGCATGAACCTTGAAGCCTTACCAAAATATTACTCCCCAAAATCTCCAAAATTGAGCGATGACGCTCCAGCGACAGGCACCGGTTGTTTAACAATTACGGATGTAATGGCAGCGCAGGGGATGGTGCAGTCGAAAGCACCACTTGGGTTGGCCTTATAATCTTTTGTAGATTGCACTTGCTTAAAAT
ydfU	b1560	GTTTTTTTTAATACGACTCACTATAGGGGCACTTTCCAGCAACGGATCTGGAGGTAACGTGCGGGTATTACTTAGACCTGTTCTGGTGCCTGAGCTTGGGCTGGTGGTCCTTAAGCCGGGCCGTGAATCCATACAGATATTTCATAATCCTCGAGTGCTGGTGGAACCGGAACCAAAAAGCATGCGTAATCTGCCATCCGGAGTCGTTCCTTAATCTTTTGTAGATTGCACTTGCTTAAAAT
rem	b1561	GTTTTTTTTAATACGACTCACTATAGGGGGGGAGAGCTAATTATCCGGAAGGATTCTGATGATGAACATCGAAGAACTGCGTAAAATTTTTTGTGAAGATGGCCTCTATGCTGTGTGCGTTGAAAATGGAAATCTTGTTAGTCATTACCGCATTATGTGTTTGCGAAAGAATGGGGCTGCGTTAATTAATTTTGTGGATGCTCGGGTCACGTAATCTTTTGTAGATTGCACTTGCTTAAAAT
hokD	b1562	GTTTTTTTTAATACGACTCACTATAGGGTCTGCTTTGCGTTGACAGGAGAAGCAGGCTATGAAGCAGCAAAAGGCGATGTTAATCGCCCTGATCGTCATCTGTTTAACCGTCATAGTGACGGCACTGGTAACGAGGAAAGACCTCTGCGAGGTACGAATCCGAACCGGCCAGACGGAGGTCGCTGTCTTCACAGCTTACGAACCTGAGGAGTAATCTTTTGTAGATTGCACTTGCTTAAAAT
relE	b1563	GTTTTTTTTAATACGACTCACTATAGGGGCCAGTACGTGTGACGCTGGATGAACTCTGATGGCGTATTTTCTGGATTTTGACGAGCGGGCACTAAAGGAATGGCGAAAGCTGGGCTCGACGGTACGTGAACAGTTGAAAAAGAAGCTGGTTGAAGTACTTGAGTCACCCCGGATTGAAGCAAACAAGCTCCGTGGTATGCCTGATTGTTACTAATCTTTTGTAGATTGCACTTGCTTAAAAT
relB	b1564	GTTTTTTTTAATACGACTCACTATAGGGTGACATTTGTAATTACAAGAGGTGTAAGACATGGGTAGCATTAACCTGCGTATTGACGATGAACTTAAAGCGCGTTCTTACGCCGCGCTTGAAAAAATGGGTGTAACTCCTTCTGAAGCGCTTCGTCTCATGCTCGAGTATATCGCTGACAATGAACGCTTGCCGTTCAAACAGACACTCCTGTAATCTTTTGTAGATTGCACTTGCTTAAAAT
ydfV	b1565	GTTTTTTTTAATACGACTCACTATAGGGACCCATGTCTTACACCTCTTGTAATTACAAATGTCATTACAAGTATCGCACTACAACATGCTTAGGGCAAGTCACGAAGGAAGTCAGAAAGTAGTCGTAAGAACGGTGATCACTGTCCGCTTTGTGCCAGGAGCAGCCATTGCTAAGTCCATCCTGTATTGTGCAGGTCAGCTCGTTTTTAAATAATCTTTTGTAGATTGCACTTGCTTAAAAT
flxA	b1566	GTTTTTTTTAATACGACTCACTATAGGGCCGATAGTGCTTTTTTAAAAGGAGAAATCTATGTCTGTCACAATTCAGGGAAATACCTCAACCGTTATTTCAAACAACTCCGCCCCGGAAGGAACATCAGAAATAGCCAAAATCACAAGACAAATTCAGGTGCTGACTGAAAAGCTTGGGAAAATCTCATCGGAAGAGGGGATGACGACACAGTAATCTTTTGTAGATTGCACTTGCTTAAAAT
intK	b1567	GTTTTTTTTAATACGACTCACTATAGGGCGGCGCTAGTGCCTGCAATTATGGAGGCTACCACTGGATGATGAAAAGAGTGTCCATGAACGAGTGGATAATGCCCGTATTGATTTACGCTCAAAATACTATGTTAAACCTAAAGCTGACCATCCCTGGCTTACGCGCCGAACGCAAAGTCATCAGCAAGTTAAGCCCCCGAAGTTACCTAAATAATCTTTTGTAGATTGCACTTGCTTAAAAT
ydfX	b1568	GTTTTTTTTAATACGACTCACTATAGGGGTAAGACGAAGCGGGCGGGGCGGTTGAACAATGAAAATCACTCCTGAACAGGCTCGTGAGGCTCTGGATGCCTGGATATGTCGACCAGGAATGACACAGGAGCAGGCGACGATATTAATCACTGAAGCATTCTGGGCTTTGAAAGAGCGCCCGAACATCGATGTTCAGCGTGTCACATATGAATAATCTTTTGTAGATTGCACTTGCTTAAAAT
dicC	b1569	GTTTTTTTTAATACGACTCACTATAGGGTAGTTATGACTAACAATAAAGGTGTTTTAAATGCTTAAAACTGACGCTCTTTTGTATTTCGGTTCAAAAACAAAACTTGCACAAGCAGCAGGTATTCGTTTGGCTTCGCTTTATAGCTGGAAAGGGGATTTAGTTCCCGAAGGTCGCGCGATGCGTCTACAGGAGGCATCTGGCGGGGAGCTTTAATCTTTTGTAGATTGCACTTGCTTAAAAT
dicA	b1570	GTTTTTTTTAATACGACTCACTATAGGGATAGTCAATACGATTTAGCATTAGCTAACTATGGAAACAAAAAATTTAACTATCGGCGAACGCATCAGGTATCGTCGGAAAAACCTCAAACACACCCAAAGGTCTCTTGCTAAAGCCCTGAAAATCTCCCATGTGTCTGTATCACAATGGGAACGGGGTGATAGTGAACCTACAGGGAAGAACTAATCTTTTGTAGATTGCACTTGCTTAAAAT
ydfA	b1571	GTTTTTTTTAATACGACTCACTATAGGGACCCCAGCGTTAAGGGGAAATGAGGTCAGCATGGATACTATCGATCTTGGCAACAACGAATCTCTGGTGTACGGCGTGTTTCCAAACCAGGACGGCACGTTCACCGCAATGACGTATACCAAAAGCAAAACGTTTAAAACCGAAAATGGTGCCCGTCGCTGGCTGGAAAGAAACTCAGGTGAGTAATCTTTTGTAGATTGCACTTGCTTAAAAT
ydfB	b1572	GTTTTTTTTAATACGACTCACTATAGGGGCTGGCTGGAAAGAAACTCAGGTGAGTGATATGGATTTCGACACAATCATGGAAAAGGCTTACGAAGAATACTTCGAAGGCCTTGCCGAAGGCGAAGAAGCTCTCAGCTTCAGTGAGTTTAAACAGGCGCTTTCCAGTTCGGCAAAATCTAACGGCTGATAAGCGAAACAGCACCGCGAGGAATAATCTTTTGTAGATTGCACTTGCTTAAAAT
ydfC	b1573	GTTTTTTTTAATACGACTCACTATAGGGATAAGCGAAACAGCACCGCGAGGAATCAGTATGCAGAAACGAGAACCCGTCATCATCGCGCCAGACTATACCGATGATGAACTTTATGAGTGGATGCGCCAGAAAATTAATGCAGCGCAGGATCTGAAATGGGCTAATGAAGCCAGGGCTAAGCAGGCTGAAAATCTGTCCGCTCTGGAGCAGTAATCTTTTGTAGATTGCACTTGCTTAAAAT
dicB	b1575	GTTTTTTTTAATACGACTCACTATAGGGATCACAAAATTCATTGTTGAGGACGCGATAATGAAAACGTTATTACCAAACGTTAATACGTCTGAAGGTTGTTTTGAAATTGGTGTCACTATCAGTAACCCAGTATTTACTGAAGATGCCATTAACAAGAGAAAACAAGAACGGGAGCTATTAAATAAAATATGCATTGTTTCAATGCTGGCTTAATCTTTTGTAGATTGCACTTGCTTAAAAT
ydfD	b1576	GTTTTTTTTAATACGACTCACTATAGGGTTTACGTCTGATGCCAAAAGGATGTGCACAATGAATTCAGCATTTGTGCTTGTTCTGACAGTTTTTCTTGTTTCCGGAGAGCCAGTTGATATTGCAGTCAGTGTTCACAGGACAATGCAGGAGTGTATGACTGCAGCAACCGAACAGAAAATTCCCGGTAACTGTTACCCGGTCGATAAAGTTTAATCTTTTGTAGATTGCACTTGCTTAAAAT
ydfE	b1577	GTTTTTTTTAATACGACTCACTATAGGGATCCTTAAATCTGTCATGAGGTTAAAACAAATGAGTAAAGTCTTTATTTGCGCCGCTATTCCTGACGAACTGGCAACAAGGGAAGAAGGCGCTGTGGCTGTAGCCACAGCCATTGAAGCTGGCGACGAACGCCGTGCTCGAGCAAAATTTCACTGGCAATTCCTGGAACATTATCCGGCTGCTTAATCTTTTGTAGATTGCACTTGCTTAAAAT
insD1	b1578	GTTTTTTTTAATACGACTCACTATAGGGATGGAAAACACTGGATGACGAACTGGCCTATGGGCGCTGCTTCGCAGACAGGCAGAACTTGATGGTATGCCTGCGATCAATGCCAAACGTGTTTACCGGATCATGCGCCAGAATGCGCTGTTGCTTGAGCGAAAACCTGCTGTACCGCCATCGAAACGGGCACATACAGGCAGAGTGGCCGTGTAATCTTTTGTAGATTGCACTTGCTTAAAAT
intQ	b1579	GTTTTTTTTAATACGACTCACTATAGGGGATGTCTGGAAATATAGGGGCAAATCCACAGGTGAACTACGCTCCTCTGTTTGTTACGCAATAAAAACTGGTGTTTTCGACTATGCAAAACAGTTTCCCTCCTCACGCAATCTGGAAAAATTTGGTGAGGCCCGACAAGATTTAACCATAAAAGAACTGGCTGAAAAATTTCTGGCACTGAAATAATCTTTTGTAGATTGCACTTGCTTAAAAT
rspB	b1580	GTTTTTTTTAATACGACTCACTATAGGGCACGCTGTGGAACTGGTAAGGAGTAAGATAATGAAAAGCATATTAATTGAAAAACCGAATCAACTGGCGATTGTCGAACGTGAAATACCCACCCCGTCAGCGGGTGAAGTACGAGTAAAAGTGAAACTTGCCGGAATTTGTGGTTCAGATAGCCATATTTATCGTGGGCATAATCCTTTTGCGTAATCTTTTGTAGATTGCACTTGCTTAAAAT
rspA	b1581	GTTTTTTTTAATACGACTCACTATAGGGCATCACGACAAGCGATGCAAGGAATCGAACATGAAGATCGTAAAGGCTGAAGTTTTTGTTACCTGTCCGGGGCGTAATTTCGTCACATTAAAAATCACCACTGAGGACGGTATTACGGGCCTTGGGGATGCCACCCTCAATGGACGTGAGCTTTCCGTGGCCTCTTATTTGCAGGATCACCTTTAATCTTTTGTAGATTGCACTTGCTTAAAAT
ynfA	b1582	GTTTTTTTTAATACGACTCACTATAGGGAACTATACATGATGTCAATAAGAGACAAAGATGATTAAAACAACGTTACTATTTTTTGCTACTGCGCTGTGTGAAATTATTGGATGCTTTCTGCCCTGGTTGTGGTTAAAACGAAACGCCAGTATCTGGCTGTTGCTTCCGGCGGGGATTTCACTGGCGCTGTTTGTCTGGTTGTTAACGTTGTAATCTTTTGTAGATTGCACTTGCTTAAAAT
ynfB	b1583	GTTTTTTTTAATACGACTCACTATAGGGACCTTTAATCATTCATACAGGGAATGAATTATGAAAATCACTCTCAGCAAACGAATCGGCCTGCTCGCTATTCTGCTGCCTTGCGCACTGGCATTGAGCACAACTGTTCATGCCGAAACTAACAAACTGGTGATTGAGTCTGGCGACAGTGCACAAAGCCGCCAGCACGCCGCTATGGAAAAATAATCTTTTGTAGATTGCACTTGCTTAAAAT
speG	b1584	GTTTTTTTTAATACGACTCACTATAGGGTTATTGATTTAAGGAATGTAAGGACACGTTATGCCAAGCGCCCACAGTGTTAAGCTACGCCCGCTGGAGCGTGAAGATTTACGCTATGTACATCAACTCGACAATAACGCCAGTGTGATGCGTTACTGGTTTGAGGAACCCTACGAAGCCTTTGTTGAACTCTCTGATCTGTATGATAAGCATTAATCTTTTGTAGATTGCACTTGCTTAAAAT
ynfC	b1585	GTTTTTTTTAATACGACTCACTATAGGGGAGAATCATCTCTACTCTCTGGTGACTGTTGTGAAATACAAATTACTACCATGCTTACTCGCGATATTCCTCACAGGATGTGACCGCACAGAGGTAACACTTTCATTTACCCCTGAGATGGCCAGTTTCTCTAATGAATTCGATTTTGATCCGCTGCGTGGTCCGGTAAAAGATTTCACTCAGTAATCTTTTGTAGATTGCACTTGCTTAAAAT
ynfD	b1586	GTTTTTTTTAATACGACTCACTATAGGGAAGAAGTTATCTTCGCGTAAGGAGCTTATGATGAAACTCTCAACCTGCTGTGCCGCGCTTCTGCTCGCCCTCGCCTCACCCGCGGTACTCGCCGCGCCGGGATCCTGTGAGCGCATACAGAGCGATATATCACAGCGCATTATCAATAATGGCGTACCCGAAAGCAGCTTCACGTTAAGTATTTAATCTTTTGTAGATTGCACTTGCTTAAAAT
ynfE	b1587	GTTTTTTTTAATACGACTCACTATAGGGTATATAACGATAAAGAACAGGGAGTGAGTTATGTCCAAAAATGAACGAATGGTGGGCATCAGCCGCAGAACACTCGTTAAATCTACCGCGATAGGTTCTCTGGCGCTGGCTGCAGGCGGTTTTTCTTTGCCGTTTACCCTGCGCAATGCAGCAGCAGCGGTACAACAGGCCCGCGAAAAAGTGTAATCTTTTGTAGATTGCACTTGCTTAAAAT
ynfF	b1588	GTTTTTTTTAATACGACTCACTATAGGGTTTTGTTTGAAAAGCAATAAGTGAGTAATGATGAAAATCCATACCACAGAGGCGCTCATGAAGGCTGAAATCAGCCGTAGAAGTCTGATGAAAACCTCCGCACTTGGCAGTCTTGCGCTGGCAAGCAGTGCTTTCACTCTGCCATTTTCCCAAATGGTCCGGGCGGCAGAGGCTCCGGTAGAATAATCTTTTGTAGATTGCACTTGCTTAAAAT
ynfG	b1589	GTTTTTTTTAATACGACTCACTATAGGGTCCAGATCGAAAAGGTTTAAGGAGTAGCCCATGACCACACAATATGGATTTTTTATCGATTCCAGCCGCTGTACTGGCTGTAAAACCTGCGAACTGGCGTGCAAAGATTTTAAAGATCTTGGCCCGGAAGTCAGTTTCCGCCGTATTTATGAATACGCTGGCGGCGACTGGCAGGAAGATAATTAATCTTTTGTAGATTGCACTTGCTTAAAAT
ynfH	b1590	GTTTTTTTTAATACGACTCACTATAGGGGTTATCTGGCTAATCCGGAGGAAGTGTAAAATGGGAAATGGATGGCATGAGTGGCCACTGGTTATCTTTACCGTATTGGGTCAATGCGTAGTAGGCGCGCTGATTGTTAGCGGAATTGGCTGGTTCGCCGCCAAAAATGACGCAGACCGTCAGCGTATTGTCCGTGGCATGTTTTTCCTCTGGTAATCTTTTGTAGATTGCACTTGCTTAAAAT
dmsD	b1591	GTTTTTTTTAATACGACTCACTATAGGGGGGCAACCCGCACATTTCAGGATGTTAGGAATGACCCATTTTTCACAGCAAGATAATTTTTCTGTCGCGGCGCGCGTGTTGGGCGCGCTGTTTTATTACGCTCCAGAGAGTGCGGAAGCCGCACCTCTGGTTGCGGTACTCACCAGTGACGGCTGGGAAACTCAGTGGCCTCTACCAGAAGCGTAATCTTTTGTAGATTGCACTTGCTTAAAAT
clcB	b1592	GTTTTTTTTAATACGACTCACTATAGGGCATCTACACATCTATCCGGATCTGCGCACTATGTTCCACCGTCTGCTTATCGCAACAGTCGTCGGTATTCTCGCGGCCTTTGCCGTTGCCGGGTTTCGTCATGCGATGCTGCTACTGGAGTGGTTGTTCCTCAATAATGACTCCGGCAGTCTGGTCAATGCAGCGACAAACCTTTCCCCCTGGTAATCTTTTGTAGATTGCACTTGCTTAAAAT
ynfK	b1593	GTTTTTTTTAATACGACTCACTATAGGGTATTTGTGAAGCATAACGGTGGAGTTAGTGATGCTGAAGCGTTTCTTTATTACCGGTACAGACACTTCTGTAGGGAAAACGGTGGTTTCCCGCGCATTGCTACAAGCGTTAGCCTCCCAGGGAAAAACGGTTGCGGGATATAAACCCGTAGCGAAGGGGAGCAAAGAGACACCCGAAGGGCTGTAATCTTTTGTAGATTGCACTTGCTTAAAAT
mlc	b1594	GTTTTTTTTAATACGACTCACTATAGGGTTCGGAGCGCGAAAATATAGGGAGTATGCGGTGGTTGCTGAAAACCAGCCTGGGCACATTGATCAAATAAAGCAGACCAACGCGGGCGCGGTTTATCGCCTGATTGATCAGCTTGGTCCAGTCTCGCGTATCGATCTTTCCCGTCTGGCGCAACTGGCTCCTGCCAGTATCACTAAAATTGTCTAATCTTTTGTAGATTGCACTTGCTTAAAAT
ynfL	b1595	GTTTTTTTTAATACGACTCACTATAGGGATTAATAATCTCAAATAAGATGTTTTAAATATGAATATTGAACTTCGTCATCTGCGTTACTTTGTTGCTGTTGCGGAAGAGCTGCATTTCGGGCGCGCCGCTGCCCGCCTGAATATTTCGCAACCGCCGCTAAGTCAGCAGATTCAGGCGCTGGAGCAACAAATTGGTGCCCGACTGCTGGCATAATCTTTTGTAGATTGCACTTGCTTAAAAT
ynfM	b1596	GTTTTTTTTAATACGACTCACTATAGGGATCTACAGGCATATTTAGCAAGGATTTCAAGTGAGCCGTACTACAACTGTTGATGGCGCTCCGGCAAGCGACACTGACAAGCAAAGCATTTCTCAGCCAAATCAATTTATTAAACGCGGTACGCCGCAATTTATGCGCGTCACCCTGGCGCTGTTCTCTGCCGGACTGGCAACATTTGCACTTTAATCTTTTGTAGATTGCACTTGCTTAAAAT
asr	b1597	GTTTTTTTTAATACGACTCACTATAGGGTAAATGAAAAAACAAATTGAGGGTATGACAATGAAAAAAGTATTAGCTCTGGTTGTTGCCGCTGCTATGGGTCTGTCTTCTGCCGCCTTTGCTGCAGAGACTACGACCACACCTGCTCCGACTGCGACGACCACCAAAGCAGCGCCGGCGAAAACTACACATCATAAAAAACAGCATAAAGCATAATCTTTTGTAGATTGCACTTGCTTAAAAT
ydgD	b1598	GTTTTTTTTAATACGACTCACTATAGGGAATAATCATAATTACCCACCAGAGTGTGATATGCGTACAACCATTGCTGTAGTGTTGGGTGCAATTAGTTTGACGTCTGCTTTTGTGTTTGCAGATAAACCAGACGTTGCCAGATCGGCAAACGATGAGGTCAGCACCCTGTTTTTTGGTCATGATGATCGTGTGCCAGTGAATGACACGACCTAATCTTTTGTAGATTGCACTTGCTTAAAAT
mdtI	b1599	GTTTTTTTTAATACGACTCACTATAGGGAAGCGCGTAAACCTGAACTGGAGGTGAACCATGGCGCAGTTTGAATGGGTTCACGCCGCCTGGCTGGCATTGGCAATCGTGCTGGAAATCGTTGCTAACGTCTTTTTGAAATTTTCTGACGGCTTTCGTCGCAAAATATTTGGCTTGCTCTCCCTGGCGGCGGTGCTGGCTGCCTTTAGTGCGTAATCTTTTGTAGATTGCACTTGCTTAAAAT
mdtJ	b1600	GTTTTTTTTAATACGACTCACTATAGGGTTAAAATAATTCTCTTGCAGGAGAAGGACAATGTATATTTATTGGATTTTATTAGGTCTGGCTATTGCTACAGAAATTACCGGTACGCTGTCAATGAAATGGGCGAGCGTCAGTGAGGGAAATGGCGGCTTTATTTTAATGCTGGTGATGATTTCTCTGTCGTATATATTTCTCTCTTTCGCCTAATCTTTTGTAGATTGCACTTGCTTAAAAT
tqsA	b1601	GTTTTTTTTAATACGACTCACTATAGGGTTAGCAAAGGAAGAAAAAACGGGGACAAGCATGGCAAAGCCGATCATCACGCTCAATGGCCTAAAAATCGTCATTATGTTGGGAATGCTGGTCATTATTCTCTGCGGTATCCGTTTTGCCGCCGAGATCATCGTGCCGTTTATTCTCGCATTATTTATTGCTGTTATTCTTAACCCGCTGGTGTAATCTTTTGTAGATTGCACTTGCTTAAAAT
pntB	b1602	GTTTTTTTTAATACGACTCACTATAGGGAAATGTTCCGCAAAAATTAAGGGGTAACATATGTCTGGAGGATTAGTTACAGCTGCATACATTGTTGCCGCGATCCTGTTTATCTTCAGTCTGGCCGGTCTTTCGAAACATGAAACGTCTCGCCAGGGTAACAACTTCGGTATCGCCGGGATGGCGATTGCGTTAATCGCAACCATTTTTGGATAATCTTTTGTAGATTGCACTTGCTTAAAAT
pntA	b1603	GTTTTTTTTAATACGACTCACTATAGGGTCATCAATAAAACCGATGGAAGGGAATATCATGCGAATTGGCATACCAAGAGAACGGTTAACCAATGAAACCCGTGTTGCAGCAACGCCAAAAACAGTGGAACAGCTGCTGAAACTGGGTTTTACCGTCGCGGTAGAGAGCGGCGCGGGTCAACTGGCAAGTTTTGACGATAAAGCGTTTGTGTAATCTTTTGTAGATTGCACTTGCTTAAAAT
ydgH	b1604	GTTTTTTTTAATACGACTCACTATAGGGCTGGTTTGCGCAAGGCGAAGGATTATTTTTATGAAGCTTAAGAACACCCTCCTGGCGTCGGCACTGCTTTCTGCTATGGCATTCTCCGTTAACGCAGCAACAGAACTGACACCGGAGCAAGCGGCAGCGGTTAAACCTTTTGACCGTGTAGTGGTTACCGGTCGTTTTAATGCTATTGGCGAATAATCTTTTGTAGATTGCACTTGCTTAAAAT
ydgI	b1605	GTTTTTTTTAATACGACTCACTATAGGGTTCTTATCACGTTTTAATCACTGGATATCGATGGAAAAGAAACTGGGACTGAGCGCACTCACCGCGCTGGTATTAAGCTCAATGCTGGGCGCGGGTGTTTTCAGTCTGCCGCAAAATATGGCGGCAGTTGCCAGCCCGGCAGCACTGCTCATCGGCTGGGGTATTACTGGCGCTGGCATTTTATAATCTTTTGTAGATTGCACTTGCTTAAAAT
folM	b1606	GTTTTTTTTAATACGACTCACTATAGGGTCCCATCGTTGGATAGCAAAGGAGATAACGATGGGTAAAACCCAGCCCTTGCCAATATTAATTACTGGCGGAGGTCGTCGCATCGGCCTCGCCCTCGCATGGCATTTCATTAATCAAAAGCAACCGGTGATTGTCAGCTATCGGACACACTATCCAGCCATTGATGGACTGATTAATGCAGGTTAATCTTTTGTAGATTGCACTTGCTTAAAAT
ydgC	b1607	GTTTTTTTTAATACGACTCACTATAGGGGACTTGTTATGGAAGTGTTAAGGTAAAAAGATGGGGCTGGTAATCAAAGCCGCGCTCGGTGCGCTGGTAGTGCTGTTGATTGGTGTTTTAGCAAAAACGAAAAATTATTATATCGCCGGGCTGATTCCACTTTTCCCGACCTTTGCGCTTATCGCGCATTATATTGTTGCCAGCGAACGCGGCTAATCTTTTGTAGATTGCACTTGCTTAAAAT
rstA	b1608	GTTTTTTTTAATACGACTCACTATAGGGTGTGACGTTTTTATATCTACCGTGAATGTTATGAACACTATCGTATTTGTGGAAGATGATGCGGAAGTCGGTTCACTGATTGCCGCGTACCTGGCAAAACATGATATGCAGGTTACCGTAGAGCCGCGCGGCGACCAGGCCGAAGAAACCATTTTGCGAGAAAATCCGGATTTGGTGTTACTCTAATCTTTTGTAGATTGCACTTGCTTAAAAT
rstB	b1609	GTTTTTTTTAATACGACTCACTATAGGGCTTTTTGCGCCTCATGCATGGGAATAAGCGATGAAAAAACTGTTTATCCAGTTTTACCTGTTATTGTTTGTCTGCTTCCTTGTGATGTCTCTGCTGGTTGGGCTGGTGTACAAATTTACCGCCGAACGCGCGGGCAAACAGTCGCTGGATGATTTGATGAACAGTTCGCTGTATCTGATGCGCTAATCTTTTGTAGATTGCACTTGCTTAAAAT
tus	b1610	GTTTTTTTTAATACGACTCACTATAGGGAAGTATGTTGTAACTAAAGTGGTTAATATTATGGCGCGTTACGATCTCGTAGACCGACTCAACACTACCTTTCGCCAGATGGAACAAGAGCTGGCTATATTTGCCGCTCATCTTGAGCAACACAAGCTATTGGTTGCCCGCGTGTTCTCTTTGCCGGAGGTAAAAAAAGAGGATGAGCATAATTAATCTTTTGTAGATTGCACTTGCTTAAAAT
fumC	b1611	GTTTTTTTTAATACGACTCACTATAGGGAGAAAAAATTAATCAGGTGAGGAGCAGGTCATGAATACAGTACGCAGCGAAAAAGATTCGATGGGGGCGATTGATGTCCCGGCAGATAAGCTGTGGGGCGCACAAACTCAACGCTCGCTGGAGCATTTCCGCATTTCGACGGAGAAAATGCCCACCTCACTGATTCATGCGCTGGCGCTAACCTAATCTTTTGTAGATTGCACTTGCTTAAAAT
fumA	b1612	GTTTTTTTTAATACGACTCACTATAGGGTAACCAAACCAGGCAGTAAGTGAGAGAACAATGTCAAACAAACCCTTTCATTATCAGGCTCCTTTTCCACTCAAAAAAGATGATACTGAGTATTACCTGCTAACCAGCGAACACGTTAGCGTATCTGAATTTGAAGGGCAGGAGATTTTGAAAGTCGCACCCGAAGCGTTAACTCTGTTGGCGTAATCTTTTGTAGATTGCACTTGCTTAAAAT
manA	b1613	GTTTTTTTTAATACGACTCACTATAGGGTTAATTTCCACATTAAAACAGGGATTGATCATGCAAAAACTCATTAACTCAGTGCAAAACTATGCCTGGGGCAGCAAAACGGCGTTGACTGAACTTTATGGTATGGAAAATCCGTCCAGCCAGCCGATGGCCGAGCTGTGGATGGGCGCACATCCGAAAAGCAGTTCACGAGTGCAGAATGCCTAATCTTTTGTAGATTGCACTTGCTTAAAAT
ydgA	b1614	GTTTTTTTTAATACGACTCACTATAGGGCCGCCTGATTTCATTTTATGGATAATCATTATGAATAAATCGCTGGTAGCGGTAGGCGTCATTGTTGCGCTAGGCGTAGTCTGGACAGGCGGCGCATGGTATACAGGCAAGAAGATTGAAACCCATCTCGAAGACATGGTCGCGCAGGCGAACGCGCAACTCAAACTGACAGCTCCTGAATCCTAATCTTTTGTAGATTGCACTTGCTTAAAAT
uidC	b1615	GTTTTTTTTAATACGACTCACTATAGGGAAAAATAATCAGAACATCAAAGGTGCAACTATGAGAAAAATAGTGGCCATGGCCGTTATTTGCCTGACGGCTGCCTCTGGCCTTACCTCTGCTTATGCGGCGCAACTGGCTGACGATGAAGCGGGACTACGCATCAGACTGAAAAACGAATTGCGCAGGGCGGATAAGCCCAGTGCTGGCGCGTAATCTTTTGTAGATTGCACTTGCTTAAAAT
uidB	b1616	GTTTTTTTTAATACGACTCACTATAGGGCGGTGAAAAACCGCAGCAGGGAGGCAAACAATGAATCAACAACTCTCCTGGCGCACCATCGTCGGCTACAGCCTCGGTGACGTCGCCAATAACTTCGCCTTCGCAATGGGGGCGCTCTTCCTGTTGAGTTACTACACCGACGTCGCTGGCGTCGGTGCCGCTGCGGCGGGCACCATGCTGTTATAATCTTTTGTAGATTGCACTTGCTTAAAAT
uidA	b1617	GTTTTTTTTAATACGACTCACTATAGGGCAGTATTATTATCTTAATGAGGAGTCCCTTATGTTACGTCCTGTAGAAACCCCAACCCGTGAAATCAAAAAACTCGACGGCCTGTGGGCATTCAGTCTGGATCGCGAAAACTGTGGAATTGATCAGCGTTGGTGGGAAAGCGCGTTACAAGAAAGCCGGGCAATTGCTGTGCCAGGCAGTTTTTAATCTTTTGTAGATTGCACTTGCTTAAAAT
uidR	b1618	GTTTTTTTTAATACGACTCACTATAGGGCTAGTTATTCACGCTAACTATAATGGTTTAATGATGGATAACATGCAGACTGAAGCACAACCGACACGGACCCGGATCCTCAATGCTGCCAGAGAGATTTTTTCAGAAAATGGATTTCACAGTGCCTCGATGAAAGCCATCTGTAAATCTTGCGCCATTAGTCCCGGGACGCTCTATCACCATTAATCTTTTGTAGATTGCACTTGCTTAAAAT
hdhA	b1619	GTTTTTTTTAATACGACTCACTATAGGGTATTTTTACTGAAGTTCACAGGAGGTTTATGTGTTTAATTCTGACAACCTGAGACTCGACGGAAAATGCGCCATCATCACAGGTGCGGGTGCAGGTATTGGTAAAGAAATCGCCATTACATTCGCGACAGCTGGCGCATCTGTGGTGGTCAGTGATATTAACGCCGACGCAGCTAACCATGTTTAATCTTTTGTAGATTGCACTTGCTTAAAAT
malI	b1620	GTTTTTTTTAATACGACTCACTATAGGGTGTCACATAATCAGGGAGTAGGTCATCTGCATGGCTACCGCCAAAAAAATAACCATTCATGATGTTGCGCTGGCTGCGGGCGTGTCGGTAAGTACCGTTTCGCTGGTGCTTAGTGGCAAAGGGCGAATCTCTACCGCCACAGGAGAACGCGTTAACGCCGCCATTGAAGAGCTGGGATTTGTGTAATCTTTTGTAGATTGCACTTGCTTAAAAT
malX	b1621	GTTTTTTTTAATACGACTCACTATAGGGTCCAGATTGTTCTCTACGAGGAGTCGTTTTATGACGGCGAAAACAGCACCGAAAGTCACGCTGTGGGAGTTCTTCCAGCAGTTAGGCAAAACCTTCATGTTACCCGTGGCATTATTGTCGTTCTGCGGCATTATGCTCGGCATTGGTAGTTCTCTTAGCAGCCATGATGTCATAACCCTGATCTAATCTTTTGTAGATTGCACTTGCTTAAAAT
malY	b1622	GTTTTTTTTAATACGACTCACTATAGGGATGCATACTGTCCAGGCATAAGGATAAGATATGTTCGATTTTTCAAAGGTCGTGGATCGTCATGGCACATGGTGTACACAGTGGGATTATGTCGCTGACCGTTTCGGCACTGCTGACCTGTTACCGTTCACGATTTCAGACATGGATTTTGCCACTGCCCCCTGCATTATCGAGGCGCTGAATTAATCTTTTGTAGATTGCACTTGCTTAAAAT
add	b1623	GTTTTTTTTAATACGACTCACTATAGGGCACTTTTATATCCAGAAAAAGAGTGCGACCATGATTGATACCACCCTGCCATTAACTGATATCCATCGCCACCTTGATGGCAACATTCGTCCCCAGACCATTCTTGAACTTGGCCGCCAGTATAATATCTCGCTTCCTGCACAATCCCTGGAAACACTGATTCCCCACGTTCAGGTCATTGCCTAATCTTTTGTAGATTGCACTTGCTTAAAAT
ydgJ	b1624	GTTTTTTTTAATACGACTCACTATAGGGAGCCATCATACTTCAATGAGAGGCAATGACATGAGCGACAACATCCGTGTTGGGTTGATTGGGTATGGTTATGCGAGCAAAACCTTCCATGCGCCCCTGATTGCGGGCACGCCCGGGCAGGAACTGGCGGTAATCTCCAGCAGTGATGAAACAAAAGTAAAAGCCGACTGGCCAACGGTTACGTAATCTTTTGTAGATTGCACTTGCTTAAAAT
cnu	b1625	GTTTTTTTTAATACGACTCACTATAGGGCTTTGGTATTAATTATTTTATGGACCTTTTATGACTGTTCAGGACTACTTATTAAAATTTCGCAAAATCAGTTCACTCGAAAGTCTGGAAAAACTCTACGACCATCTTAATTACACCCTGACGGACGATCAGGAACTGATCAATATGTATCGTGCTGCCGATCACCGTCGCGCAGAGCTGGTTTAATCTTTTGTAGATTGCACTTGCTTAAAAT
ydgK	b1626	GTTTTTTTTAATACGACTCACTATAGGGGCCTGTTTGCGTCGCTATTCTGGAGAACCTATGACCACCACAACGCCACAACGTATTGGAGGCTGGTTGCTTGGCCCGTTGGCCTGGCTTTTAGTCGCTCTGTTGAGTACGACGCTGGCGTTGTTGCTGTATACCGCTGCGTTATCTTCTCCGCAAACATTTCAAACGCTCGGCGGACAAGCATAATCTTTTGTAGATTGCACTTGCTTAAAAT
rsxA	b1627	GTTTTTTTTAATACGACTCACTATAGGGATAGGCGGCTTTTTTATTTCAGGCCGAAAAATGACTGACTACCTGTTACTGTTTGTCGGAACTGTACTGGTCAATAACTTTGTACTGGTCAAGTTTCTCGGTCTCTGTCCGTTTATGGGGGTTTCCAAAAAACTGGAAACCGCGATGGGCATGGGGCTGGCAACAACGTTTGTGATGACGCTGTAATCTTTTGTAGATTGCACTTGCTTAAAAT
rsxB	b1628	GTTTTTTTTAATACGACTCACTATAGGGTATGGGCTTTAGTGGTTTGGTGAAGTTGTAATGAATGCTATCTGGATTGCCGTTGCCGCCGTGAGCCTGCTGGGCCTGGCGTTTGGCGCCATTCTGGGTTATGCCTCCCGCCGTTTTGCGGTGGAAGACGATCCGGTCGTTGAGAAAATTGACGAAATCTTACCGCAGAGCCAGTGTGGTCAGTAATCTTTTGTAGATTGCACTTGCTTAAAAT
rsxC	b1629	GTTTTTTTTAATACGACTCACTATAGGGTTCCCGTGCGTATCATTCCCGTGGAACACCATGCTTAAGTTATTCTCTGCATTCAGAAAAAATAAAATCTGGGATTTCAACGGCGGCATCCATCCACCGGAGATGAAAACCCAGTCCAACGGTACACCCCTGCGCCAGGTACCCCTGGCGCAGCGTTTTGTTATTCCACTGAAACAGCATATTTAATCTTTTGTAGATTGCACTTGCTTAAAAT
rsxD	b1630	GTTTTTTTTAATACGACTCACTATAGGGGCCCAGCAGAAGGTTGTAAACGAGGACTAAATGGTATTCAGAATAGCTAGCTCCCCTTATACCCATAACCAGCGCCAGACATCGCGCATTATGCTGTTGGTGTTGCTCGCAGCCGTGCCAGGAATCGCAGCGCAACTGTGGTTTTTTGGTTGGGGTACTCTCGTTCAGATCCTGTTGGCATCGTAATCTTTTGTAGATTGCACTTGCTTAAAAT
rsxG	b1631	GTTTTTTTTAATACGACTCACTATAGGGCGCGTCTACGGCCATCGCAAAGGGTAAACCATGCTGAAAACTATCCGAAAACACGGCATTACGTTGGCGCTATTTGCAGCGGGTTCAACAGGGTTAACTGCGGCCATCAACCAGATGACCAAAACGACGATTGCTGAACAGGCCAGTCTGCAACAAAAGGCGTTATTTGATCAGGTGCTGCCATAATCTTTTGTAGATTGCACTTGCTTAAAAT
rsxE	b1632	GTTTTTTTTAATACGACTCACTATAGGGTCTCAACTTCCTGCCTGTGGAGAATAAAGCGTGAGCGAAATTAAAGACGTTATTGTTCAGGGGTTGTGGAAAAACAACTCTGCGCTGGTCCAGTTGCTCGGCCTTTGTCCTCTGTTGGCGGTCACGTCCACTGCCACTAACGCTCTGGGTTTAGGACTTGCGACTACGCTGGTACTGACGCTGTAATCTTTTGTAGATTGCACTTGCTTAAAAT
nth	b1633	GTTTTTTTTAATACGACTCACTATAGGGATTGCCAAACGGTGAAACAGGGAATGTCTGATGAATAAAGCAAAACGCCTGGAGATCCTCACTCGCCTGCGTGAGAACAATCCTCATCCCACCACCGAGCTTAATTTCAGTTCGCCTTTTGAATTGCTGATTGCCGTACTGCTTTCCGCTCAGGCGACCGATGTCAGTGTTAATAAGGCGACGTAATCTTTTGTAGATTGCACTTGCTTAAAAT
dtpA	b1634	GTTTTTTTTAATACGACTCACTATAGGGTTAATATGGGATGTAAAAAAAGAGGTAAAAGTGTCCACTGCAAACCAAAAACCAACTGAAAGCGTCAGTTTGAACGCTTTCAAACAACCGAAGGCGTTCTATCTCATCTTCTCGATTGAGTTATGGGAACGTTTTGGTTATTACGGCCTACAAGGAATTATGGCTGTTTACCTGGTTAAACAATAATCTTTTGTAGATTGCACTTGCTTAAAAT
gstA	b1635	GTTTTTTTTAATACGACTCACTATAGGGACTTTAAACCACAGACAAAAGGAGTTACCGATGAAATTGTTCTACAAACCGGGTGCCTGCTCTCTCGCTTCCCATATCACCCTGCGTGAGAGCGGAAAGGATTTTACCCTCGTCAGTGTGGATTTAATGAAAAAACGTCTCGAAAACGGTGACGATTACTTTGCCGTTAACCCTAAGGGGCAGTAATCTTTTGTAGATTGCACTTGCTTAAAAT
pdxY	b1636	GTTTTTTTTAATACGACTCACTATAGGGATCACTCCCCCTGGTTTTTATACAGGGAACATGATGAAAAATATTCTCGCTATCCAGTCTCACGTTGTTTATGGTCATGCGGGTAACAGTGCGGCAGAGTTTCCGATGCGCCGCCTGGGCGCGAACGTCTGGCCGCTGAACACCGTTCAATTTTCTAATCACACCCAATACGGCAAATGGACTTAATCTTTTGTAGATTGCACTTGCTTAAAAT
tyrS	b1637	GTTTTTTTTAATACGACTCACTATAGGGGGTGCAGTCGTTATATACATGGAGATTTTGATGGCAAGCAGTAACTTGATTAAACAATTGCAAGAGCGGGGGCTGGTAGCCCAGGTGACGGACGAGGAAGCGTTAGCAGAGCGACTGGCGCAAGGCCCGATCGCGCTCTATTGCGGCTTCGATCCTACCGCTGACAGCTTGCATTTGGGGCATTAATCTTTTGTAGATTGCACTTGCTTAAAAT
pdxH	b1638	GTTTTTTTTAATACGACTCACTATAGGGGTCACCCACTGACAATCCGTAAAGAAAACCATGTCTGATAACGACGAATTGCAGCAAATCGCGCATCTGCGCCGTGAATACACCAAAGGCGGGTTACGCCGCCGCGATCTTCCCGCCGATCCATTAACCCTTTTTGAACGTTGGCTCTCTCAGGCTTGTGAAGCCAAACTGGCGGACCCTACCTAATCTTTTGTAGATTGCACTTGCTTAAAAT
mliC	b1639	GTTTTTTTTAATACGACTCACTATAGGGTGCCCTCCAGACCAGGAAAGTCTTCGGGATATGACTATGAAAAAACTGTTAATTATCATTTTGCCGGTCCTTCTCTCCGGCTGTAGCGCCTTTAATCAGCTGGTTGAGCGCATGCAAACCGATACGCTGGAATACCAGTGTGATGAAAAACCGTTGACGGTCAAACTGAATAATCCGCGCCAGTAATCTTTTGTAGATTGCACTTGCTTAAAAT
anmK	b1640	GTTTTTTTTAATACGACTCACTATAGGGCGCAAACGTCAGATTGAAAAAGGATGAACTATGAAATCGGGCCGCTTTATTGGCGTTATGTCAGGCACCAGCCTTGATGGTGTTGATGTTGTGTTGGCGACAATTGATGAACACCGGGTCGCACAGCTGGCAAGTTTGAGTTGGCCGATCCCGGTATCTCTGAAACAGGCTGTACTGGATATTTAATCTTTTGTAGATTGCACTTGCTTAAAAT
slyB	b1641	GTTTTTTTTAATACGACTCACTATAGGGGGCGTTTCATGGTGAACAGGAGATTTTTCAATGATTAAACGCGTATTGGTTGTTTCAATGGTAGGTCTGTCTCTTGTCGGTTGTGTTAATAACGACACCCTGTCAGGGGATGTTTATACCGCTTCTGAAGCGAAACAAGTACAGAATGTCAGCTATGGCACCATCGTTAACGTACGTCCGGTATAATCTTTTGTAGATTGCACTTGCTTAAAAT
slyA	b1642	GTTTTTTTTAATACGACTCACTATAGGGTCTTAGCAAGCTAATTATAAGGAGATGAAATTGGAATCGCCACTAGGTTCTGATCTGGCACGGTTGGTGCGCATATGGCGTGCTCTGATAGACCATCGCCTGAAACCGCTGGAGTTAACACAAACCCATTGGGTTACGTTACACAATATCCATCAGTTACCTCCAGACCAGTCGCAAATTCAATAATCTTTTGTAGATTGCACTTGCTTAAAAT
ydhI	b1643	GTTTTTTTTAATACGACTCACTATAGGGAATATATTCGGTCGTAAAGGAATCTACTTTGTGAAGTTTATGCTCAATGCAACAGGATTGCCCTTACAAGATCTGGTGTTCGGTGCGTCCGTCTACTTTCCTCCGTTTTTCAAAGCATTCGCGTTTGGATTCGTCATCTGGCTTGTCGTACACCGCCTGCTTCGTGGCTGGATCTACGCCGGTTAATCTTTTGTAGATTGCACTTGCTTAAAAT
ydhJ	b1644	GTTTTTTTTAATACGACTCACTATAGGGTGCTCTGGCAATACTGATTGCGTGGTAACTATGTCAATTAAAACAATTAAGTATTTCTCAACAATCATTGTAGCGGTAGTTGCGGTTCTTGCCGGATGGTGGCTGTGGAATTATTACATGCAATCTCCGTGGACACGCGACGGGAAAATACGCGCAGAACAGGTTTCTATCACCCCACAGGTGTAATCTTTTGTAGATTGCACTTGCTTAAAAT
ydhK	b1645	GTTTTTTTTAATACGACTCACTATAGGGCACCACCTGTAGCATTGCCGTAGGTCAATAATGAACGCATCGTCATGGTCCTTGCGCAATTTGCCCTGGTTCAGGGCCACGCTGGCGCAATGGCGTTATGCGTTACGCAATACCATTGCCATGTGTCTGGCGCTGACGGTTGCCTATTATTTAAATCTGGATGAACCCTATTGGGCGATGACCTAATCTTTTGTAGATTGCACTTGCTTAAAAT
sodC	b1646	GTTTTTTTTAATACGACTCACTATAGGGATTCAGGAATGCACAATGAACGGAGGTCCTATGAAACGTTTTAGTCTGGCTATTCTGGCGCTGGTTGTTGCAACCGGCGCACAAGCTGCCAGTGAAAAAGTCGAGATGAACCTCGTCACGTCGCAAGGGGTAGGGCAGTCAATTGGTAGCGTCACCATTACTGAAACCGATAAAGGTCTGGAGTAATCTTTTGTAGATTGCACTTGCTTAAAAT
ydhF	b1647	GTTTTTTTTAATACGACTCACTATAGGGTCCTCTCATATCTGATAAGAGGAAGCGATTATGGTTCAGCGTATTACTATTGCGCCGCAAGGCCCGGAGTTTTCCCGTTTTGTGATGGGCTACTGGCGATTGATGGACTGGAATATGTCCGCCCGCCAGCTGGTCAGTTTTATTGAAGAGCATCTGGATCTCGGCGTGACCACCGTGGACCATTAATCTTTTGTAGATTGCACTTGCTTAAAAT
[truncated: 2,828 more rows]
