# Supplementary material for: INRI-seq enables global cell-free analysis of translation initiation and off-target effects of antisense inhibitors
Source: Nucleic Acids Res. 2022 Oct 14;50(22):e128. doi: 10.1093/nar/gkac838 (PMC9825163; doi:10.1093/nar/gkac838)
Supplement: gkac838_Supplemental_Files [file gkac838_supplemental_files.zip › Supplementary Table S7.xlsx]

## Sheet: Used oligos
Oligo Number	Sequence	Purpose
JVO-18200	GTTTTTTTTAATACGACTCACTATAGGGACACTACGAAAACCATCGCGAAA	fwd to amplify acpP including 50 bp of the 5’ UTR, adds T7 promoter
JVO-18305	GTTTTTTATGCATACACTACGAAAACCATCGCGAAA	fwd to clone acpP 5’UTR into pXG-10
JVO-18306	GTTTTTTGCTAGCAACGCGTTCTTCGATAGTGCTCAT	rev to clone acpP 5’UTR into pXG-10
JVO-18582	GTTTTTTTTAATACGACTCACTATAGGG	fwd to amplify JVOpool-001
JVO-18583	ATTTTAAGCAAGTGCAATCTACAAAAGATTA	rev to amplify JVOpool-001
revSF	GAATTGGGACAACTCCAGTG	rev to amplify acpP::gfp fusion

## Sheet: Used PNAs
PNA Number	Alternative name	Sequence
JVpna-14	acpP-PNA-scr	TCACTATCTC
JVpna-15	acpP-PNA	CTCATACTCT
